# Supplementary material for: Machine learning enables long time scale molecular photodynamics simulations
Source: Chem Sci. 2019 Aug 5;10(35):8100–7. doi: 10.1039/c9sc01742a (PMC6849489; doi:10.1039/c9sc01742a)
Supplement: Supplementary file 1 [file SC-010-C9SC01742A-s001.xyz]

6
NN S1/S0
 C     -0.095063      0.054676     -0.152877
 N      0.092819      0.051997      1.219635
 H      0.675962      0.730659     -0.625095
 H      0.789915     -0.614672      1.834111
 H     -0.574056      0.801360      1.753766
 H     -0.767667     -0.583793     -0.711085
6  
QC1 S1/S0
 C     -0.067495     -0.271367     -0.083550
 N      0.002414     -0.191463      1.316026
 H     -0.264937     -1.250001     -0.530777
 H      0.882335     -0.347469      1.825166
 H     -0.826010      0.016867      1.888644
 H      0.133036      0.637597     -0.658113
6  
NN S2/S1
 C      0.092588      0.055071     -0.036359
 N     -0.021828      0.011012      1.396136
 H      0.909390     -0.268215     -0.665483
 H      0.695904     -0.407938      1.999689
 H     -0.712538     -0.466248      1.936550
 H     -0.889844     -0.363009     -0.476004
6  
QC1 S2/S1
 C      0.049953     -0.345208     -0.016365
 N      0.033847     -0.254299      1.417459
 H      0.910037      0.088100     -0.642754
 H      0.869788      0.200682      1.810525
 H     -0.809643      0.202872      1.791428
 H     -0.793958      0.090807     -0.662521
