# Supplementary material for: Machine learning enables long time scale molecular photodynamics simulations
Source: Chem Sci. 2019 Aug 5;10(35):8100–7. doi: 10.1039/c9sc01742a (PMC6849489; doi:10.1039/c9sc01742a)
Supplement: Supplementary file 4 [file SC-010-C9SC01742A-s004.txt]

{'NN_1': {'energy': [(array([0.6802467 , 0.87457469, 0.47333245, 0.47151988, 0.87683242,
       0.45222723, 0.95612082, 0.95503707, 0.44672683, 0.40309728,
       0.33170705, 0.52783101, 0.58581001, 0.3349949 , 0.39968971]), array([0.08460101, 0.09773373, 0.04876359, 0.04496107, 0.09926093,
       0.05145441, 0.09502852, 0.09144879, 0.05087477, 0.05833819,
       0.03081318, 0.07274379, 0.06886847, 0.03725942, 0.05772736]), array([-94.57011066, -94.38340895, -94.32320053]), array([0.09740101, 0.04227557, 0.04334375])), [W0, b0, W1, b1, W2, b2, W3, b3, W4, b4, W5, b5, W6, b6], ([15, 50, 50, 50, 50, 50, 50, 3], ['n', 'n', 'n', 'n', 'n', 'n', 'l']), array([], dtype=int64)], 'dipole': [(array([0.68044095, 0.87545383, 0.47301583, 0.47173326, 0.87549281,
       0.45251254, 0.95690937, 0.95443043, 0.44712607, 0.40266499,
       0.33199175, 0.52761381, 0.58561554, 0.33497228, 0.40031579]), array([0.08466029, 0.09794837, 0.04878475, 0.04561865, 0.09953544,
       0.05182307, 0.09398527, 0.09117503, 0.05148439, 0.05844568,
       0.03199887, 0.07288259, 0.06808916, 0.03746184, 0.05879172]), array([-2.33022505e-02,  5.94144260e-04,  9.27544204e-05, -1.77156395e-02,
        2.12814735e-03, -2.14509435e-02,  2.70831915e-02,  9.71473758e-03,
       -4.56284143e-03,  3.34591771e-02,  5.31839068e-03,  4.53112663e-02,
        1.27065747e+00, -2.31131911e-02, -4.23574338e-01,  1.08016949e+00,
        4.64385209e-03,  1.21669912e+00]), array([0.16136224, 0.05438033, 0.05289643, 0.21799241, 0.07059612,
       0.23641391, 0.41863902, 0.07463092, 0.09167966, 0.49253766,
       0.08414227, 0.52194149, 0.34626056, 0.6041987 , 0.69347598,
       0.38433663, 0.20071062, 0.4053584 ])), [W0, b0, W1, b1, W2, b2, W3, b3, W4, b4, W5, b5, W6, b6], ([15, 50, 50, 50, 50, 50, 50, 18], ['t', 't', 't', 't', 't', 't', 'l']), array([], dtype=int64)], 'nac': [(array([0.6798585 , 0.87488746, 0.47268651, 0.47099957, 0.87673109,
       0.45208651, 0.95643149, 0.95458712, 0.44682304, 0.40257973,
       0.33172177, 0.52827091, 0.58512992, 0.33468102, 0.39938126]), array([0.08484494, 0.09767897, 0.04860047, 0.04495251, 0.099704  ,
       0.05176779, 0.09456525, 0.09151187, 0.05131482, 0.05832465,
       0.03125385, 0.07268731, 0.06767319, 0.0371353 , 0.05813868]), array([ 2.78430589e-04, -7.80658053e-04, -9.29027872e-03,  6.98210674e-03,
        8.96767462e-03, -2.26353411e-04,  9.81985805e-04,  5.90939551e-02,
        2.65232287e-03, -1.22821552e-03,  1.74712349e-02,  6.00509109e-03,
       -1.76209604e-03, -2.92276980e-02, -1.02120858e-03, -5.19428364e-03,
       -5.38505858e-02, -9.29736183e-04,  2.56385175e-03,  5.55912282e-03,
       -3.31412640e-02,  3.31858866e-03, -6.77283682e-03, -3.71455289e-02,
       -6.79947331e-03, -7.25798870e-03,  2.65214981e-03,  1.68777798e-03,
       -1.22028687e-04,  7.07156947e-03, -3.86559657e-03,  1.68968224e-03,
        4.62742566e-03,  3.20954173e-03,  5.52444237e-03,  5.76912643e-03,
        3.95689204e-03, -1.93185020e-02, -1.99127346e-01,  2.87606571e-03,
       -2.56408057e-02,  1.51487060e-01, -2.05093783e-02, -1.22892465e-01,
        3.50893506e-02,  3.28867681e-03,  1.51842996e-01, -1.88762245e-03,
        2.08517807e-03, -1.20696247e-01, -1.36530446e-02,  8.38919586e-03,
        1.36783086e-01,  2.76933129e-02]), array([0.3124654 , 0.36011744, 0.43559175, 0.28209229, 0.40047641,
       0.29610408, 0.18567177, 0.29199098, 0.11210132, 0.21434559,
       0.2061648 , 0.13400347, 0.25066645, 0.20610146, 0.12456458,
       0.18121278, 0.26518623, 0.11559601, 0.09102297, 0.15523079,
       0.19988285, 0.09208888, 0.1668772 , 0.19403528, 0.06783579,
       0.14979156, 0.04904265, 0.05499711, 0.07230479, 0.05073265,
       0.04857194, 0.08312421, 0.04487547, 0.07061944, 0.14128906,
       0.05784335, 1.43176413, 0.90204502, 3.28564891, 0.99235344,
       0.83133767, 2.61182211, 0.64443668, 4.08239392, 0.60055321,
       0.24958068, 3.96111088, 0.36650765, 0.31327602, 3.98269028,
       0.45072625, 0.45147718, 4.06649636, 0.55563891])), [W0, b0, W1, b1, W2, b2, W3, b3, W4, b4, W5, b5, W6, b6], ([15, 74, 74, 74, 74, 74, 74, 54], ['t', 't', 't', 't', 't', 't', 'l']), array([], dtype=int64)]}, 'NN_2': {'energy': [(array([0.6802467 , 0.87457469, 0.47333245, 0.47151988, 0.87683242,
       0.45222723, 0.95612082, 0.95503707, 0.44672683, 0.40309728,
       0.33170705, 0.52783101, 0.58581001, 0.3349949 , 0.39968971]), array([0.08460101, 0.09773373, 0.04876359, 0.04496107, 0.09926093,
       0.05145441, 0.09502852, 0.09144879, 0.05087477, 0.05833819,
       0.03081318, 0.07274379, 0.06886847, 0.03725942, 0.05772736]), array([-94.57011066, -94.38340895, -94.32320053]), array([0.09740101, 0.04227557, 0.04334375])), [W0, b0, W1, b1, W2, b2, W3, b3, W4, b4, W5, b5, W6, b6], ([15, 50, 50, 50, 50, 50, 50, 3], ['n', 'n', 'n', 'n', 'n', 'n', 'l']), array([], dtype=int64)], 'dipole': [(array([0.68044095, 0.87545383, 0.47301583, 0.47173326, 0.87549281,
       0.45251254, 0.95690937, 0.95443043, 0.44712607, 0.40266499,
       0.33199175, 0.52761381, 0.58561554, 0.33497228, 0.40031579]), array([0.08466029, 0.09794837, 0.04878475, 0.04561865, 0.09953544,
       0.05182307, 0.09398527, 0.09117503, 0.05148439, 0.05844568,
       0.03199887, 0.07288259, 0.06808916, 0.03746184, 0.05879172]), array([-2.33022505e-02,  5.94144260e-04,  9.27544204e-05, -1.77156395e-02,
        2.12814735e-03, -2.14509435e-02,  2.70831915e-02,  9.71473758e-03,
       -4.56284143e-03,  3.34591771e-02,  5.31839068e-03,  4.53112663e-02,
        1.27065747e+00, -2.31131911e-02, -4.23574338e-01,  1.08016949e+00,
        4.64385209e-03,  1.21669912e+00]), array([0.16136224, 0.05438033, 0.05289643, 0.21799241, 0.07059612,
       0.23641391, 0.41863902, 0.07463092, 0.09167966, 0.49253766,
       0.08414227, 0.52194149, 0.34626056, 0.6041987 , 0.69347598,
       0.38433663, 0.20071062, 0.4053584 ])), [W0, b0, W1, b1, W2, b2, W3, b3, W4, b4, W5, b5, W6, b6], ([15, 50, 50, 50, 50, 50, 50, 18], ['t', 't', 't', 't', 't', 't', 'l']), array([], dtype=int64)], 'nac': [(array([0.6798585 , 0.87488746, 0.47268651, 0.47099957, 0.87673109,
       0.45208651, 0.95643149, 0.95458712, 0.44682304, 0.40257973,
       0.33172177, 0.52827091, 0.58512992, 0.33468102, 0.39938126]), array([0.08484494, 0.09767897, 0.04860047, 0.04495251, 0.099704  ,
       0.05176779, 0.09456525, 0.09151187, 0.05131482, 0.05832465,
       0.03125385, 0.07268731, 0.06767319, 0.0371353 , 0.05813868]), array([ 2.78430589e-04, -7.80658053e-04, -9.29027872e-03,  6.98210674e-03,
        8.96767462e-03, -2.26353411e-04,  9.81985805e-04,  5.90939551e-02,
        2.65232287e-03, -1.22821552e-03,  1.74712349e-02,  6.00509109e-03,
       -1.76209604e-03, -2.92276980e-02, -1.02120858e-03, -5.19428364e-03,
       -5.38505858e-02, -9.29736183e-04,  2.56385175e-03,  5.55912282e-03,
       -3.31412640e-02,  3.31858866e-03, -6.77283682e-03, -3.71455289e-02,
       -6.79947331e-03, -7.25798870e-03,  2.65214981e-03,  1.68777798e-03,
       -1.22028687e-04,  7.07156947e-03, -3.86559657e-03,  1.68968224e-03,
        4.62742566e-03,  3.20954173e-03,  5.52444237e-03,  5.76912643e-03,
        3.95689204e-03, -1.93185020e-02, -1.99127346e-01,  2.87606571e-03,
       -2.56408057e-02,  1.51487060e-01, -2.05093783e-02, -1.22892465e-01,
        3.50893506e-02,  3.28867681e-03,  1.51842996e-01, -1.88762245e-03,
        2.08517807e-03, -1.20696247e-01, -1.36530446e-02,  8.38919586e-03,
        1.36783086e-01,  2.76933129e-02]), array([0.3124654 , 0.36011744, 0.43559175, 0.28209229, 0.40047641,
       0.29610408, 0.18567177, 0.29199098, 0.11210132, 0.21434559,
       0.2061648 , 0.13400347, 0.25066645, 0.20610146, 0.12456458,
       0.18121278, 0.26518623, 0.11559601, 0.09102297, 0.15523079,
       0.19988285, 0.09208888, 0.1668772 , 0.19403528, 0.06783579,
       0.14979156, 0.04904265, 0.05499711, 0.07230479, 0.05073265,
       0.04857194, 0.08312421, 0.04487547, 0.07061944, 0.14128906,
       0.05784335, 1.43176413, 0.90204502, 3.28564891, 0.99235344,
       0.83133767, 2.61182211, 0.64443668, 4.08239392, 0.60055321,
       0.24958068, 3.96111088, 0.36650765, 0.31327602, 3.98269028,
       0.45072625, 0.45147718, 4.06649636, 0.55563891])), [W0, b0, W1, b1, W2, b2, W3, b3, W4, b4, W5, b5, W6, b6], ([15, 79, 79, 79, 79, 79, 79, 54], ['t', 't', 't', 't', 't', 't', 'l']), array([], dtype=int64)]}}
