# Supplementary material for: Machine learning enables long time scale molecular photodynamics simulations
Source: Chem Sci. 2019 Aug 5;10(35):8100–7. doi: 10.1039/c9sc01742a (PMC6849489; doi:10.1039/c9sc01742a)
Supplement: Supplementary file 5 [file SC-010-C9SC01742A-s005.zip]

Archive with 2 entries (2 files):
- TestSet_770_CH2NH2+.dat
- TrainingSet_4000_CH2NH2+.dat
