# Supplementary material for: Machine learning enables long time scale molecular photodynamics simulations
Source: Chem Sci. 2019 Aug 5;10(35):8100–7. doi: 10.1039/c9sc01742a (PMC6849489; doi:10.1039/c9sc01742a)
Supplement: Supplementary file 5 [file SC-010-C9SC01742A-s005.zip › TestSet_770_CH2NH2+.dat]

SHARC_version   2.0
 maxmult           3
 nstates_m           3           0           0
 natom           6
 dtstep   20.670686894780374     
 nsteps         200
 nsubsteps          25
 ezero  -94.709534446500001     
 write_overlap           0
 write_grad           1
 write_nacdr           1
 write_property1d           0
 write_property2d           0
 n_property1d           1
 n_property2d           1
 laser           0
************************************* End of settings *************************************
! Atomic numbers
 0.6000000000000E+001
 0.7000000000000E+001
 0.1000000000000E+001
 0.1000000000000E+001
 0.1000000000000E+001
 0.1000000000000E+001
! Elements
 C 
 N 
 H 
 H 
 H 
 H 
! Atomic masses
 0.2187466181995E+005
 0.2552603505759E+005
 0.1837143472948E+004
 0.1837143472948E+004
 0.1837143472948E+004
 0.1837143472948E+004
********************************* End of header array data ********************************
! 0 Step
 0
! 1 Hamiltonian (MCH) in a.u.
      0.007593831700       0.000000000000      -0.000000000000      -0.000000000000      -0.000000000000      -0.000000000000 
     -0.000000000000      -0.000000000000       0.316361675100       0.000000000000       0.000000000000       0.000000000000 
     -0.000000000000      -0.000000000000       0.000000000000       0.000000000000       0.352373691000       0.000000000000 
! 2 U matrix
0.000000000 0.000000000 0.000000000 0.000000000 0.000000000 0.000000000 
0.000000000 0.000000000 0.000000000 0.000000000 0.000000000 0.000000000 
0.000000000 0.000000000 0.000000000 0.000000000 0.000000000 0.000000000 
! 3 Dipole moments X (MCH) in a.u.
      0.064655390000       0.000000000000       0.014792000000      -0.000000000000       0.004622000000      -0.000000000000 
      0.014792000000      -0.000000000000       0.085375600000       0.000000000000      -0.016948000000       0.000000000000 
      0.004622000000      -0.000000000000      -0.016948000000       0.000000000000       0.064333110000       0.000000000000 
! 3 Dipole moments Y (MCH) in a.u.
     -0.143467660000       0.000000000000      -0.011883000000      -0.000000000000       0.056338000000      -0.000000000000 
     -0.011883000000      -0.000000000000      -0.165806070000       0.000000000000       0.009070000000       0.000000000000 
      0.056338000000      -0.000000000000       0.009070000000       0.000000000000      -0.149576860000       0.000000000000 
! 3 Dipole moments Z (MCH) in a.u.
      1.506471290000       0.000000000000       0.029664000000      -0.000000000000       1.200875000000      -0.000000000000 
      0.029664000000      -0.000000000000       1.267629830000       0.000000000000      -0.003535000000       0.000000000000 
      1.200875000000      -0.000000000000      -0.003535000000       0.000000000000       1.512845540000       0.000000000000 
! 5 Coefficients (diag)
0.0000000000 0.0000000000
0.0000000000 0.0000000000
0.0000000000 0.0000000000
! 6 Hopping Probabilities
0.000000000 0.000000000
0.000000000 0.000000000
0.000000000 0.000000000
! 7 Ekin (a.u.)
0.000000000
! 8 states (diag, MCH)
0.000000000 0.000000000
! 9 Random number
0.000000000
! 10 Runtime (sec)
0.000000000
! 11 Geometry in a.u.
     -0.000396842486      -0.014137041136       0.024419040978
     -0.012655495854       0.042207032986       2.457460323249
      1.798584633305      -0.001186748006      -0.987943148595
      1.728462566012      -0.207867983945       3.515123027473
     -1.553810298154      -0.207873653123       3.409264349443
     -1.792669790536      -0.001181078828      -0.983974723734
! 12 Velocities in a.u.
0.000000000 0.000000000 0.000000000
0.000000000 0.000000000 0.000000000
0.000000000 0.000000000 0.000000000
0.000000000 0.000000000 0.000000000
0.000000000 0.000000000 0.000000000
0.000000000 0.000000000 0.000000000
! 15 Gradients (MCH) State 1
     -0.002534790000      -0.005627110000       0.000901334000 
     -0.085700100000       0.018235400000       0.001524910000 
      0.001491800000      -0.000374519000      -0.000833786000 
      0.039335100000      -0.011980200000       0.024457600000 
      0.045860400000      -0.000582733000      -0.027209600000 
      0.001547650000       0.000329206000       0.001159540000 
! 15 Gradients (MCH) State 2
     -0.013195000000       0.005504270000      -0.047370000000 
     -0.070036300000      -0.012795900000      -0.019446500000 
     -0.026365100000      -0.000443538000       0.049499000000 
      0.028474800000      -0.002019190000       0.010455300000 
      0.047960500000       0.012347500000      -0.043872000000 
      0.033161100000      -0.002593140000       0.050734300000 
! 15 Gradients (MCH) State 3
     -0.004811000000      -0.000649988000       0.281235000000 
     -0.082918800000      -0.007705710000      -0.276824000000 
      0.003757680000       0.001758800000       0.001038960000 
      0.041297200000      -0.003996470000       0.021648400000 
      0.042897000000       0.007121300000      -0.030254500000 
     -0.000222091000       0.003472060000       0.003156080000 
! 16 NACdr matrix element (MCH)  1 1
      0.000000000000       0.000000000000       0.000000000000 
      0.000000000000       0.000000000000       0.000000000000 
      0.000000000000       0.000000000000       0.000000000000 
      0.000000000000       0.000000000000       0.000000000000 
      0.000000000000       0.000000000000       0.000000000000 
      0.000000000000       0.000000000000       0.000000000000 
! 16 NACdr matrix element (MCH)  1 2
     -0.007988707000       0.011889110000       0.002349795000 
      0.032792310000      -0.030432240000       0.004459613000 
      0.002205720000      -0.265198100000      -0.002723758000 
     -0.012457310000      -0.125711700000      -0.010919000000 
     -0.013547150000       0.130499100000       0.013962580000 
      0.002856488000       0.275447500000       0.001863065000 
! 16 NACdr matrix element (MCH)  1 3
     -0.003530710000      -0.025817020000       0.189605600000 
     -0.002725866000       0.090508590000       0.286414600000 
      0.001770442000      -0.009465263000      -0.015713300000 
     -0.021923970000      -0.005860907000      -0.019333380000 
      0.028021300000      -0.010356280000      -0.020290170000 
     -0.001151785000      -0.018855770000      -0.016525000000 
! 16 NACdr matrix element (MCH)  2 1
      0.007988707000      -0.011889110000      -0.002349795000 
     -0.032792310000       0.030432240000      -0.004459613000 
     -0.002205720000       0.265198100000       0.002723758000 
      0.012457310000       0.125711700000       0.010919000000 
      0.013547150000      -0.130499100000      -0.013962580000 
     -0.002856488000      -0.275447500000      -0.001863065000 
! 16 NACdr matrix element (MCH)  2 2
      0.000000000000       0.000000000000       0.000000000000 
      0.000000000000       0.000000000000       0.000000000000 
      0.000000000000       0.000000000000       0.000000000000 
      0.000000000000       0.000000000000       0.000000000000 
      0.000000000000       0.000000000000       0.000000000000 
      0.000000000000       0.000000000000       0.000000000000 
! 16 NACdr matrix element (MCH)  2 3
     -0.535172300000      -0.037841850000      -0.137551200000 
      0.211131400000       0.085569740000       0.112577400000 
      0.111786600000      -0.591159600000       0.029858100000 
      0.023143470000       0.656385600000       0.096788350000 
      0.041324870000      -0.731439800000      -0.118039100000 
      0.148722100000       0.619119600000       0.016138270000 
! 16 NACdr matrix element (MCH)  3 1
      0.003530710000       0.025817020000      -0.189605600000 
      0.002725866000      -0.090508590000      -0.286414600000 
     -0.001770442000       0.009465263000       0.015713300000 
      0.021923970000       0.005860907000       0.019333380000 
     -0.028021300000       0.010356280000       0.020290170000 
      0.001151785000       0.018855770000       0.016525000000 
! 16 NACdr matrix element (MCH)  3 2
      0.535172300000       0.037841850000       0.137551200000 
     -0.211131400000      -0.085569740000      -0.112577400000 
     -0.111786600000       0.591159600000      -0.029858100000 
     -0.023143470000      -0.656385600000      -0.096788350000 
     -0.041324870000       0.731439800000       0.118039100000 
     -0.148722100000      -0.619119600000      -0.016138270000 
! 16 NACdr matrix element (MCH)  3 3
      0.000000000000       0.000000000000       0.000000000000 
      0.000000000000       0.000000000000       0.000000000000 
      0.000000000000       0.000000000000       0.000000000000 
      0.000000000000       0.000000000000       0.000000000000 
      0.000000000000       0.000000000000       0.000000000000 
      0.000000000000       0.000000000000       0.000000000000 
! 0 Step
 0
! 1 Hamiltonian (MCH) in a.u.
      0.008976579300       0.000000000000      -0.000000000000      -0.000000000000       0.000000000000       0.000000000000 
     -0.000000000000      -0.000000000000       0.317100053000       0.000000000000      -0.000000000000      -0.000000000000 
      0.000000000000       0.000000000000      -0.000000000000      -0.000000000000       0.353342720500       0.000000000000 
! 2 U matrix
0.000000000 0.000000000 0.000000000 0.000000000 0.000000000 0.000000000 
0.000000000 0.000000000 0.000000000 0.000000000 0.000000000 0.000000000 
0.000000000 0.000000000 0.000000000 0.000000000 0.000000000 0.000000000 
! 3 Dipole moments X (MCH) in a.u.
      0.070437040000       0.000000000000       0.016305000000      -0.000000000000       0.005018000000       0.000000000000 
      0.016305000000      -0.000000000000       0.093512670000       0.000000000000      -0.018245000000      -0.000000000000 
      0.005018000000       0.000000000000      -0.018245000000      -0.000000000000       0.069744330000       0.000000000000 
! 3 Dipole moments Y (MCH) in a.u.
     -0.155965620000       0.000000000000      -0.012874000000      -0.000000000000       0.061003000000       0.000000000000 
     -0.012874000000      -0.000000000000      -0.180446570000       0.000000000000       0.009854000000      -0.000000000000 
      0.061003000000       0.000000000000       0.009854000000      -0.000000000000      -0.162295510000       0.000000000000 
! 3 Dipole moments Z (MCH) in a.u.
      1.505164400000       0.000000000000       0.034969000000      -0.000000000000       1.199946000000       0.000000000000 
      0.034969000000      -0.000000000000       1.271782220000       0.000000000000      -0.004066000000      -0.000000000000 
      1.199946000000       0.000000000000      -0.004066000000      -0.000000000000       1.511840410000       0.000000000000 
! 5 Coefficients (diag)
0.0000000000 0.0000000000
0.0000000000 0.0000000000
0.0000000000 0.0000000000
! 6 Hopping Probabilities
0.000000000 0.000000000
0.000000000 0.000000000
0.000000000 0.000000000
! 7 Ekin (a.u.)
0.000000000
! 8 states (diag, MCH)
0.000000000 0.000000000
! 9 Random number
0.000000000
! 10 Runtime (sec)
0.000000000
! 11 Geometry in a.u.
     -0.000432747282      -0.015371032295       0.024419040978
     -0.013810118516       0.045890109202       2.457460323249
      1.798852974415      -0.001288793217      -0.988124562303
      1.736429651352      -0.226005575285       3.519951277720
     -1.545845102540      -0.226011244464       3.404436099196
     -1.792399559701      -0.001285013765      -0.983793310026
! 12 Velocities in a.u.
0.000000000 0.000000000 0.000000000
0.000000000 0.000000000 0.000000000
0.000000000 0.000000000 0.000000000
0.000000000 0.000000000 0.000000000
0.000000000 0.000000000 0.000000000
0.000000000 0.000000000 0.000000000
! 15 Gradients (MCH) State 1
     -0.002787610000      -0.006110180000       0.001057420000 
     -0.092697300000       0.019524800000       0.001821880000 
      0.001625700000      -0.000436924000      -0.000890118000 
      0.042226300000      -0.013392200000       0.026317700000 
      0.049940600000       0.000020095700      -0.029584400000 
      0.001692300000       0.000394354000       0.001277520000 
! 15 Gradients (MCH) State 2
     -0.014265900000       0.005965030000      -0.046949400000 
     -0.075577500000      -0.014191100000      -0.018623200000 
     -0.025985500000      -0.000383255000       0.049178700000 
      0.030989400000      -0.002687530000       0.012298900000 
      0.051524000000       0.014214100000      -0.046423100000 
      0.033315500000      -0.002917270000       0.050518100000 
! 15 Gradients (MCH) State 3
     -0.005388110000      -0.000721630000       0.281173000000 
     -0.089557800000      -0.008619180000      -0.276250000000 
      0.003886890000       0.001840410000       0.000929503000 
      0.044151100000      -0.004718270000       0.023537000000 
      0.046867800000       0.008362010000      -0.032621000000 
      0.000040156500       0.003856660000       0.003231370000 
! 16 NACdr matrix element (MCH)  1 1
      0.000000000000       0.000000000000       0.000000000000 
      0.000000000000       0.000000000000       0.000000000000 
      0.000000000000       0.000000000000       0.000000000000 
      0.000000000000       0.000000000000       0.000000000000 
      0.000000000000       0.000000000000       0.000000000000 
      0.000000000000       0.000000000000       0.000000000000 
! 16 NACdr matrix element (MCH)  1 2
     -0.008700965000       0.012854490000       0.002772051000 
      0.035566530000      -0.032694510000       0.005232320000 
      0.002373510000      -0.264717500000      -0.002981264000 
     -0.013426650000      -0.125040800000      -0.011708810000 
     -0.014693670000       0.130030400000       0.015308060000 
      0.003132319000       0.275784800000       0.001957444000 
! 16 NACdr matrix element (MCH)  1 3
     -0.003729425000      -0.028084970000       0.189138500000 
     -0.003135769000       0.098249870000       0.286526700000 
      0.001857729000      -0.009879155000      -0.015723590000 
     -0.021633810000      -0.006150457000      -0.019428770000 
      0.028343520000      -0.011404240000      -0.020580270000 
     -0.001212528000      -0.020922410000      -0.016621690000 
! 16 NACdr matrix element (MCH)  2 1
      0.008700965000      -0.012854490000      -0.002772051000 
     -0.035566530000       0.032694510000      -0.005232320000 
     -0.002373510000       0.264717500000       0.002981264000 
      0.013426650000       0.125040800000       0.011708810000 
      0.014693670000      -0.130030400000      -0.015308060000 
     -0.003132319000      -0.275784800000      -0.001957444000 
! 16 NACdr matrix element (MCH)  2 2
      0.000000000000       0.000000000000       0.000000000000 
      0.000000000000       0.000000000000       0.000000000000 
      0.000000000000       0.000000000000       0.000000000000 
      0.000000000000       0.000000000000       0.000000000000 
      0.000000000000       0.000000000000       0.000000000000 
      0.000000000000       0.000000000000       0.000000000000 
! 16 NACdr matrix element (MCH)  2 3
     -0.577737300000      -0.040012200000      -0.160451200000 
      0.229380300000       0.091656190000       0.131604200000 
      0.118785100000      -0.585095200000       0.034300940000 
      0.023730670000       0.647683100000       0.103631100000 
      0.045045320000      -0.727930600000      -0.128565100000 
      0.161806900000       0.614391400000       0.019216310000 
! 16 NACdr matrix element (MCH)  3 1
      0.003729425000       0.028084970000      -0.189138500000 
      0.003135769000      -0.098249870000      -0.286526700000 
     -0.001857729000       0.009879155000       0.015723590000 
      0.021633810000       0.006150457000       0.019428770000 
     -0.028343520000       0.011404240000       0.020580270000 
      0.001212528000       0.020922410000       0.016621690000 
! 16 NACdr matrix element (MCH)  3 2
      0.577737300000       0.040012200000       0.160451200000 
     -0.229380300000      -0.091656190000      -0.131604200000 
     -0.118785100000       0.585095200000      -0.034300940000 
     -0.023730670000      -0.647683100000      -0.103631100000 
     -0.045045320000       0.727930600000       0.128565100000 
     -0.161806900000      -0.614391400000      -0.019216310000 
! 16 NACdr matrix element (MCH)  3 3
      0.000000000000       0.000000000000       0.000000000000 
      0.000000000000       0.000000000000       0.000000000000 
      0.000000000000       0.000000000000       0.000000000000 
      0.000000000000       0.000000000000       0.000000000000 
      0.000000000000       0.000000000000       0.000000000000 
      0.000000000000       0.000000000000       0.000000000000 
! 0 Step
 0
! 1 Hamiltonian (MCH) in a.u.
      0.010461776300       0.000000000000      -0.000000000000      -0.000000000000      -0.000000000000      -0.000000000000 
     -0.000000000000      -0.000000000000       0.317885281300       0.000000000000       0.000000000000       0.000000000000 
     -0.000000000000      -0.000000000000       0.000000000000       0.000000000000       0.354380102800       0.000000000000 
! 2 U matrix
0.000000000 0.000000000 0.000000000 0.000000000 0.000000000 0.000000000 
0.000000000 0.000000000 0.000000000 0.000000000 0.000000000 0.000000000 
0.000000000 0.000000000 0.000000000 0.000000000 0.000000000 0.000000000 
! 3 Dipole moments X (MCH) in a.u.
      0.076189700000       0.000000000000       0.017873000000      -0.000000000000       0.005409000000      -0.000000000000 
      0.017873000000      -0.000000000000       0.101728490000       0.000000000000      -0.019493000000       0.000000000000 
      0.005409000000      -0.000000000000      -0.019493000000       0.000000000000       0.075042020000       0.000000000000 
! 3 Dipole moments Y (MCH) in a.u.
     -0.168457120000       0.000000000000      -0.013845000000      -0.000000000000       0.065603000000      -0.000000000000 
     -0.013845000000      -0.000000000000      -0.195129190000       0.000000000000       0.010625000000       0.000000000000 
      0.065603000000      -0.000000000000       0.010625000000       0.000000000000      -0.174929130000       0.000000000000 
! 3 Dipole moments Z (MCH) in a.u.
      1.503753310000       0.000000000000       0.040651000000      -0.000000000000       1.198917000000      -0.000000000000 
      0.040651000000      -0.000000000000       1.276340540000       0.000000000000      -0.004594000000       0.000000000000 
      1.198917000000      -0.000000000000      -0.004594000000       0.000000000000       1.510737870000       0.000000000000 
! 5 Coefficients (diag)
0.0000000000 0.0000000000
0.0000000000 0.0000000000
0.0000000000 0.0000000000
! 6 Hopping Probabilities
0.000000000 0.000000000
0.000000000 0.000000000
0.000000000 0.000000000
! 7 Ekin (a.u.)
0.000000000
! 8 states (diag, MCH)
0.000000000 0.000000000
! 9 Random number
0.000000000
! 10 Runtime (sec)
0.000000000
! 11 Geometry in a.u.
     -0.000468652079      -0.016605023454       0.024419040978
     -0.014964741178       0.049573185418       2.457460323249
      1.799123205251      -0.001392728154      -0.988304086285
      1.744396736692      -0.244141276900       3.524781417694
     -1.537878017200      -0.244146946079       3.399607848948
     -1.792131218591      -0.001387058975      -0.983613786044
! 12 Velocities in a.u.
0.000000000 0.000000000 0.000000000
0.000000000 0.000000000 0.000000000
0.000000000 0.000000000 0.000000000
0.000000000 0.000000000 0.000000000
0.000000000 0.000000000 0.000000000
0.000000000 0.000000000 0.000000000
! 15 Gradients (MCH) State 1
     -0.003045520000      -0.006591020000       0.001225620000 
     -0.099490800000       0.020747700000       0.002123320000 
      0.001759460000      -0.000503489000      -0.000942825000 
      0.044988700000      -0.014839400000       0.028107700000 
      0.053951300000       0.000721226000      -0.031910800000 
      0.001836850000       0.000464999000       0.001396910000 
! 15 Gradients (MCH) State 2
     -0.015304000000       0.006419820000      -0.046477100000 
     -0.080910000000      -0.015646400000      -0.017764200000 
     -0.025604500000      -0.000310635000       0.048834000000 
      0.033372100000      -0.003404390000       0.014055600000 
      0.054999500000       0.016194200000      -0.048924200000 
      0.033446900000      -0.003252580000       0.050275900000 
! 15 Gradients (MCH) State 3
     -0.005996680000      -0.000796480000       0.281100000000 
     -0.095970000000      -0.009583360000      -0.275643000000 
      0.004018450000       0.001913090000       0.000820548000 
      0.046871200000      -0.005478740000       0.025356300000 
      0.050761400000       0.009693650000      -0.034937800000 
      0.000315604000       0.004251850000       0.003304650000 
! 16 NACdr matrix element (MCH)  1 1
      0.000000000000       0.000000000000       0.000000000000 
      0.000000000000       0.000000000000       0.000000000000 
      0.000000000000       0.000000000000       0.000000000000 
      0.000000000000       0.000000000000       0.000000000000 
      0.000000000000       0.000000000000       0.000000000000 
      0.000000000000       0.000000000000       0.000000000000 
! 16 NACdr matrix element (MCH)  1 2
     -0.009414999000       0.013794970000       0.003224298000 
      0.038316270000      -0.034837260000       0.006049472000 
      0.002538166000      -0.264235900000      -0.003239650000 
     -0.014373130000      -0.124348400000      -0.012471600000 
     -0.015823890000       0.129479600000       0.016670390000 
      0.003411132000       0.276096600000       0.002038607000 
! 16 NACdr matrix element (MCH)  1 3
     -0.003897700000      -0.030355890000       0.188635700000 
     -0.003584280000       0.105948500000       0.286639100000 
      0.001948373000      -0.010238740000      -0.015736620000 
     -0.021336790000      -0.006410819000      -0.019528800000 
      0.028670490000      -0.012460850000      -0.020899310000 
     -0.001283090000      -0.023044710000      -0.016723090000 
! 16 NACdr matrix element (MCH)  2 1
      0.009414999000      -0.013794970000      -0.003224298000 
     -0.038316270000       0.034837260000      -0.006049472000 
     -0.002538166000       0.264235900000       0.003239650000 
      0.014373130000       0.124348400000       0.012471600000 
      0.015823890000      -0.129479600000      -0.016670390000 
     -0.003411132000      -0.276096600000      -0.002038607000 
! 16 NACdr matrix element (MCH)  2 2
      0.000000000000       0.000000000000       0.000000000000 
      0.000000000000       0.000000000000       0.000000000000 
      0.000000000000       0.000000000000       0.000000000000 
      0.000000000000       0.000000000000       0.000000000000 
      0.000000000000       0.000000000000       0.000000000000 
      0.000000000000       0.000000000000       0.000000000000 
! 16 NACdr matrix element (MCH)  2 3
     -0.619222000000      -0.041882230000      -0.184425600000 
      0.247535200000       0.097336010000       0.151655500000 
      0.125317200000      -0.578728300000       0.038905100000 
      0.024068450000       0.638687200000       0.110170800000 
      0.048705790000      -0.723733000000      -0.139029100000 
      0.174681800000       0.609075400000       0.022418930000 
! 16 NACdr matrix element (MCH)  3 1
      0.003897700000       0.030355890000      -0.188635700000 
      0.003584280000      -0.105948500000      -0.286639100000 
     -0.001948373000       0.010238740000       0.015736620000 
      0.021336790000       0.006410819000       0.019528800000 
     -0.028670490000       0.012460850000       0.020899310000 
      0.001283090000       0.023044710000       0.016723090000 
! 16 NACdr matrix element (MCH)  3 2
      0.619222000000       0.041882230000       0.184425600000 
     -0.247535200000      -0.097336010000      -0.151655500000 
     -0.125317200000       0.578728300000      -0.038905100000 
     -0.024068450000      -0.638687200000      -0.110170800000 
     -0.048705790000       0.723733000000       0.139029100000 
     -0.174681800000      -0.609075400000      -0.022418930000 
! 16 NACdr matrix element (MCH)  3 3
      0.000000000000       0.000000000000       0.000000000000 
      0.000000000000       0.000000000000       0.000000000000 
      0.000000000000       0.000000000000       0.000000000000 
      0.000000000000       0.000000000000       0.000000000000 
      0.000000000000       0.000000000000       0.000000000000 
      0.000000000000       0.000000000000       0.000000000000 
! 0 Step
 0
! 1 Hamiltonian (MCH) in a.u.
      0.012045403700       0.000000000000       0.000000000000       0.000000000000       0.000000000000       0.000000000000 
      0.000000000000       0.000000000000       0.318713309700       0.000000000000       0.000000000000       0.000000000000 
      0.000000000000       0.000000000000       0.000000000000       0.000000000000       0.355481966700       0.000000000000 
! 2 U matrix
0.000000000 0.000000000 0.000000000 0.000000000 0.000000000 0.000000000 
0.000000000 0.000000000 0.000000000 0.000000000 0.000000000 0.000000000 
0.000000000 0.000000000 0.000000000 0.000000000 0.000000000 0.000000000 
! 3 Dipole moments X (MCH) in a.u.
      0.081911080000       0.000000000000       0.019499000000       0.000000000000       0.005792000000       0.000000000000 
      0.019499000000       0.000000000000       0.110034130000       0.000000000000      -0.020686000000       0.000000000000 
      0.005792000000       0.000000000000      -0.020686000000       0.000000000000       0.080218620000       0.000000000000 
! 3 Dipole moments Y (MCH) in a.u.
     -0.180943470000       0.000000000000      -0.014797000000       0.000000000000       0.070136000000       0.000000000000 
     -0.014797000000       0.000000000000      -0.209859060000       0.000000000000       0.011380000000       0.000000000000 
      0.070136000000       0.000000000000       0.011380000000       0.000000000000      -0.187473730000       0.000000000000 
! 3 Dipole moments Z (MCH) in a.u.
      1.502237580000       0.000000000000       0.046690000000       0.000000000000       1.197781000000       0.000000000000 
      0.046690000000       0.000000000000       1.281307480000       0.000000000000      -0.005110000000       0.000000000000 
      1.197781000000       0.000000000000      -0.005110000000       0.000000000000       1.509534230000       0.000000000000 
! 5 Coefficients (diag)
0.0000000000 0.0000000000
0.0000000000 0.0000000000
0.0000000000 0.0000000000
! 6 Hopping Probabilities
0.000000000 0.000000000
0.000000000 0.000000000
0.000000000 0.000000000
! 7 Ekin (a.u.)
0.000000000
! 8 states (diag, MCH)
0.000000000 0.000000000
! 9 Random number
0.000000000
! 10 Runtime (sec)
0.000000000
! 11 Geometry in a.u.
     -0.000504556875      -0.017839014613       0.024419040978
     -0.016119363840       0.053254371908       2.457460323249
      1.799393436087      -0.001496663090      -0.988485499993
      1.752363822032      -0.262276978515       3.529609667942
     -1.529910931860      -0.262284537419       3.394777708974
     -1.791860987755      -0.001490993912      -0.983432372336
! 12 Velocities in a.u.
0.000000000 0.000000000 0.000000000
0.000000000 0.000000000 0.000000000
0.000000000 0.000000000 0.000000000
0.000000000 0.000000000 0.000000000
0.000000000 0.000000000 0.000000000
0.000000000 0.000000000 0.000000000
! 15 Gradients (MCH) State 1
     -0.003310310000      -0.007070050000       0.001405390000 
     -0.106066000000       0.021903100000       0.002423500000 
      0.001893150000      -0.000574088000      -0.000992090000 
      0.047621100000      -0.016316900000       0.029826200000 
      0.057879300000       0.001516650000      -0.034181500000 
      0.001983150000       0.000541288000       0.001518580000 
! 15 Gradients (MCH) State 2
     -0.016309800000       0.006868340000      -0.045952100000 
     -0.086019100000      -0.017162600000      -0.016877900000 
     -0.025221900000      -0.000226085000       0.048465000000 
      0.035621400000      -0.004164250000       0.015723500000 
      0.058373000000       0.018283200000      -0.051366700000 
      0.033556500000      -0.003598570000       0.050008200000 
! 15 Gradients (MCH) State 3
     -0.006639610000      -0.000875593000       0.281011000000 
     -0.102139000000      -0.010597300000      -0.275007000000 
      0.004152230000       0.001977510000       0.000712268000 
      0.049455400000      -0.006273620000       0.027104600000 
      0.054564500000       0.011112200000      -0.037197600000 
      0.000606377000       0.004656840000       0.003376940000 
! 16 NACdr matrix element (MCH)  1 1
      0.000000000000       0.000000000000       0.000000000000 
      0.000000000000       0.000000000000       0.000000000000 
      0.000000000000       0.000000000000       0.000000000000 
      0.000000000000       0.000000000000       0.000000000000 
      0.000000000000       0.000000000000       0.000000000000 
      0.000000000000       0.000000000000       0.000000000000 
! 16 NACdr matrix element (MCH)  1 2
     -0.010130770000       0.014705800000       0.003706754000 
      0.041039940000      -0.036851570000       0.006903883000 
      0.002700228000      -0.263754400000      -0.003498797000 
     -0.015295710000      -0.123635500000      -0.013207080000 
     -0.016935340000       0.128846500000       0.018049070000 
      0.003691192000       0.276382200000       0.002106260000 
! 16 NACdr matrix element (MCH)  1 3
     -0.004035150000      -0.032628860000       0.188099800000 
     -0.004071095000       0.113599300000       0.286750100000 
      0.002042514000      -0.010547390000      -0.015752180000 
     -0.021033360000      -0.006644248000      -0.019633990000 
      0.029002410000      -0.013522170000      -0.021247930000 
     -0.001364184000      -0.025218220000      -0.016829370000 
! 16 NACdr matrix element (MCH)  2 1
      0.010130770000      -0.014705800000      -0.003706754000 
     -0.041039940000       0.036851570000      -0.006903883000 
     -0.002700228000       0.263754400000       0.003498797000 
      0.015295710000       0.123635500000       0.013207080000 
      0.016935340000      -0.128846500000      -0.018049070000 
     -0.003691192000      -0.276382200000      -0.002106260000 
! 16 NACdr matrix element (MCH)  2 2
      0.000000000000       0.000000000000       0.000000000000 
      0.000000000000       0.000000000000       0.000000000000 
      0.000000000000       0.000000000000       0.000000000000 
      0.000000000000       0.000000000000       0.000000000000 
      0.000000000000       0.000000000000       0.000000000000 
      0.000000000000       0.000000000000       0.000000000000 
! 16 NACdr matrix element (MCH)  2 3
     -0.659544000000      -0.043441450000      -0.209259300000 
      0.265572300000       0.102585600000       0.172564800000 
      0.131388400000      -0.572079100000       0.043635430000 
      0.024161770000       0.629416800000       0.116404700000 
      0.052287690000      -0.718851700000      -0.149401700000 
      0.187290800000       0.603186800000       0.025708110000 
! 16 NACdr matrix element (MCH)  3 1
      0.004035150000       0.032628860000      -0.188099800000 
      0.004071095000      -0.113599300000      -0.286750100000 
     -0.002042514000       0.010547390000       0.015752180000 
      0.021033360000       0.006644248000       0.019633990000 
     -0.029002410000       0.013522170000       0.021247930000 
      0.001364184000       0.025218220000       0.016829370000 
! 16 NACdr matrix element (MCH)  3 2
      0.659544000000       0.043441450000       0.209259300000 
     -0.265572300000      -0.102585600000      -0.172564800000 
     -0.131388400000       0.572079100000      -0.043635430000 
     -0.024161770000      -0.629416800000      -0.116404700000 
     -0.052287690000       0.718851700000       0.149401700000 
     -0.187290800000      -0.603186800000      -0.025708110000 
! 16 NACdr matrix element (MCH)  3 3
      0.000000000000       0.000000000000       0.000000000000 
      0.000000000000       0.000000000000       0.000000000000 
      0.000000000000       0.000000000000       0.000000000000 
      0.000000000000       0.000000000000       0.000000000000 
      0.000000000000       0.000000000000       0.000000000000 
      0.000000000000       0.000000000000       0.000000000000 
! 0 Step
 0
! 1 Hamiltonian (MCH) in a.u.
      0.013723336400       0.000000000000       0.000000000000       0.000000000000      -0.000000000000      -0.000000000000 
      0.000000000000       0.000000000000       0.319579491600       0.000000000000      -0.000000000000      -0.000000000000 
     -0.000000000000      -0.000000000000      -0.000000000000      -0.000000000000       0.356644238800       0.000000000000 
! 2 U matrix
0.000000000 0.000000000 0.000000000 0.000000000 0.000000000 0.000000000 
0.000000000 0.000000000 0.000000000 0.000000000 0.000000000 0.000000000 
0.000000000 0.000000000 0.000000000 0.000000000 0.000000000 0.000000000 
! 3 Dipole moments X (MCH) in a.u.
      0.087598080000       0.000000000000       0.021187000000       0.000000000000       0.006167000000      -0.000000000000 
      0.021187000000       0.000000000000       0.118430200000       0.000000000000      -0.021818000000      -0.000000000000 
      0.006167000000      -0.000000000000      -0.021818000000      -0.000000000000       0.085265360000       0.000000000000 
! 3 Dipole moments Y (MCH) in a.u.
     -0.193423040000       0.000000000000      -0.015731000000       0.000000000000       0.074598000000      -0.000000000000 
     -0.015731000000       0.000000000000      -0.224638160000       0.000000000000       0.012119000000      -0.000000000000 
      0.074598000000      -0.000000000000       0.012119000000      -0.000000000000      -0.199921560000       0.000000000000 
! 3 Dipole moments Z (MCH) in a.u.
      1.500619620000       0.000000000000       0.053065000000       0.000000000000       1.196535000000      -0.000000000000 
      0.053065000000       0.000000000000       1.286695850000       0.000000000000      -0.005600000000      -0.000000000000 
      1.196535000000      -0.000000000000      -0.005600000000      -0.000000000000       1.508233590000       0.000000000000 
! 5 Coefficients (diag)
0.0000000000 0.0000000000
0.0000000000 0.0000000000
0.0000000000 0.0000000000
! 6 Hopping Probabilities
0.000000000 0.000000000
0.000000000 0.000000000
0.000000000 0.000000000
! 7 Ekin (a.u.)
0.000000000
! 8 states (diag, MCH)
0.000000000 0.000000000
! 9 Random number
0.000000000
! 10 Runtime (sec)
0.000000000
! 11 Geometry in a.u.
     -0.000540461672      -0.019071116046       0.024419040978
     -0.017273986502       0.056937448125       2.457460323249
      1.799663666922      -0.001600598027      -0.988666913700
      1.760329017645      -0.280414569856       3.534437918189
     -1.521943846520      -0.280420239034       3.389949458727
     -1.791590756919      -0.001593039123      -0.983250958628
! 12 Velocities in a.u.
0.000000000 0.000000000 0.000000000
0.000000000 0.000000000 0.000000000
0.000000000 0.000000000 0.000000000
0.000000000 0.000000000 0.000000000
0.000000000 0.000000000 0.000000000
0.000000000 0.000000000 0.000000000
! 15 Gradients (MCH) State 1
     -0.003581640000      -0.007547060000       0.001596700000 
     -0.112409000000       0.022991400000       0.002714130000 
      0.002026630000      -0.000648146000      -0.001037580000 
      0.050122900000      -0.017820000000       0.031473000000 
      0.061711100000       0.002401160000      -0.036388300000 
      0.002130250000       0.000622673000       0.001642060000 
! 15 Gradients (MCH) State 2
     -0.017282300000       0.007309960000      -0.045369500000 
     -0.090889100000      -0.018739200000      -0.015975200000 
     -0.024837600000      -0.000130684000       0.048071300000 
      0.037736200000      -0.004959750000       0.017302200000 
      0.061630200000       0.020473400000      -0.053742300000 
      0.033642700000      -0.003953770000       0.049713700000 
! 15 Gradients (MCH) State 3
     -0.007317070000      -0.000958321000       0.280907000000 
     -0.108049000000      -0.011660000000      -0.274348000000 
      0.004288150000       0.002035570000       0.000604355000 
      0.051902300000      -0.007099570000       0.028781300000 
      0.058263500000       0.012612900000      -0.039391900000 
      0.000911980000       0.005069380000       0.003447490000 
! 16 NACdr matrix element (MCH)  1 1
      0.000000000000       0.000000000000       0.000000000000 
      0.000000000000       0.000000000000       0.000000000000 
      0.000000000000       0.000000000000       0.000000000000 
      0.000000000000       0.000000000000       0.000000000000 
      0.000000000000       0.000000000000       0.000000000000 
      0.000000000000       0.000000000000       0.000000000000 
! 16 NACdr matrix element (MCH)  1 2
     -0.010846450000       0.015586230000       0.004215148000 
      0.043733020000      -0.038731440000       0.007791906000 
      0.002859913000      -0.263271100000      -0.003758191000 
     -0.016193990000      -0.122902600000      -0.013914830000 
     -0.018025090000       0.128127400000       0.019443010000 
      0.003972367000       0.276637500000       0.002159774000 
! 16 NACdr matrix element (MCH)  1 3
     -0.004140040000      -0.034902320000       0.187531400000 
     -0.004597404000       0.121197500000       0.286858500000 
      0.002140099000      -0.010810040000      -0.015770500000 
     -0.020723160000      -0.006853248000      -0.019744020000 
      0.029338490000      -0.014583580000      -0.021626340000 
     -0.001456135000      -0.027437500000      -0.016940220000 
! 16 NACdr matrix element (MCH)  2 1
      0.010846450000      -0.015586230000      -0.004215148000 
     -0.043733020000       0.038731440000      -0.007791906000 
     -0.002859913000       0.263271100000       0.003758191000 
      0.016193990000       0.122902600000       0.013914830000 
      0.018025090000      -0.128127400000      -0.019443010000 
     -0.003972367000      -0.276637500000      -0.002159774000 
! 16 NACdr matrix element (MCH)  2 2
      0.000000000000       0.000000000000       0.000000000000 
      0.000000000000       0.000000000000       0.000000000000 
      0.000000000000       0.000000000000       0.000000000000 
      0.000000000000       0.000000000000       0.000000000000 
      0.000000000000       0.000000000000       0.000000000000 
      0.000000000000       0.000000000000       0.000000000000 
! 16 NACdr matrix element (MCH)  2 3
     -0.698624600000      -0.044685470000      -0.234735600000 
      0.283479000000       0.107389700000       0.194192900000 
      0.137006600000      -0.565167500000       0.048445310000 
      0.024014740000       0.619902600000       0.122326200000 
      0.055771980000      -0.713296100000      -0.159660800000 
      0.199582100000       0.596734400000       0.029034610000 
! 16 NACdr matrix element (MCH)  3 1
      0.004140040000       0.034902320000      -0.187531400000 
      0.004597404000      -0.121197500000      -0.286858500000 
     -0.002140099000       0.010810040000       0.015770500000 
      0.020723160000       0.006853248000       0.019744020000 
     -0.029338490000       0.014583580000       0.021626340000 
      0.001456135000       0.027437500000       0.016940220000 
! 16 NACdr matrix element (MCH)  3 2
      0.698624600000       0.044685470000       0.234735600000 
     -0.283479000000      -0.107389700000      -0.194192900000 
     -0.137006600000       0.565167500000      -0.048445310000 
     -0.024014740000      -0.619902600000      -0.122326200000 
     -0.055771980000       0.713296100000       0.159660800000 
     -0.199582100000      -0.596734400000      -0.029034610000 
! 16 NACdr matrix element (MCH)  3 3
      0.000000000000       0.000000000000       0.000000000000 
      0.000000000000       0.000000000000       0.000000000000 
      0.000000000000       0.000000000000       0.000000000000 
      0.000000000000       0.000000000000       0.000000000000 
      0.000000000000       0.000000000000       0.000000000000 
      0.000000000000       0.000000000000       0.000000000000 
! 0 Step
 0
! 1 Hamiltonian (MCH) in a.u.
      0.015491409100       0.000000000000      -0.000000000000      -0.000000000000       0.000000000000       0.000000000000 
     -0.000000000000      -0.000000000000       0.320479441800       0.000000000000      -0.000000000000      -0.000000000000 
      0.000000000000       0.000000000000      -0.000000000000      -0.000000000000       0.357862959300       0.000000000000 
! 2 U matrix
0.000000000 0.000000000 0.000000000 0.000000000 0.000000000 0.000000000 
0.000000000 0.000000000 0.000000000 0.000000000 0.000000000 0.000000000 
0.000000000 0.000000000 0.000000000 0.000000000 0.000000000 0.000000000 
! 3 Dipole moments X (MCH) in a.u.
      0.093257180000       0.000000000000       0.022939000000      -0.000000000000       0.006529000000       0.000000000000 
      0.022939000000      -0.000000000000       0.126904330000       0.000000000000      -0.022884000000      -0.000000000000 
      0.006529000000       0.000000000000      -0.022884000000      -0.000000000000       0.090171500000       0.000000000000 
! 3 Dipole moments Y (MCH) in a.u.
     -0.205886280000       0.000000000000      -0.016640000000      -0.000000000000       0.078983000000       0.000000000000 
     -0.016640000000      -0.000000000000      -0.239468820000       0.000000000000       0.012836000000      -0.000000000000 
      0.078983000000       0.000000000000       0.012836000000      -0.000000000000      -0.212263370000       0.000000000000 
! 3 Dipole moments Z (MCH) in a.u.
      1.498912060000       0.000000000000       0.059773000000      -0.000000000000       1.195169000000       0.000000000000 
      0.059773000000      -0.000000000000       1.292510420000       0.000000000000      -0.006063000000      -0.000000000000 
      1.195169000000       0.000000000000      -0.006063000000      -0.000000000000       1.506747850000       0.000000000000 
! 5 Coefficients (diag)
0.0000000000 0.0000000000
0.0000000000 0.0000000000
0.0000000000 0.0000000000
! 6 Hopping Probabilities
0.000000000 0.000000000
0.000000000 0.000000000
0.000000000 0.000000000
! 7 Ekin (a.u.)
0.000000000
! 8 states (diag, MCH)
0.000000000 0.000000000
! 9 Random number
0.000000000
! 10 Runtime (sec)
0.000000000
! 11 Geometry in a.u.
     -0.000578256194      -0.020305107205       0.024419040978
     -0.018428609164       0.060620524341       2.457460323249
      1.799932008032      -0.001702643238      -0.988848327408
      1.768296102985      -0.298550271470       3.539266168437
     -1.513978650906      -0.298557830375       3.385121208479
     -1.791320526084      -0.001696974060      -0.983069544920
! 12 Velocities in a.u.
0.000000000 0.000000000 0.000000000
0.000000000 0.000000000 0.000000000
0.000000000 0.000000000 0.000000000
0.000000000 0.000000000 0.000000000
0.000000000 0.000000000 0.000000000
0.000000000 0.000000000 0.000000000
! 15 Gradients (MCH) State 1
     -0.003861050000      -0.008022010000       0.001796440000 
     -0.118506000000       0.024013900000       0.002991410000 
      0.002160520000      -0.000725818000      -0.001079350000 
      0.052494500000      -0.019344100000       0.033047600000 
      0.065433300000       0.003369190000      -0.038523700000 
      0.002278680000       0.000708908000       0.001767590000 
! 15 Gradients (MCH) State 2
     -0.018222500000       0.007743730000      -0.044725400000 
     -0.095507700000      -0.020374800000      -0.015067100000 
     -0.024451700000      -0.000025789800       0.047652700000 
      0.039717600000      -0.005784020000       0.018791300000 
      0.064758200000       0.022757300000      -0.056044200000 
      0.033706100000      -0.004316390000       0.049392600000 
! 15 Gradients (MCH) State 3
     -0.008028210000      -0.001045550000       0.280784000000 
     -0.113689000000      -0.012769600000      -0.273673000000 
      0.004426570000       0.002081520000       0.000498816000 
      0.054212600000      -0.007946080000       0.030385200000 
      0.061845200000       0.014184200000      -0.041514300000 
      0.001232440000       0.005495570000       0.003519290000 
! 16 NACdr matrix element (MCH)  1 1
      0.000000000000       0.000000000000       0.000000000000 
      0.000000000000       0.000000000000       0.000000000000 
      0.000000000000       0.000000000000       0.000000000000 
      0.000000000000       0.000000000000       0.000000000000 
      0.000000000000       0.000000000000       0.000000000000 
      0.000000000000       0.000000000000       0.000000000000 
! 16 NACdr matrix element (MCH)  1 2
     -0.011547280000       0.016439760000       0.004747083000 
      0.046386750000      -0.040478130000       0.008701925000 
      0.003012328000      -0.262779700000      -0.004014660000 
     -0.017063630000      -0.122155500000      -0.014593190000 
     -0.019089470000       0.127320700000       0.020853470000 
      0.004250609000       0.276864800000       0.002200896000 
! 16 NACdr matrix element (MCH)  1 3
     -0.004211740000      -0.037180130000       0.186942600000 
     -0.005161820000       0.128737000000       0.286951600000 
      0.002240294000      -0.011026090000      -0.015790840000 
     -0.020411440000      -0.007037763000      -0.019862850000 
      0.029678060000      -0.015638090000      -0.022038280000 
     -0.001557900000      -0.029702920000      -0.017054880000 
! 16 NACdr matrix element (MCH)  2 1
      0.011547280000      -0.016439760000      -0.004747083000 
     -0.046386750000       0.040478130000      -0.008701925000 
     -0.003012328000       0.262779700000       0.004014660000 
      0.017063630000       0.122155500000       0.014593190000 
      0.019089470000      -0.127320700000      -0.020853470000 
     -0.004250609000      -0.276864800000      -0.002200896000 
! 16 NACdr matrix element (MCH)  2 2
      0.000000000000       0.000000000000       0.000000000000 
      0.000000000000       0.000000000000       0.000000000000 
      0.000000000000       0.000000000000       0.000000000000 
      0.000000000000       0.000000000000       0.000000000000 
      0.000000000000       0.000000000000       0.000000000000 
      0.000000000000       0.000000000000       0.000000000000 
! 16 NACdr matrix element (MCH)  2 3
     -0.736314200000      -0.045591230000      -0.260565400000 
      0.301180300000       0.111676400000       0.216353700000 
      0.142121700000      -0.557972000000       0.053301940000 
      0.023599530000       0.610157200000       0.127890600000 
      0.059187940000      -0.707021700000      -0.169809300000 
      0.211519700000       0.589695700000       0.032373100000 
! 16 NACdr matrix element (MCH)  3 1
      0.004211740000       0.037180130000      -0.186942600000 
      0.005161820000      -0.128737000000      -0.286951600000 
     -0.002240294000       0.011026090000       0.015790840000 
      0.020411440000       0.007037763000       0.019862850000 
     -0.029678060000       0.015638090000       0.022038280000 
      0.001557900000       0.029702920000       0.017054880000 
! 16 NACdr matrix element (MCH)  3 2
      0.736314200000       0.045591230000       0.260565400000 
     -0.301180300000      -0.111676400000      -0.216353700000 
     -0.142121700000       0.557972000000      -0.053301940000 
     -0.023599530000      -0.610157200000      -0.127890600000 
     -0.059187940000       0.707021700000       0.169809300000 
     -0.211519700000      -0.589695700000      -0.032373100000 
! 16 NACdr matrix element (MCH)  3 3
      0.000000000000       0.000000000000       0.000000000000 
      0.000000000000       0.000000000000       0.000000000000 
      0.000000000000       0.000000000000       0.000000000000 
      0.000000000000       0.000000000000       0.000000000000 
      0.000000000000       0.000000000000       0.000000000000 
      0.000000000000       0.000000000000       0.000000000000 
! 0 Step
 0
! 1 Hamiltonian (MCH) in a.u.
      0.017345419100       0.000000000000       0.000000000000       0.000000000000      -0.000000000000      -0.000000000000 
      0.000000000000       0.000000000000       0.321408604700       0.000000000000      -0.000000000000      -0.000000000000 
     -0.000000000000      -0.000000000000      -0.000000000000      -0.000000000000       0.359134205400       0.000000000000 
! 2 U matrix
0.000000000 0.000000000 0.000000000 0.000000000 0.000000000 0.000000000 
0.000000000 0.000000000 0.000000000 0.000000000 0.000000000 0.000000000 
0.000000000 0.000000000 0.000000000 0.000000000 0.000000000 0.000000000 
! 3 Dipole moments X (MCH) in a.u.
      0.098871830000       0.000000000000       0.024761000000       0.000000000000       0.006889000000      -0.000000000000 
      0.024761000000       0.000000000000       0.135505190000       0.000000000000      -0.023879000000      -0.000000000000 
      0.006889000000      -0.000000000000      -0.023879000000      -0.000000000000       0.094941370000       0.000000000000 
! 3 Dipole moments Y (MCH) in a.u.
     -0.218351670000       0.000000000000      -0.017545000000       0.000000000000       0.083287000000      -0.000000000000 
     -0.017545000000       0.000000000000      -0.254351190000       0.000000000000       0.013534000000      -0.000000000000 
      0.083287000000      -0.000000000000       0.013534000000      -0.000000000000      -0.224499490000       0.000000000000 
! 3 Dipole moments Z (MCH) in a.u.
      1.497094460000       0.000000000000       0.066765000000       0.000000000000       1.193693000000      -0.000000000000 
      0.066765000000       0.000000000000       1.298748210000       0.000000000000      -0.006479000000      -0.000000000000 
      1.193693000000      -0.000000000000      -0.006479000000      -0.000000000000       1.505258910000       0.000000000000 
! 5 Coefficients (diag)
0.0000000000 0.0000000000
0.0000000000 0.0000000000
0.0000000000 0.0000000000
! 6 Hopping Probabilities
0.000000000 0.000000000
0.000000000 0.000000000
0.000000000 0.000000000
! 7 Ekin (a.u.)
0.000000000
! 8 states (diag, MCH)
0.000000000 0.000000000
! 9 Random number
0.000000000
! 10 Runtime (sec)
0.000000000
! 11 Geometry in a.u.
     -0.000614160990      -0.021539098365       0.024419040978
     -0.019583231826       0.064301710831       2.457460323249
      1.800202238868      -0.001806578175      -0.989027851390
      1.776263188325      -0.316685973085       3.544094418684
     -1.506011565566      -0.316693531990       3.380292958232
     -1.791052184974      -0.001799019270      -0.982890020939
! 12 Velocities in a.u.
0.000000000 0.000000000 0.000000000
0.000000000 0.000000000 0.000000000
0.000000000 0.000000000 0.000000000
0.000000000 0.000000000 0.000000000
0.000000000 0.000000000 0.000000000
0.000000000 0.000000000 0.000000000
! 15 Gradients (MCH) State 1
     -0.004145180000      -0.008495260000       0.002008890000 
     -0.124347000000       0.024969900000       0.003246390000 
      0.002293100000      -0.000806450000      -0.001116630000 
      0.054735200000      -0.020883600000       0.034549500000 
      0.069037000000       0.004414640000      -0.040582600000 
      0.002427020000       0.000800687000       0.001894470000 
! 15 Gradients (MCH) State 2
     -0.019121800000       0.008170000000      -0.044020500000 
     -0.099865300000      -0.022067500000      -0.014160300000 
     -0.024064800000       0.000091586700       0.047209500000 
      0.041565200000      -0.006635210000       0.020190500000 
      0.067744400000       0.025130800000      -0.058262800000 
      0.033742300000      -0.004689680000       0.049043700000 
! 15 Gradients (MCH) State 3
     -0.008774320000      -0.001138280000       0.280639000000 
     -0.119044000000      -0.013921600000      -0.272978000000 
      0.004566150000       0.002124980000       0.000393877000 
      0.056382900000      -0.008817210000       0.031915600000 
      0.065301300000       0.015826400000      -0.043558800000 
      0.001567620000       0.005925700000       0.003587720000 
! 16 NACdr matrix element (MCH)  1 1
      0.000000000000       0.000000000000       0.000000000000 
      0.000000000000       0.000000000000       0.000000000000 
      0.000000000000       0.000000000000       0.000000000000 
      0.000000000000       0.000000000000       0.000000000000 
      0.000000000000       0.000000000000       0.000000000000 
      0.000000000000       0.000000000000       0.000000000000 
! 16 NACdr matrix element (MCH)  1 2
     -0.012263730000       0.017252770000       0.005314471000 
      0.049011510000      -0.042068950000       0.009637443000 
      0.003169855000      -0.262294300000      -0.004274744000 
     -0.017912290000      -0.121382900000      -0.015245490000 
     -0.020127090000       0.126424200000       0.022272760000 
      0.004531208000       0.277053000000       0.002224299000 
! 16 NACdr matrix element (MCH)  1 3
     -0.004249112000      -0.039454590000       0.186307000000 
     -0.005769884000       0.136218900000       0.287051000000 
      0.002345986000      -0.011207140000      -0.015813600000 
     -0.020084280000      -0.007203052000      -0.019981650000 
      0.030017780000      -0.016689090000      -0.022475340000 
     -0.001670800000      -0.032004010000      -0.017173680000 
! 16 NACdr matrix element (MCH)  2 1
      0.012263730000      -0.017252770000      -0.005314471000 
     -0.049011510000       0.042068950000      -0.009637443000 
     -0.003169855000       0.262294300000       0.004274744000 
      0.017912290000       0.121382900000       0.015245490000 
      0.020127090000      -0.126424200000      -0.022272760000 
     -0.004531208000      -0.277053000000      -0.002224299000 
! 16 NACdr matrix element (MCH)  2 2
      0.000000000000       0.000000000000       0.000000000000 
      0.000000000000       0.000000000000       0.000000000000 
      0.000000000000       0.000000000000       0.000000000000 
      0.000000000000       0.000000000000       0.000000000000 
      0.000000000000       0.000000000000       0.000000000000 
      0.000000000000       0.000000000000       0.000000000000 
! 16 NACdr matrix element (MCH)  2 3
     -0.772657600000      -0.046156940000      -0.286733400000 
      0.318724700000       0.115548700000       0.238917700000 
      0.146848000000      -0.550527500000       0.058180330000 
      0.022986520000       0.600167000000       0.133168300000 
      0.062431350000      -0.700105700000      -0.179737100000 
      0.223030400000       0.582080100000       0.035695730000 
! 16 NACdr matrix element (MCH)  3 1
      0.004249112000       0.039454590000      -0.186307000000 
      0.005769884000      -0.136218900000      -0.287051000000 
     -0.002345986000       0.011207140000       0.015813600000 
      0.020084280000       0.007203052000       0.019981650000 
     -0.030017780000       0.016689090000       0.022475340000 
      0.001670800000       0.032004010000       0.017173680000 
! 16 NACdr matrix element (MCH)  3 2
      0.772657600000       0.046156940000       0.286733400000 
     -0.318724700000      -0.115548700000      -0.238917700000 
     -0.146848000000       0.550527500000      -0.058180330000 
     -0.022986520000      -0.600167000000      -0.133168300000 
     -0.062431350000       0.700105700000       0.179737100000 
     -0.223030400000      -0.582080100000      -0.035695730000 
! 16 NACdr matrix element (MCH)  3 3
      0.000000000000       0.000000000000       0.000000000000 
      0.000000000000       0.000000000000       0.000000000000 
      0.000000000000       0.000000000000       0.000000000000 
      0.000000000000       0.000000000000       0.000000000000 
      0.000000000000       0.000000000000       0.000000000000 
      0.000000000000       0.000000000000       0.000000000000 
! 0 Step
 0
! 1 Hamiltonian (MCH) in a.u.
      0.019280892500       0.000000000000      -0.000000000000      -0.000000000000       0.000000000000       0.000000000000 
     -0.000000000000      -0.000000000000       0.322362187100       0.000000000000      -0.000000000000      -0.000000000000 
      0.000000000000       0.000000000000      -0.000000000000      -0.000000000000       0.360453497100       0.000000000000 
! 2 U matrix
0.000000000 0.000000000 0.000000000 0.000000000 0.000000000 0.000000000 
0.000000000 0.000000000 0.000000000 0.000000000 0.000000000 0.000000000 
0.000000000 0.000000000 0.000000000 0.000000000 0.000000000 0.000000000 
! 3 Dipole moments X (MCH) in a.u.
      0.104447420000       0.000000000000       0.026649000000      -0.000000000000       0.007240000000       0.000000000000 
      0.026649000000      -0.000000000000       0.144162720000       0.000000000000      -0.024781000000      -0.000000000000 
      0.007240000000       0.000000000000      -0.024781000000      -0.000000000000       0.099563300000       0.000000000000 
! 3 Dipole moments Y (MCH) in a.u.
     -0.230811360000       0.000000000000      -0.018415000000      -0.000000000000       0.087520000000       0.000000000000 
     -0.018415000000      -0.000000000000      -0.269287090000       0.000000000000       0.014203000000      -0.000000000000 
      0.087520000000       0.000000000000       0.014203000000      -0.000000000000      -0.236625680000       0.000000000000 
! 3 Dipole moments Z (MCH) in a.u.
      1.495179220000       0.000000000000       0.074036000000      -0.000000000000       1.192104000000       0.000000000000 
      0.074036000000      -0.000000000000       1.305467630000       0.000000000000      -0.006859000000      -0.000000000000 
      1.192104000000       0.000000000000      -0.006859000000      -0.000000000000       1.503658180000       0.000000000000 
! 5 Coefficients (diag)
0.0000000000 0.0000000000
0.0000000000 0.0000000000
0.0000000000 0.0000000000
! 6 Hopping Probabilities
0.000000000 0.000000000
0.000000000 0.000000000
0.000000000 0.000000000
! 7 Ekin (a.u.)
0.000000000
! 8 states (diag, MCH)
0.000000000 0.000000000
! 9 Random number
0.000000000
! 10 Runtime (sec)
0.000000000
! 11 Geometry in a.u.
     -0.000650065787      -0.022773089524       0.024419040978
     -0.020737854488       0.067984787047       2.457460323249
      1.800472469704      -0.001910513112      -0.989209265098
      1.784228383939      -0.334821674700       3.548924558658
     -1.498044480226      -0.334831123330       3.375464707984
     -1.790781954138      -0.001902954207      -0.982708607231
! 12 Velocities in a.u.
0.000000000 0.000000000 0.000000000
0.000000000 0.000000000 0.000000000
0.000000000 0.000000000 0.000000000
0.000000000 0.000000000 0.000000000
0.000000000 0.000000000 0.000000000
0.000000000 0.000000000 0.000000000
! 15 Gradients (MCH) State 1
     -0.004438290000      -0.008966540000       0.002231580000 
     -0.129919000000       0.025863600000       0.003472870000 
      0.002425580000      -0.000890064000      -0.001150170000 
      0.056845500000      -0.022434600000       0.035978900000 
      0.072508200000       0.005530170000      -0.042556900000 
      0.002577690000       0.000897370000       0.002023700000 
! 15 Gradients (MCH) State 2
     -0.019985200000       0.008589250000      -0.043253900000 
     -0.103951000000      -0.023813200000      -0.013268700000 
     -0.023675400000       0.000219809000       0.046741400000 
      0.043281300000      -0.007507850000       0.021501000000 
      0.070575600000       0.027584700000      -0.060389300000 
      0.033754300000      -0.005072700000       0.048669400000 
! 15 Gradients (MCH) State 3
     -0.009557390000      -0.001235590000       0.280478000000 
     -0.124100000000      -0.015114500000      -0.272277000000 
      0.004709920000       0.002164680000       0.000289360000 
      0.058414200000      -0.009707200000       0.033372100000 
      0.068615800000       0.017531400000      -0.045517300000 
      0.001917450000       0.006361200000       0.003654560000 
! 16 NACdr matrix element (MCH)  1 1
      0.000000000000       0.000000000000       0.000000000000 
      0.000000000000       0.000000000000       0.000000000000 
      0.000000000000       0.000000000000       0.000000000000 
      0.000000000000       0.000000000000       0.000000000000 
      0.000000000000       0.000000000000       0.000000000000 
      0.000000000000       0.000000000000       0.000000000000 
! 16 NACdr matrix element (MCH)  1 2
     -0.012980350000       0.018036850000       0.005911488000 
      0.051599280000      -0.043523360000       0.010584610000 
      0.003324593000      -0.261793000000      -0.004537141000 
     -0.018735510000      -0.120592600000      -0.015869050000 
     -0.021132630000       0.125436300000       0.023703620000 
      0.004806232000       0.277211400000       0.002232526000 
! 16 NACdr matrix element (MCH)  1 3
     -0.004252282000      -0.041717780000       0.185654800000 
     -0.006416232000       0.143619300000       0.287141900000 
      0.002454513000      -0.011347000000      -0.015839010000 
     -0.019754030000      -0.007350613000      -0.020108010000 
      0.030362550000      -0.017726540000      -0.022944470000 
     -0.001794563000      -0.034333510000      -0.017295530000 
! 16 NACdr matrix element (MCH)  2 1
      0.012980350000      -0.018036850000      -0.005911488000 
     -0.051599280000       0.043523360000      -0.010584610000 
     -0.003324593000       0.261793000000       0.004537141000 
      0.018735510000       0.120592600000       0.015869050000 
      0.021132630000      -0.125436300000      -0.023703620000 
     -0.004806232000      -0.277211400000      -0.002232526000 
! 16 NACdr matrix element (MCH)  2 2
      0.000000000000       0.000000000000       0.000000000000 
      0.000000000000       0.000000000000       0.000000000000 
      0.000000000000       0.000000000000       0.000000000000 
      0.000000000000       0.000000000000       0.000000000000 
      0.000000000000       0.000000000000       0.000000000000 
      0.000000000000       0.000000000000       0.000000000000 
! 16 NACdr matrix element (MCH)  2 3
     -0.807507700000      -0.046374030000      -0.312986000000 
      0.336031800000       0.118917000000       0.261724200000 
      0.151122900000      -0.542899100000       0.063049530000 
      0.022155570000       0.589999600000       0.138132600000 
      0.065537210000      -0.692547500000      -0.189451400000 
      0.234087800000       0.573976000000       0.038960820000 
! 16 NACdr matrix element (MCH)  3 1
      0.004252282000       0.041717780000      -0.185654800000 
      0.006416232000      -0.143619300000      -0.287141900000 
     -0.002454513000       0.011347000000       0.015839010000 
      0.019754030000       0.007350613000       0.020108010000 
     -0.030362550000       0.017726540000       0.022944470000 
      0.001794563000       0.034333510000       0.017295530000 
! 16 NACdr matrix element (MCH)  3 2
      0.807507700000       0.046374030000       0.312986000000 
     -0.336031800000      -0.118917000000      -0.261724200000 
     -0.151122900000       0.542899100000      -0.063049530000 
     -0.022155570000      -0.589999600000      -0.138132600000 
     -0.065537210000       0.692547500000       0.189451400000 
     -0.234087800000      -0.573976000000      -0.038960820000 
! 16 NACdr matrix element (MCH)  3 3
      0.000000000000       0.000000000000       0.000000000000 
      0.000000000000       0.000000000000       0.000000000000 
      0.000000000000       0.000000000000       0.000000000000 
      0.000000000000       0.000000000000       0.000000000000 
      0.000000000000       0.000000000000       0.000000000000 
      0.000000000000       0.000000000000       0.000000000000 
! 0 Step
 0
! 1 Hamiltonian (MCH) in a.u.
      0.021293504900       0.000000000000       0.000000000000       0.000000000000       0.000000000000       0.000000000000 
      0.000000000000       0.000000000000       0.323335697300       0.000000000000       0.000000000000       0.000000000000 
      0.000000000000       0.000000000000       0.000000000000       0.000000000000       0.361816869600       0.000000000000 
! 2 U matrix
0.000000000 0.000000000 0.000000000 0.000000000 0.000000000 0.000000000 
0.000000000 0.000000000 0.000000000 0.000000000 0.000000000 0.000000000 
0.000000000 0.000000000 0.000000000 0.000000000 0.000000000 0.000000000 
! 3 Dipole moments X (MCH) in a.u.
      0.109981140000       0.000000000000       0.028624000000       0.000000000000       0.007584000000       0.000000000000 
      0.028624000000       0.000000000000       0.153021070000       0.000000000000      -0.025633000000       0.000000000000 
      0.007584000000       0.000000000000      -0.025633000000       0.000000000000       0.104032820000       0.000000000000 
! 3 Dipole moments Y (MCH) in a.u.
     -0.243260370000       0.000000000000      -0.019319000000       0.000000000000       0.091635000000       0.000000000000 
     -0.019319000000       0.000000000000      -0.284288660000       0.000000000000       0.014853000000       0.000000000000 
      0.091635000000       0.000000000000       0.014853000000       0.000000000000      -0.248629690000       0.000000000000 
! 3 Dipole moments Z (MCH) in a.u.
      1.493163820000       0.000000000000       0.081558000000       0.000000000000       1.190368000000       0.000000000000 
      0.081558000000       0.000000000000       1.312558400000       0.000000000000      -0.007125000000       0.000000000000 
      1.190368000000       0.000000000000      -0.007125000000       0.000000000000       1.501937390000       0.000000000000 
! 5 Coefficients (diag)
0.0000000000 0.0000000000
0.0000000000 0.0000000000
0.0000000000 0.0000000000
! 6 Hopping Probabilities
0.000000000 0.000000000
0.000000000 0.000000000
0.000000000 0.000000000
! 7 Ekin (a.u.)
0.000000000
! 8 states (diag, MCH)
0.000000000 0.000000000
! 9 Random number
0.000000000
! 10 Runtime (sec)
0.000000000
! 11 Geometry in a.u.
     -0.000685970583      -0.024005190957       0.024419040978
     -0.021892477150       0.071667863263       2.457460323249
      1.800742700539      -0.002014448048      -0.989390678806
      1.792195469279      -0.352959266041       3.553752808905
     -1.490077394886      -0.352966824945       3.370634568011
     -1.790511723302      -0.002004999418      -0.982527193523
! 12 Velocities in a.u.
0.000000000 0.000000000 0.000000000
0.000000000 0.000000000 0.000000000
0.000000000 0.000000000 0.000000000
0.000000000 0.000000000 0.000000000
0.000000000 0.000000000 0.000000000
0.000000000 0.000000000 0.000000000
! 15 Gradients (MCH) State 1
     -0.004739430000      -0.009435400000       0.002463410000 
     -0.135212000000       0.026697900000       0.003666530000 
      0.002557870000      -0.000976421000      -0.001179490000 
      0.058827100000      -0.023992600000       0.037335700000 
      0.075837000000       0.006708020000      -0.044441200000 
      0.002729440000       0.000998528000       0.002154990000 
! 15 Gradients (MCH) State 2
     -0.020813800000       0.008994790000      -0.042409000000 
     -0.107749000000      -0.025609300000      -0.012398000000 
     -0.023284700000       0.000351957000       0.046246600000 
      0.044864700000      -0.008385300000       0.022721500000 
      0.073242700000       0.030100700000      -0.062425500000 
      0.033740100000      -0.005452890000       0.048264300000 
! 15 Gradients (MCH) State 3
     -0.010374500000      -0.001338190000       0.280293000000 
     -0.128855000000      -0.016342700000      -0.271573000000 
      0.004853800000       0.002194520000       0.000187316000 
      0.060308600000      -0.010606000000       0.034755700000 
      0.071783500000       0.019285300000      -0.047384600000 
      0.002283810000       0.006807030000       0.003721790000 
! 16 NACdr matrix element (MCH)  1 1
      0.000000000000       0.000000000000       0.000000000000 
      0.000000000000       0.000000000000       0.000000000000 
      0.000000000000       0.000000000000       0.000000000000 
      0.000000000000       0.000000000000       0.000000000000 
      0.000000000000       0.000000000000       0.000000000000 
      0.000000000000       0.000000000000       0.000000000000 
! 16 NACdr matrix element (MCH)  1 2
     -0.013690670000       0.018774950000       0.006528767000 
      0.054139070000      -0.044800490000       0.011544030000 
      0.003483650000      -0.261310500000      -0.004793983000 
     -0.019530500000      -0.119784300000      -0.016463480000 
     -0.022108460000       0.124351500000       0.025143970000 
      0.005085043000       0.277324300000       0.002223050000 
! 16 NACdr matrix element (MCH)  1 3
     -0.004220627000      -0.043999930000       0.184954100000 
     -0.007107314000       0.150976700000       0.287213200000 
      0.002566679000      -0.011472160000      -0.015862470000 
     -0.019410450000      -0.007477946000      -0.020237220000 
      0.030702810000      -0.018749660000      -0.023439800000 
     -0.001923950000      -0.036701480000      -0.017417220000 
! 16 NACdr matrix element (MCH)  2 1
      0.013690670000      -0.018774950000      -0.006528767000 
     -0.054139070000       0.044800490000      -0.011544030000 
     -0.003483650000       0.261310500000       0.004793983000 
      0.019530500000       0.119784300000       0.016463480000 
      0.022108460000      -0.124351500000      -0.025143970000 
     -0.005085043000      -0.277324300000      -0.002223050000 
! 16 NACdr matrix element (MCH)  2 2
      0.000000000000       0.000000000000       0.000000000000 
      0.000000000000       0.000000000000       0.000000000000 
      0.000000000000       0.000000000000       0.000000000000 
      0.000000000000       0.000000000000       0.000000000000 
      0.000000000000       0.000000000000       0.000000000000 
      0.000000000000       0.000000000000       0.000000000000 
! 16 NACdr matrix element (MCH)  2 3
     -0.840838600000      -0.046275030000      -0.338936900000 
      0.353148400000       0.121809800000       0.284602500000 
      0.154998300000      -0.534990500000       0.067822850000 
      0.021089180000       0.579602600000       0.142724700000 
      0.068467560000      -0.684294400000      -0.198946100000 
      0.244622800000       0.565285300000       0.042109340000 
! 16 NACdr matrix element (MCH)  3 1
      0.004220627000       0.043999930000      -0.184954100000 
      0.007107314000      -0.150976700000      -0.287213200000 
     -0.002566679000       0.011472160000       0.015862470000 
      0.019410450000       0.007477946000       0.020237220000 
     -0.030702810000       0.018749660000       0.023439800000 
      0.001923950000       0.036701480000       0.017417220000 
! 16 NACdr matrix element (MCH)  3 2
      0.840838600000       0.046275030000       0.338936900000 
     -0.353148400000      -0.121809800000      -0.284602500000 
     -0.154998300000       0.534990500000      -0.067822850000 
     -0.021089180000      -0.579602600000      -0.142724700000 
     -0.068467560000       0.684294400000       0.198946100000 
     -0.244622800000      -0.565285300000      -0.042109340000 
! 16 NACdr matrix element (MCH)  3 3
      0.000000000000       0.000000000000       0.000000000000 
      0.000000000000       0.000000000000       0.000000000000 
      0.000000000000       0.000000000000       0.000000000000 
      0.000000000000       0.000000000000       0.000000000000 
      0.000000000000       0.000000000000       0.000000000000 
      0.000000000000       0.000000000000       0.000000000000 
! 0 Step
 0
! 1 Hamiltonian (MCH) in a.u.
      0.023378297900       0.000000000000       0.000000000000       0.000000000000      -0.000000000000      -0.000000000000 
      0.000000000000       0.000000000000       0.324323854600       0.000000000000      -0.000000000000      -0.000000000000 
     -0.000000000000      -0.000000000000      -0.000000000000      -0.000000000000       0.363219542000       0.000000000000 
! 2 U matrix
0.000000000 0.000000000 0.000000000 0.000000000 0.000000000 0.000000000 
0.000000000 0.000000000 0.000000000 0.000000000 0.000000000 0.000000000 
0.000000000 0.000000000 0.000000000 0.000000000 0.000000000 0.000000000 
! 3 Dipole moments X (MCH) in a.u.
      0.115471490000       0.000000000000       0.030671000000       0.000000000000       0.007919000000      -0.000000000000 
      0.030671000000       0.000000000000       0.161932900000       0.000000000000      -0.026380000000      -0.000000000000 
      0.007919000000      -0.000000000000      -0.026380000000      -0.000000000000       0.108342540000       0.000000000000 
! 3 Dipole moments Y (MCH) in a.u.
     -0.255701930000       0.000000000000      -0.020190000000       0.000000000000       0.095671000000      -0.000000000000 
     -0.020190000000       0.000000000000      -0.299343950000       0.000000000000       0.015471000000      -0.000000000000 
      0.095671000000      -0.000000000000       0.015471000000      -0.000000000000      -0.260509450000       0.000000000000 
! 3 Dipole moments Z (MCH) in a.u.
      1.491053620000       0.000000000000       0.089312000000       0.000000000000       1.188514000000      -0.000000000000 
      0.089312000000       0.000000000000       1.320142890000       0.000000000000      -0.007331000000      -0.000000000000 
      1.188514000000      -0.000000000000      -0.007331000000      -0.000000000000       1.500134900000       0.000000000000 
! 5 Coefficients (diag)
0.0000000000 0.0000000000
0.0000000000 0.0000000000
0.0000000000 0.0000000000
! 6 Hopping Probabilities
0.000000000 0.000000000
0.000000000 0.000000000
0.000000000 0.000000000
! 7 Ekin (a.u.)
0.000000000
! 8 states (diag, MCH)
0.000000000 0.000000000
! 9 Random number
0.000000000
! 10 Runtime (sec)
0.000000000
! 11 Geometry in a.u.
     -0.000721875379      -0.025239182116       0.024419040978
     -0.023047099812       0.075350939480       2.457460323249
      1.801011041649      -0.002116493259      -0.989572092514
      1.800162554619      -0.371094967655       3.558581059153
     -1.482112199272      -0.371104416286       3.365806317763
     -1.790241492467      -0.002108934355      -0.982345779815
! 12 Velocities in a.u.
0.000000000 0.000000000 0.000000000
0.000000000 0.000000000 0.000000000
0.000000000 0.000000000 0.000000000
0.000000000 0.000000000 0.000000000
0.000000000 0.000000000 0.000000000
0.000000000 0.000000000 0.000000000
! 15 Gradients (MCH) State 1
     -0.005048370000      -0.009902550000       0.002704280000 
     -0.140214000000       0.027477500000       0.003818720000 
      0.002689290000      -0.001065100000      -0.001204430000 
      0.060680700000      -0.025553600000       0.038620400000 
      0.079009600000       0.007939510000      -0.046227200000 
      0.002882760000       0.001104290000       0.002288180000 
! 15 Gradients (MCH) State 2
     -0.021605600000       0.009391870000      -0.041495900000 
     -0.111254000000      -0.027447800000      -0.011564100000 
     -0.022891300000       0.000493075000       0.045727300000 
      0.046320600000      -0.009272460000       0.023855000000 
      0.075730200000       0.032675500000      -0.064355400000 
      0.033700400000      -0.005840150000       0.047833100000 
! 15 Gradients (MCH) State 3
     -0.011226300000      -0.001446380000       0.280083000000 
     -0.133291000000      -0.017599300000      -0.270868000000 
      0.005000010000       0.002222840000       0.000086248400 
      0.062064900000      -0.011517000000       0.036064300000 
      0.074787500000       0.021084600000      -0.049152700000 
      0.002664650000       0.007255250000       0.003787230000 
! 16 NACdr matrix element (MCH)  1 1
      0.000000000000       0.000000000000       0.000000000000 
      0.000000000000       0.000000000000       0.000000000000 
      0.000000000000       0.000000000000       0.000000000000 
      0.000000000000       0.000000000000       0.000000000000 
      0.000000000000       0.000000000000       0.000000000000 
      0.000000000000       0.000000000000       0.000000000000 
! 16 NACdr matrix element (MCH)  1 2
     -0.014400050000       0.019484500000       0.007176389000 
      0.056634530000      -0.045936760000       0.012498620000 
      0.003641095000      -0.260809800000      -0.005052896000 
     -0.020298650000      -0.118958500000      -0.017027730000 
     -0.023045190000       0.123171900000       0.026592750000 
      0.005356112000       0.277404500000       0.002198316000 
! 16 NACdr matrix element (MCH)  1 3
     -0.004154012000      -0.046267360000       0.184230700000 
     -0.007836205000       0.158243900000       0.287278400000 
      0.002683805000      -0.011564010000      -0.015889400000 
     -0.019060170000      -0.007593962000      -0.020372820000 
      0.031042220000      -0.019751610000      -0.023963430000 
     -0.002064726000      -0.039088350000      -0.017542070000 
! 16 NACdr matrix element (MCH)  2 1
      0.014400050000      -0.019484500000      -0.007176389000 
     -0.056634530000       0.045936760000      -0.012498620000 
     -0.003641095000       0.260809800000       0.005052896000 
      0.020298650000       0.118958500000       0.017027730000 
      0.023045190000      -0.123171900000      -0.026592750000 
     -0.005356112000      -0.277404500000      -0.002198316000 
! 16 NACdr matrix element (MCH)  2 2
      0.000000000000       0.000000000000       0.000000000000 
      0.000000000000       0.000000000000       0.000000000000 
      0.000000000000       0.000000000000       0.000000000000 
      0.000000000000       0.000000000000       0.000000000000 
      0.000000000000       0.000000000000       0.000000000000 
      0.000000000000       0.000000000000       0.000000000000 
! 16 NACdr matrix element (MCH)  2 3
     -0.872554100000      -0.045824480000      -0.364585100000 
      0.369968100000       0.124190500000       0.307449300000 
      0.158462400000      -0.526914800000       0.072504280000 
      0.019827200000       0.569075100000       0.146989000000 
      0.071232390000      -0.675438400000      -0.208175800000 
      0.254612600000       0.556116500000       0.045126870000 
! 16 NACdr matrix element (MCH)  3 1
      0.004154012000       0.046267360000      -0.184230700000 
      0.007836205000      -0.158243900000      -0.287278400000 
     -0.002683805000       0.011564010000       0.015889400000 
      0.019060170000       0.007593962000       0.020372820000 
     -0.031042220000       0.019751610000       0.023963430000 
      0.002064726000       0.039088350000       0.017542070000 
! 16 NACdr matrix element (MCH)  3 2
      0.872554100000       0.045824480000       0.364585100000 
     -0.369968100000      -0.124190500000      -0.307449300000 
     -0.158462400000       0.526914800000      -0.072504280000 
     -0.019827200000      -0.569075100000      -0.146989000000 
     -0.071232390000       0.675438400000       0.208175800000 
     -0.254612600000      -0.556116500000      -0.045126870000 
! 16 NACdr matrix element (MCH)  3 3
      0.000000000000       0.000000000000       0.000000000000 
      0.000000000000       0.000000000000       0.000000000000 
      0.000000000000       0.000000000000       0.000000000000 
      0.000000000000       0.000000000000       0.000000000000 
      0.000000000000       0.000000000000       0.000000000000 
      0.000000000000       0.000000000000       0.000000000000 
! 0 Step
 0
! 1 Hamiltonian (MCH) in a.u.
      0.000604754600       0.000000000000       0.000000000000       0.000000000000      -0.000000000000      -0.000000000000 
      0.000000000000       0.000000000000       0.312560009300       0.000000000000      -0.000000000000      -0.000000000000 
     -0.000000000000      -0.000000000000      -0.000000000000      -0.000000000000       0.347454229500       0.000000000000 
! 2 U matrix
0.000000000 0.000000000 0.000000000 0.000000000 0.000000000 0.000000000 
0.000000000 0.000000000 0.000000000 0.000000000 0.000000000 0.000000000 
0.000000000 0.000000000 0.000000000 0.000000000 0.000000000 0.000000000 
! 3 Dipole moments X (MCH) in a.u.
      0.017613690000       0.000000000000       0.004158000000       0.000000000000       0.001278000000      -0.000000000000 
      0.004158000000       0.000000000000       0.022611540000       0.000000000000      -0.005352000000      -0.000000000000 
      0.001278000000      -0.000000000000      -0.005352000000      -0.000000000000       0.017959320000       0.000000000000 
! 3 Dipole moments Y (MCH) in a.u.
     -0.043358610000       0.000000000000      -0.003338000000       0.000000000000       0.017371000000      -0.000000000000 
     -0.003338000000       0.000000000000      -0.049842910000       0.000000000000       0.002499000000      -0.000000000000 
      0.017371000000      -0.000000000000       0.002499000000      -0.000000000000      -0.045638910000       0.000000000000 
! 3 Dipole moments Z (MCH) in a.u.
      1.513064810000       0.000000000000       0.002481000000       0.000000000000       1.205175000000      -0.000000000000 
      0.002481000000       0.000000000000       1.247788850000       0.000000000000      -0.000259000000      -0.000000000000 
      1.205175000000      -0.000000000000      -0.000259000000      -0.000000000000       1.517797410000       0.000000000000 
! 5 Coefficients (diag)
0.0000000000 0.0000000000
0.0000000000 0.0000000000
0.0000000000 0.0000000000
! 6 Hopping Probabilities
0.000000000 0.000000000
0.000000000 0.000000000
0.000000000 0.000000000
! 7 Ekin (a.u.)
0.000000000
! 8 states (diag, MCH)
0.000000000 0.000000000
! 9 Random number
0.000000000
! 10 Runtime (sec)
0.000000000
! 11 Geometry in a.u.
     -0.000107714389      -0.004268891315       0.024419040978
     -0.003418514559       0.012748092434       2.457460323249
      1.796426566071      -0.000359047964      -0.986495618384
      1.664729662744      -0.062778591575       3.476495135767
     -1.617543201421      -0.062780481301       3.447894130876
     -1.794827857770      -0.000357158237      -0.985422253945
! 12 Velocities in a.u.
0.000000000 0.000000000 0.000000000
0.000000000 0.000000000 0.000000000
0.000000000 0.000000000 0.000000000
0.000000000 0.000000000 0.000000000
0.000000000 0.000000000 0.000000000
0.000000000 0.000000000 0.000000000
! 15 Gradients (MCH) State 1
     -0.000658126000      -0.001711870000       0.000102140000 
     -0.024196700000       0.005944280000      -0.000076177300 
      0.000405039000      -0.000040915600      -0.000262117000 
      0.011878500000      -0.002589200000       0.007258820000 
      0.012156300000      -0.001620100000      -0.007308990000 
      0.000414992000       0.000017807100       0.000286323000 
! 15 Gradients (MCH) State 2
     -0.003741860000       0.001688800000      -0.049252500000 
     -0.019999100000      -0.003462240000      -0.023827000000 
     -0.029316700000      -0.000379498000       0.051240800000 
      0.003947040000       0.000745528000      -0.007176390000 
      0.017843200000       0.001945450000      -0.022570400000 
      0.031267500000      -0.000538042000       0.051585600000 
! 15 Gradients (MCH) State 3
     -0.001118070000      -0.000176880000       0.281417000000 
     -0.023581900000      -0.001972920000      -0.279709000000 
      0.002741930000       0.000704302000       0.001905290000 
      0.014040600000      -0.000174573000       0.004265130000 
      0.009795260000       0.000759013000      -0.010367300000 
     -0.001877820000       0.000861059000       0.002488160000 
! 16 NACdr matrix element (MCH)  1 1
      0.000000000000       0.000000000000       0.000000000000 
      0.000000000000       0.000000000000       0.000000000000 
      0.000000000000       0.000000000000       0.000000000000 
      0.000000000000       0.000000000000       0.000000000000 
      0.000000000000       0.000000000000       0.000000000000 
      0.000000000000       0.000000000000       0.000000000000 
! 16 NACdr matrix element (MCH)  1 2
     -0.002389909000       0.003371714000       0.000194440700 
      0.010019640000      -0.008893933000       0.000369783700 
      0.000733748500      -0.269114100000      -0.000759256900 
     -0.003984395000      -0.130112600000      -0.003655492000 
     -0.004080580000       0.131700900000       0.003907633000 
      0.000792417600       0.272043500000       0.000693306200 
! 16 NACdr matrix element (MCH)  1 3
     -0.001113224000      -0.007769209000       0.191983200000 
     -0.000523986500       0.027544460000       0.285763200000 
      0.001208101000      -0.003870998000      -0.015748600000 
     -0.024087840000      -0.002298396000      -0.018806520000 
      0.025656490000      -0.002706244000      -0.018920920000 
     -0.001001038000      -0.004664732000      -0.015950560000 
! 16 NACdr matrix element (MCH)  2 1
      0.002389909000      -0.003371714000      -0.000194440700 
     -0.010019640000       0.008893933000      -0.000369783700 
     -0.000733748500       0.269114100000       0.000759256900 
      0.003984395000       0.130112600000       0.003655492000 
      0.004080580000      -0.131700900000      -0.003907633000 
     -0.000792417600      -0.272043500000      -0.000693306200 
! 16 NACdr matrix element (MCH)  2 2
      0.000000000000       0.000000000000       0.000000000000 
      0.000000000000       0.000000000000       0.000000000000 
      0.000000000000       0.000000000000       0.000000000000 
      0.000000000000       0.000000000000       0.000000000000 
      0.000000000000       0.000000000000       0.000000000000 
      0.000000000000       0.000000000000       0.000000000000 
! 16 NACdr matrix element (MCH)  2 3
     -0.167254600000      -0.011903610000      -0.012198620000 
      0.063855070000       0.025343580000       0.010020410000 
      0.039487870000      -0.627504100000       0.003987034000 
      0.009843786000       0.713292000000       0.032396360000 
      0.011524040000      -0.735718700000      -0.034330170000 
      0.042835230000       0.636658400000       0.000087991170 
! 16 NACdr matrix element (MCH)  3 1
      0.001113224000       0.007769209000      -0.191983200000 
      0.000523986500      -0.027544460000      -0.285763200000 
     -0.001208101000       0.003870998000       0.015748600000 
      0.024087840000       0.002298396000       0.018806520000 
     -0.025656490000       0.002706244000       0.018920920000 
      0.001001038000       0.004664732000       0.015950560000 
! 16 NACdr matrix element (MCH)  3 2
      0.167254600000       0.011903610000       0.012198620000 
     -0.063855070000      -0.025343580000      -0.010020410000 
     -0.039487870000       0.627504100000      -0.003987034000 
     -0.009843786000      -0.713292000000      -0.032396360000 
     -0.011524040000       0.735718700000       0.034330170000 
     -0.042835230000      -0.636658400000      -0.000087991170 
! 16 NACdr matrix element (MCH)  3 3
      0.000000000000       0.000000000000       0.000000000000 
      0.000000000000       0.000000000000       0.000000000000 
      0.000000000000       0.000000000000       0.000000000000 
      0.000000000000       0.000000000000       0.000000000000 
      0.000000000000       0.000000000000       0.000000000000 
      0.000000000000       0.000000000000       0.000000000000 
! 0 Step
 0
! 1 Hamiltonian (MCH) in a.u.
      0.025531123300       0.000000000000       0.000000000000       0.000000000000      -0.000000000000      -0.000000000000 
      0.000000000000       0.000000000000       0.325322321100       0.000000000000      -0.000000000000      -0.000000000000 
     -0.000000000000      -0.000000000000      -0.000000000000      -0.000000000000       0.364657751200       0.000000000000 
! 2 U matrix
0.000000000 0.000000000 0.000000000 0.000000000 0.000000000 0.000000000 
0.000000000 0.000000000 0.000000000 0.000000000 0.000000000 0.000000000 
0.000000000 0.000000000 0.000000000 0.000000000 0.000000000 0.000000000 
! 3 Dipole moments X (MCH) in a.u.
      0.120917740000       0.000000000000       0.032797000000       0.000000000000       0.008246000000      -0.000000000000 
      0.032797000000       0.000000000000       0.170959610000       0.000000000000      -0.027032000000      -0.000000000000 
      0.008246000000      -0.000000000000      -0.027032000000      -0.000000000000       0.112488090000       0.000000000000 
! 3 Dipole moments Y (MCH) in a.u.
     -0.268133480000       0.000000000000      -0.021058000000       0.000000000000       0.099609000000      -0.000000000000 
     -0.021058000000       0.000000000000      -0.314458460000       0.000000000000       0.016055000000      -0.000000000000 
      0.099609000000      -0.000000000000       0.016055000000      -0.000000000000      -0.272262980000       0.000000000000 
! 3 Dipole moments Z (MCH) in a.u.
      1.488848460000       0.000000000000       0.097272000000       0.000000000000       1.186528000000      -0.000000000000 
      0.097272000000       0.000000000000       1.328172650000       0.000000000000      -0.007484000000      -0.000000000000 
      1.186528000000      -0.000000000000      -0.007484000000      -0.000000000000       1.498195930000       0.000000000000 
! 5 Coefficients (diag)
0.0000000000 0.0000000000
0.0000000000 0.0000000000
0.0000000000 0.0000000000
! 6 Hopping Probabilities
0.000000000 0.000000000
0.000000000 0.000000000
0.000000000 0.000000000
! 7 Ekin (a.u.)
0.000000000
! 8 states (diag, MCH)
0.000000000 0.000000000
! 9 Random number
0.000000000
! 10 Runtime (sec)
0.000000000
! 11 Geometry in a.u.
     -0.000757780176      -0.026473173275       0.024419040978
     -0.024201722474       0.079032125970       2.457460323249
      1.801281272485      -0.002220428196      -0.989751616496
      1.808129639959      -0.389230669270       3.563409309401
     -1.474145113932      -0.389240117901       3.360978067515
     -1.789973151357      -0.002210979565      -0.982166255833
! 12 Velocities in a.u.
0.000000000 0.000000000 0.000000000
0.000000000 0.000000000 0.000000000
0.000000000 0.000000000 0.000000000
0.000000000 0.000000000 0.000000000
0.000000000 0.000000000 0.000000000
0.000000000 0.000000000 0.000000000
! 15 Gradients (MCH) State 1
     -0.005365500000      -0.010367600000       0.002953920000 
     -0.144919000000       0.028206800000       0.003925750000 
      0.002820740000      -0.001155800000      -0.001225080000 
      0.062408200000      -0.027113300000       0.039833700000 
      0.082019100000       0.009215840000      -0.047911300000 
      0.003036680000       0.001214060000       0.002422990000 
! 15 Gradients (MCH) State 2
     -0.022358700000       0.009777690000      -0.040507200000 
     -0.114460000000      -0.029324500000      -0.010772800000 
     -0.022495000000       0.000641497000       0.045182100000 
      0.047649800000      -0.010161700000       0.024901600000 
      0.078030900000       0.035297400000      -0.066177000000 
      0.033632700000      -0.006230380000       0.047373200000 
! 15 Gradients (MCH) State 3
     -0.012109800000      -0.001559390000       0.279851000000 
     -0.137403000000      -0.018881400000      -0.270172000000 
      0.005148670000       0.002250850000      -0.000013341900 
      0.063684300000      -0.012436300000       0.037298100000 
      0.077621000000       0.022922100000      -0.050815800000 
      0.003058680000       0.007704130000       0.003851470000 
! 16 NACdr matrix element (MCH)  1 1
      0.000000000000       0.000000000000       0.000000000000 
      0.000000000000       0.000000000000       0.000000000000 
      0.000000000000       0.000000000000       0.000000000000 
      0.000000000000       0.000000000000       0.000000000000 
      0.000000000000       0.000000000000       0.000000000000 
      0.000000000000       0.000000000000       0.000000000000 
! 16 NACdr matrix element (MCH)  1 2
     -0.015105660000       0.020155030000       0.007851960000 
      0.059079290000      -0.046910910000       0.013447840000 
      0.003799895000      -0.260304300000      -0.005312153000 
     -0.021039330000      -0.118114500000      -0.017562010000 
     -0.023942600000       0.121894000000       0.028047500000 
      0.005621792000       0.277444700000       0.002155489000 
! 16 NACdr matrix element (MCH)  1 3
     -0.004049995000      -0.048528090000       0.183481900000 
     -0.008603412000       0.165423200000       0.287323500000 
      0.002802779000      -0.011631490000      -0.015916130000 
     -0.018704230000      -0.007701239000      -0.020516190000 
      0.031380190000      -0.020724010000      -0.024513570000 
     -0.002213414000      -0.041495030000      -0.017666290000 
! 16 NACdr matrix element (MCH)  2 1
      0.015105660000      -0.020155030000      -0.007851960000 
     -0.059079290000       0.046910910000      -0.013447840000 
     -0.003799895000       0.260304300000       0.005312153000 
      0.021039330000       0.118114500000       0.017562010000 
      0.023942600000      -0.121894000000      -0.028047500000 
     -0.005621792000      -0.277444700000      -0.002155489000 
! 16 NACdr matrix element (MCH)  2 2
      0.000000000000       0.000000000000       0.000000000000 
      0.000000000000       0.000000000000       0.000000000000 
      0.000000000000       0.000000000000       0.000000000000 
      0.000000000000       0.000000000000       0.000000000000 
      0.000000000000       0.000000000000       0.000000000000 
      0.000000000000       0.000000000000       0.000000000000 
! 16 NACdr matrix element (MCH)  2 3
     -0.902579100000      -0.045042080000      -0.389708900000 
      0.386519200000       0.126071200000       0.330144400000 
      0.161534100000      -0.518645200000       0.077042030000 
      0.018366820000       0.558392600000       0.150903900000 
      0.073781240000      -0.665960200000      -0.217108100000 
      0.263983400000       0.546459000000       0.047959840000 
! 16 NACdr matrix element (MCH)  3 1
      0.004049995000       0.048528090000      -0.183481900000 
      0.008603412000      -0.165423200000      -0.287323500000 
     -0.002802779000       0.011631490000       0.015916130000 
      0.018704230000       0.007701239000       0.020516190000 
     -0.031380190000       0.020724010000       0.024513570000 
      0.002213414000       0.041495030000       0.017666290000 
! 16 NACdr matrix element (MCH)  3 2
      0.902579100000       0.045042080000       0.389708900000 
     -0.386519200000      -0.126071200000      -0.330144400000 
     -0.161534100000       0.518645200000      -0.077042030000 
     -0.018366820000      -0.558392600000      -0.150903900000 
     -0.073781240000       0.665960200000       0.217108100000 
     -0.263983400000      -0.546459000000      -0.047959840000 
! 16 NACdr matrix element (MCH)  3 3
      0.000000000000       0.000000000000       0.000000000000 
      0.000000000000       0.000000000000       0.000000000000 
      0.000000000000       0.000000000000       0.000000000000 
      0.000000000000       0.000000000000       0.000000000000 
      0.000000000000       0.000000000000       0.000000000000 
      0.000000000000       0.000000000000       0.000000000000 
! 0 Step
 0
! 1 Hamiltonian (MCH) in a.u.
      0.027747385500       0.000000000000       0.000000000000       0.000000000000       0.000000000000       0.000000000000 
      0.000000000000       0.000000000000       0.326326230600       0.000000000000       0.000000000000       0.000000000000 
      0.000000000000       0.000000000000       0.000000000000       0.000000000000       0.366126939400       0.000000000000 
! 2 U matrix
0.000000000 0.000000000 0.000000000 0.000000000 0.000000000 0.000000000 
0.000000000 0.000000000 0.000000000 0.000000000 0.000000000 0.000000000 
0.000000000 0.000000000 0.000000000 0.000000000 0.000000000 0.000000000 
! 3 Dipole moments X (MCH) in a.u.
      0.126317280000       0.000000000000       0.035004000000       0.000000000000       0.008565000000       0.000000000000 
      0.035004000000       0.000000000000       0.180100080000       0.000000000000      -0.027586000000       0.000000000000 
      0.008565000000       0.000000000000      -0.027586000000       0.000000000000       0.116466630000       0.000000000000 
! 3 Dipole moments Y (MCH) in a.u.
     -0.280556150000       0.000000000000      -0.021927000000       0.000000000000       0.103445000000       0.000000000000 
     -0.021927000000       0.000000000000      -0.329633720000       0.000000000000       0.016607000000       0.000000000000 
      0.103445000000       0.000000000000       0.016607000000       0.000000000000      -0.283878470000       0.000000000000 
! 3 Dipole moments Z (MCH) in a.u.
      1.486549690000       0.000000000000       0.105420000000       0.000000000000       1.184409000000       0.000000000000 
      0.105420000000       0.000000000000       1.336673980000       0.000000000000      -0.007513000000       0.000000000000 
      1.184409000000       0.000000000000      -0.007513000000       0.000000000000       1.496194950000       0.000000000000 
! 5 Coefficients (diag)
0.0000000000 0.0000000000
0.0000000000 0.0000000000
0.0000000000 0.0000000000
! 6 Hopping Probabilities
0.000000000 0.000000000
0.000000000 0.000000000
0.000000000 0.000000000
! 7 Ekin (a.u.)
0.000000000
! 8 states (diag, MCH)
0.000000000 0.000000000
! 9 Random number
0.000000000
! 10 Runtime (sec)
0.000000000
! 11 Geometry in a.u.
     -0.000795574698      -0.027707164434       0.024419040978
     -0.025356345136       0.082715202186       2.457460323249
      1.801551503321      -0.002324363133      -0.989933030204
      1.816094835573      -0.407366370885       3.568239449374
     -1.466178028592      -0.407377709242       3.356149817268
     -1.789702920521      -0.002314914502      -0.981984842125
! 12 Velocities in a.u.
0.000000000 0.000000000 0.000000000
0.000000000 0.000000000 0.000000000
0.000000000 0.000000000 0.000000000
0.000000000 0.000000000 0.000000000
0.000000000 0.000000000 0.000000000
0.000000000 0.000000000 0.000000000
! 15 Gradients (MCH) State 1
     -0.005694430000      -0.010830600000       0.003211060000 
     -0.149317000000       0.028892100000       0.003980170000 
      0.002952640000      -0.001248630000      -0.001241820000 
      0.064010800000      -0.028668500000       0.040976400000 
      0.084853900000       0.010527600000      -0.049486500000 
      0.003193980000       0.001328030000       0.002560790000 
! 15 Gradients (MCH) State 2
     -0.023075000000       0.010151700000      -0.039440900000 
     -0.117358000000      -0.031231400000      -0.010038000000 
     -0.022096000000       0.000796143000       0.044611500000 
      0.048855900000      -0.011047500000       0.025863600000 
      0.080133800000       0.037953100000      -0.067883200000 
      0.033539400000      -0.006622040000       0.046886900000 
! 15 Gradients (MCH) State 3
     -0.013030300000      -0.001679060000       0.279590000000 
     -0.141183000000      -0.020176500000      -0.269481000000 
      0.005299600000       0.002272640000      -0.000112194000 
      0.065168600000      -0.013356500000       0.038458300000 
      0.080275600000       0.024780500000      -0.052370900000 
      0.003469750000       0.008158970000       0.003915190000 
! 16 NACdr matrix element (MCH)  1 1
      0.000000000000       0.000000000000       0.000000000000 
      0.000000000000       0.000000000000       0.000000000000 
      0.000000000000       0.000000000000       0.000000000000 
      0.000000000000       0.000000000000       0.000000000000 
      0.000000000000       0.000000000000       0.000000000000 
      0.000000000000       0.000000000000       0.000000000000 
! 16 NACdr matrix element (MCH)  1 2
     -0.015804960000       0.020785700000       0.008557167000 
      0.061470160000      -0.047723440000       0.014380570000 
      0.003959899000      -0.259791400000      -0.005570473000 
     -0.021752730000      -0.117254200000      -0.018066440000 
     -0.024796550000       0.120519400000       0.029506910000 
      0.005880537000       0.277443500000       0.002095320000 
! 16 NACdr matrix element (MCH)  1 3
     -0.003914936000      -0.050784590000       0.182698700000 
     -0.009408227000       0.172519700000       0.287357600000 
      0.002928922000      -0.011682030000      -0.015944730000 
     -0.018336660000      -0.007796716000      -0.020663810000 
      0.031711130000      -0.021673260000      -0.025089220000 
     -0.002370036000      -0.043915200000      -0.017791460000 
! 16 NACdr matrix element (MCH)  2 1
      0.015804960000      -0.020785700000      -0.008557167000 
     -0.061470160000       0.047723440000      -0.014380570000 
     -0.003959899000       0.259791400000       0.005570473000 
      0.021752730000       0.117254200000       0.018066440000 
      0.024796550000      -0.120519400000      -0.029506910000 
     -0.005880537000      -0.277443500000      -0.002095320000 
! 16 NACdr matrix element (MCH)  2 2
      0.000000000000       0.000000000000       0.000000000000 
      0.000000000000       0.000000000000       0.000000000000 
      0.000000000000       0.000000000000       0.000000000000 
      0.000000000000       0.000000000000       0.000000000000 
      0.000000000000       0.000000000000       0.000000000000 
      0.000000000000       0.000000000000       0.000000000000 
! 16 NACdr matrix element (MCH)  2 3
     -0.930887900000      -0.043924840000      -0.414069000000 
      0.402686300000       0.127459100000       0.352427100000 
      0.164201200000      -0.510209300000       0.081435340000 
      0.016732560000       0.547606900000       0.154478700000 
      0.076165310000      -0.655928500000      -0.225734100000 
      0.272763300000       0.536339700000       0.050624090000 
! 16 NACdr matrix element (MCH)  3 1
      0.003914936000       0.050784590000      -0.182698700000 
      0.009408227000      -0.172519700000      -0.287357600000 
     -0.002928922000       0.011682030000       0.015944730000 
      0.018336660000       0.007796716000       0.020663810000 
     -0.031711130000       0.021673260000       0.025089220000 
      0.002370036000       0.043915200000       0.017791460000 
! 16 NACdr matrix element (MCH)  3 2
      0.930887900000       0.043924840000       0.414069000000 
     -0.402686300000      -0.127459100000      -0.352427100000 
     -0.164201200000       0.510209300000      -0.081435340000 
     -0.016732560000      -0.547606900000      -0.154478700000 
     -0.076165310000       0.655928500000       0.225734100000 
     -0.272763300000      -0.536339700000      -0.050624090000 
! 16 NACdr matrix element (MCH)  3 3
      0.000000000000       0.000000000000       0.000000000000 
      0.000000000000       0.000000000000       0.000000000000 
      0.000000000000       0.000000000000       0.000000000000 
      0.000000000000       0.000000000000       0.000000000000 
      0.000000000000       0.000000000000       0.000000000000 
      0.000000000000       0.000000000000       0.000000000000 
! 0 Step
 0
! 1 Hamiltonian (MCH) in a.u.
      0.030022696000       0.000000000000       0.000000000000       0.000000000000      -0.000000000000      -0.000000000000 
      0.000000000000       0.000000000000       0.327331118000       0.000000000000      -0.000000000000      -0.000000000000 
     -0.000000000000      -0.000000000000      -0.000000000000      -0.000000000000       0.367623139500       0.000000000000 
! 2 U matrix
0.000000000 0.000000000 0.000000000 0.000000000 0.000000000 0.000000000 
0.000000000 0.000000000 0.000000000 0.000000000 0.000000000 0.000000000 
0.000000000 0.000000000 0.000000000 0.000000000 0.000000000 0.000000000 
! 3 Dipole moments X (MCH) in a.u.
      0.131671490000       0.000000000000       0.037293000000       0.000000000000       0.008888000000      -0.000000000000 
      0.037293000000       0.000000000000       0.189314710000       0.000000000000      -0.028001000000      -0.000000000000 
      0.008888000000      -0.000000000000      -0.028001000000      -0.000000000000       0.120286660000       0.000000000000 
! 3 Dipole moments Y (MCH) in a.u.
     -0.292964950000       0.000000000000      -0.022784000000       0.000000000000       0.107202000000      -0.000000000000 
     -0.022784000000       0.000000000000      -0.344864880000       0.000000000000       0.017122000000      -0.000000000000 
      0.107202000000      -0.000000000000       0.017122000000      -0.000000000000      -0.295357430000       0.000000000000 
! 3 Dipole moments Z (MCH) in a.u.
      1.484157220000       0.000000000000       0.113727000000       0.000000000000       1.182183000000      -0.000000000000 
      0.113727000000       0.000000000000       1.345677660000       0.000000000000      -0.007398000000      -0.000000000000 
      1.182183000000      -0.000000000000      -0.007398000000      -0.000000000000       1.494038390000       0.000000000000 
! 5 Coefficients (diag)
0.0000000000 0.0000000000
0.0000000000 0.0000000000
0.0000000000 0.0000000000
! 6 Hopping Probabilities
0.000000000 0.000000000
0.000000000 0.000000000
0.000000000 0.000000000
! 7 Ekin (a.u.)
0.000000000
! 8 states (diag, MCH)
0.000000000 0.000000000
! 9 Random number
0.000000000
! 10 Runtime (sec)
0.000000000
! 11 Geometry in a.u.
     -0.000831479495      -0.028939265867       0.024419040978
     -0.026510967798       0.086398278402       2.457460323249
      1.801821734156      -0.002428298070      -0.990114443912
      1.824061920913      -0.425503962226       3.573067699622
     -1.458210943252      -0.425513410856       3.351321567020
     -1.789432689685      -0.002416959713      -0.981803428417
! 12 Velocities in a.u.
0.000000000 0.000000000 0.000000000
0.000000000 0.000000000 0.000000000
0.000000000 0.000000000 0.000000000
0.000000000 0.000000000 0.000000000
0.000000000 0.000000000 0.000000000
0.000000000 0.000000000 0.000000000
! 15 Gradients (MCH) State 1
     -0.006031130000      -0.011290900000       0.003474840000 
     -0.153402000000       0.029539500000       0.003977940000 
      0.003083560000      -0.001343160000      -0.001253770000 
      0.065491300000      -0.030215600000       0.042048700000 
      0.087505900000       0.011864700000      -0.050948500000 
      0.003352720000       0.001445410000       0.002700770000 
! 15 Gradients (MCH) State 2
     -0.023757300000       0.010512500000      -0.038292500000 
     -0.119943000000      -0.033158300000      -0.009370430000 
     -0.021692400000       0.000954551000       0.044015500000 
      0.049943400000      -0.011925400000       0.026743400000 
      0.082029700000       0.040628700000      -0.069469400000 
      0.033419400000      -0.007012150000       0.046373500000 
! 15 Gradients (MCH) State 3
     -0.013978600000      -0.001806320000       0.279302000000 
     -0.144630000000      -0.021471600000      -0.268810000000 
      0.005451330000       0.002293930000      -0.000207839000 
      0.066523300000      -0.014281700000       0.039546900000 
      0.082741100000       0.026652000000      -0.053809800000 
      0.003892900000       0.008613660000       0.003978880000 
! 16 NACdr matrix element (MCH)  1 1
      0.000000000000       0.000000000000       0.000000000000 
      0.000000000000       0.000000000000       0.000000000000 
      0.000000000000       0.000000000000       0.000000000000 
      0.000000000000       0.000000000000       0.000000000000 
      0.000000000000       0.000000000000       0.000000000000 
      0.000000000000       0.000000000000       0.000000000000 
! 16 NACdr matrix element (MCH)  1 2
     -0.016490690000       0.021390670000       0.009297574000 
      0.063798720000      -0.048392870000       0.015275890000 
      0.004118433000      -0.259261500000      -0.005826737000 
     -0.022437520000      -0.116378200000      -0.018538530000 
     -0.025602550000       0.119043500000       0.030970180000 
      0.006129638000       0.277407400000       0.002018392000 
! 16 NACdr matrix element (MCH)  1 3
     -0.003746923000      -0.053014880000       0.181897600000 
     -0.010248500000       0.179494400000       0.287372600000 
      0.003060942000      -0.011701760000      -0.015977290000 
     -0.017952290000      -0.007886817000      -0.020811730000 
      0.032036440000      -0.022595540000      -0.025686130000 
     -0.002538174000      -0.046329680000      -0.017915990000 
! 16 NACdr matrix element (MCH)  2 1
      0.016490690000      -0.021390670000      -0.009297574000 
     -0.063798720000       0.048392870000      -0.015275890000 
     -0.004118433000       0.259261500000       0.005826737000 
      0.022437520000       0.116378200000       0.018538530000 
      0.025602550000      -0.119043500000      -0.030970180000 
     -0.006129638000      -0.277407400000      -0.002018392000 
! 16 NACdr matrix element (MCH)  2 2
      0.000000000000       0.000000000000       0.000000000000 
      0.000000000000       0.000000000000       0.000000000000 
      0.000000000000       0.000000000000       0.000000000000 
      0.000000000000       0.000000000000       0.000000000000 
      0.000000000000       0.000000000000       0.000000000000 
      0.000000000000       0.000000000000       0.000000000000 
! 16 NACdr matrix element (MCH)  2 3
     -0.957261100000      -0.042483430000      -0.437552300000 
      0.418399400000       0.128350600000       0.374312300000 
      0.166463300000      -0.501660300000       0.085626390000 
      0.014932610000       0.536761700000       0.157693900000 
      0.078355250000      -0.645379500000      -0.234033100000 
      0.280824700000       0.525824800000       0.053031370000 
! 16 NACdr matrix element (MCH)  3 1
      0.003746923000       0.053014880000      -0.181897600000 
      0.010248500000      -0.179494400000      -0.287372600000 
     -0.003060942000       0.011701760000       0.015977290000 
      0.017952290000       0.007886817000       0.020811730000 
     -0.032036440000       0.022595540000       0.025686130000 
      0.002538174000       0.046329680000       0.017915990000 
! 16 NACdr matrix element (MCH)  3 2
      0.957261100000       0.042483430000       0.437552300000 
     -0.418399400000      -0.128350600000      -0.374312300000 
     -0.166463300000       0.501660300000      -0.085626390000 
     -0.014932610000      -0.536761700000      -0.157693900000 
     -0.078355250000       0.645379500000       0.234033100000 
     -0.280824700000      -0.525824800000      -0.053031370000 
! 16 NACdr matrix element (MCH)  3 3
      0.000000000000       0.000000000000       0.000000000000 
      0.000000000000       0.000000000000       0.000000000000 
      0.000000000000       0.000000000000       0.000000000000 
      0.000000000000       0.000000000000       0.000000000000 
      0.000000000000       0.000000000000       0.000000000000 
      0.000000000000       0.000000000000       0.000000000000 
! 0 Step
 0
! 1 Hamiltonian (MCH) in a.u.
      0.032352375200       0.000000000000       0.000000000000       0.000000000000       0.000000000000       0.000000000000 
      0.000000000000       0.000000000000       0.328332379600       0.000000000000       0.000000000000       0.000000000000 
      0.000000000000       0.000000000000       0.000000000000       0.000000000000       0.369142026900       0.000000000000 
! 2 U matrix
0.000000000 0.000000000 0.000000000 0.000000000 0.000000000 0.000000000 
0.000000000 0.000000000 0.000000000 0.000000000 0.000000000 0.000000000 
0.000000000 0.000000000 0.000000000 0.000000000 0.000000000 0.000000000 
! 3 Dipole moments X (MCH) in a.u.
      0.136975700000       0.000000000000       0.039679000000       0.000000000000       0.009178000000       0.000000000000 
      0.039679000000       0.000000000000       0.198661230000       0.000000000000      -0.028388000000       0.000000000000 
      0.009178000000       0.000000000000      -0.028388000000       0.000000000000       0.123899060000       0.000000000000 
! 3 Dipole moments Y (MCH) in a.u.
     -0.305366900000       0.000000000000      -0.023656000000       0.000000000000       0.110786000000       0.000000000000 
     -0.023656000000       0.000000000000      -0.360164320000       0.000000000000       0.017601000000       0.000000000000 
      0.110786000000       0.000000000000       0.017601000000       0.000000000000      -0.306681460000       0.000000000000 
! 3 Dipole moments Z (MCH) in a.u.
      1.481675700000       0.000000000000       0.122180000000       0.000000000000       1.179747000000       0.000000000000 
      0.122180000000       0.000000000000       1.355081190000       0.000000000000      -0.007252000000       0.000000000000 
      1.179747000000       0.000000000000      -0.007252000000       0.000000000000       1.491870550000       0.000000000000 
! 5 Coefficients (diag)
0.0000000000 0.0000000000
0.0000000000 0.0000000000
0.0000000000 0.0000000000
! 6 Hopping Probabilities
0.000000000 0.000000000
0.000000000 0.000000000
0.000000000 0.000000000
! 7 Ekin (a.u.)
0.000000000
! 8 states (diag, MCH)
0.000000000 0.000000000
! 9 Random number
0.000000000
! 10 Runtime (sec)
0.000000000
! 11 Geometry in a.u.
     -0.000867384291      -0.030173257026       0.024419040978
     -0.027665590459       0.090079464892       2.457460323249
      1.802090075266      -0.002530343280      -0.990295857620
      1.832029006253      -0.443639663840       3.577895949869
     -1.450245747639      -0.443651002197       3.346491427047
     -1.789162458850      -0.002520894650      -0.981622014709
! 12 Velocities in a.u.
0.000000000 0.000000000 0.000000000
0.000000000 0.000000000 0.000000000
0.000000000 0.000000000 0.000000000
0.000000000 0.000000000 0.000000000
0.000000000 0.000000000 0.000000000
0.000000000 0.000000000 0.000000000
! 15 Gradients (MCH) State 1
     -0.006377850000      -0.011749300000       0.003746030000 
     -0.157167000000       0.030155900000       0.003913960000 
      0.003214040000      -0.001438720000      -0.001261450000 
      0.066851200000      -0.031750200000       0.043051500000 
      0.089965900000       0.013216100000      -0.052292500000 
      0.003513490000       0.001566300000       0.002842450000 
! 15 Gradients (MCH) State 2
     -0.024406300000       0.010861100000      -0.037059500000 
     -0.122208000000      -0.035096600000      -0.008779420000 
     -0.021287200000       0.001114120000       0.043396500000 
      0.050915100000      -0.012787400000       0.027544200000 
      0.083712400000       0.043307700000      -0.070934000000 
      0.033273700000      -0.007398840000       0.045832300000 
! 15 Gradients (MCH) State 3
     -0.014959000000      -0.001936720000       0.278979000000 
     -0.147732000000      -0.022782400000      -0.268137000000 
      0.005602980000       0.002310260000      -0.000305239000 
      0.067738900000      -0.015193500000       0.040555100000 
      0.085014500000       0.028530300000      -0.055131800000 
      0.004334130000       0.009072040000       0.004040010000 
! 16 NACdr matrix element (MCH)  1 1
      0.000000000000       0.000000000000       0.000000000000 
      0.000000000000       0.000000000000       0.000000000000 
      0.000000000000       0.000000000000       0.000000000000 
      0.000000000000       0.000000000000       0.000000000000 
      0.000000000000       0.000000000000       0.000000000000 
      0.000000000000       0.000000000000       0.000000000000 
! 16 NACdr matrix element (MCH)  1 2
     -0.017178950000       0.021952300000       0.010051650000 
      0.066064970000      -0.048887790000       0.016161760000 
      0.004283834000      -0.258725300000      -0.006084448000 
     -0.023087350000      -0.115486800000      -0.018976110000 
     -0.026356320000       0.117460300000       0.032434650000 
      0.006372443000       0.277326600000       0.001924469000 
! 16 NACdr matrix element (MCH)  1 3
     -0.003545773000      -0.055278690000       0.181034000000 
     -0.011122130000       0.186439000000       0.287371900000 
      0.003199586000      -0.011750360000      -0.016003770000 
     -0.017576160000      -0.007974017000      -0.020980590000 
      0.032345070000      -0.023466240000      -0.026306500000 
     -0.002704707000      -0.048780110000      -0.018038140000 
! 16 NACdr matrix element (MCH)  2 1
      0.017178950000      -0.021952300000      -0.010051650000 
     -0.066064970000       0.048887790000      -0.016161760000 
     -0.004283834000       0.258725300000       0.006084448000 
      0.023087350000       0.115486800000       0.018976110000 
      0.026356320000      -0.117460300000      -0.032434650000 
     -0.006372443000      -0.277326600000      -0.001924469000 
! 16 NACdr matrix element (MCH)  2 2
      0.000000000000       0.000000000000       0.000000000000 
      0.000000000000       0.000000000000       0.000000000000 
      0.000000000000       0.000000000000       0.000000000000 
      0.000000000000       0.000000000000       0.000000000000 
      0.000000000000       0.000000000000       0.000000000000 
      0.000000000000       0.000000000000       0.000000000000 
! 16 NACdr matrix element (MCH)  2 3
     -0.982233000000      -0.040706750000      -0.459818500000 
      0.433951900000       0.128667100000       0.395424000000 
      0.168471100000      -0.492904800000       0.089563290000 
      0.012945800000       0.525813700000       0.160543700000 
      0.080283270000      -0.634212900000      -0.241945900000 
      0.288339800000       0.514827700000       0.055219180000 
! 16 NACdr matrix element (MCH)  3 1
      0.003545773000       0.055278690000      -0.181034000000 
      0.011122130000      -0.186439000000      -0.287371900000 
     -0.003199586000       0.011750360000       0.016003770000 
      0.017576160000       0.007974017000       0.020980590000 
     -0.032345070000       0.023466240000       0.026306500000 
      0.002704707000       0.048780110000       0.018038140000 
! 16 NACdr matrix element (MCH)  3 2
      0.982233000000       0.040706750000       0.459818500000 
     -0.433951900000      -0.128667100000      -0.395424000000 
     -0.168471100000       0.492904800000      -0.089563290000 
     -0.012945800000      -0.525813700000      -0.160543700000 
     -0.080283270000       0.634212900000       0.241945900000 
     -0.288339800000      -0.514827700000      -0.055219180000 
! 16 NACdr matrix element (MCH)  3 3
      0.000000000000       0.000000000000       0.000000000000 
      0.000000000000       0.000000000000       0.000000000000 
      0.000000000000       0.000000000000       0.000000000000 
      0.000000000000       0.000000000000       0.000000000000 
      0.000000000000       0.000000000000       0.000000000000 
      0.000000000000       0.000000000000       0.000000000000 
! 0 Step
 0
! 1 Hamiltonian (MCH) in a.u.
      0.034732476000       0.000000000000      -0.000000000000      -0.000000000000       0.000000000000       0.000000000000 
     -0.000000000000      -0.000000000000       0.329325646100       0.000000000000      -0.000000000000      -0.000000000000 
      0.000000000000       0.000000000000      -0.000000000000      -0.000000000000       0.370679806400       0.000000000000 
! 2 U matrix
0.000000000 0.000000000 0.000000000 0.000000000 0.000000000 0.000000000 
0.000000000 0.000000000 0.000000000 0.000000000 0.000000000 0.000000000 
0.000000000 0.000000000 0.000000000 0.000000000 0.000000000 0.000000000 
! 3 Dipole moments X (MCH) in a.u.
      0.142231670000       0.000000000000       0.042140000000      -0.000000000000       0.009480000000       0.000000000000 
      0.042140000000      -0.000000000000       0.208121800000       0.000000000000      -0.028615000000      -0.000000000000 
      0.009480000000       0.000000000000      -0.028615000000      -0.000000000000       0.127350930000       0.000000000000 
! 3 Dipole moments Y (MCH) in a.u.
     -0.317756490000       0.000000000000      -0.024541000000      -0.000000000000       0.114294000000       0.000000000000 
     -0.024541000000      -0.000000000000      -0.375515520000       0.000000000000       0.018034000000      -0.000000000000 
      0.114294000000       0.000000000000       0.018034000000      -0.000000000000      -0.317866770000       0.000000000000 
! 3 Dipole moments Z (MCH) in a.u.
      1.479104260000       0.000000000000       0.130729000000      -0.000000000000       1.177216000000       0.000000000000 
      0.130729000000      -0.000000000000       1.364970970000       0.000000000000      -0.006973000000      -0.000000000000 
      1.177216000000       0.000000000000      -0.006973000000      -0.000000000000       1.489562270000       0.000000000000 
! 5 Coefficients (diag)
0.0000000000 0.0000000000
0.0000000000 0.0000000000
0.0000000000 0.0000000000
! 6 Hopping Probabilities
0.000000000 0.000000000
0.000000000 0.000000000
0.000000000 0.000000000
! 7 Ekin (a.u.)
0.000000000
! 8 states (diag, MCH)
0.000000000 0.000000000
! 9 Random number
0.000000000
! 10 Runtime (sec)
0.000000000
! 11 Geometry in a.u.
     -0.000903289087      -0.031407248186       0.024419040978
     -0.028820213121       0.093762541108       2.457460323249
      1.802360306102      -0.002634278217      -0.990477271328
      1.839996091593      -0.461775365455       3.582724200117
     -1.442278662299      -0.461786703812       3.341663176799
     -1.788894117740      -0.002622939860      -0.981440601001
! 12 Velocities in a.u.
0.000000000 0.000000000 0.000000000
0.000000000 0.000000000 0.000000000
0.000000000 0.000000000 0.000000000
0.000000000 0.000000000 0.000000000
0.000000000 0.000000000 0.000000000
0.000000000 0.000000000 0.000000000
! 15 Gradients (MCH) State 1
     -0.006734790000      -0.012205800000       0.004022320000 
     -0.160608000000       0.030749500000       0.003783960000 
      0.003344700000      -0.001535410000      -0.001264740000 
      0.068093800000      -0.033270000000       0.043986600000 
      0.092227800000       0.014571200000      -0.053514600000 
      0.003676090000       0.001690500000       0.002986480000 
! 15 Gradients (MCH) State 2
     -0.025011100000       0.011190900000      -0.035745800000 
     -0.124153000000      -0.037040100000      -0.008268840000 
     -0.020877900000       0.001282960000       0.042751700000 
      0.051773500000      -0.013637200000       0.028264100000 
      0.085170900000       0.045988000000      -0.072264800000 
      0.033097800000      -0.007784530000       0.045263700000 
! 15 Gradients (MCH) State 3
     -0.015967100000      -0.002074380000       0.278630000000 
     -0.150488000000      -0.024077300000      -0.267494000000 
      0.005757500000       0.002329800000      -0.000400508000 
      0.068828700000      -0.016106700000       0.041492000000 
      0.087082800000       0.030402100000      -0.056328200000 
      0.004786150000       0.009526510000       0.004100200000 
! 16 NACdr matrix element (MCH)  1 1
      0.000000000000       0.000000000000       0.000000000000 
      0.000000000000       0.000000000000       0.000000000000 
      0.000000000000       0.000000000000       0.000000000000 
      0.000000000000       0.000000000000       0.000000000000 
      0.000000000000       0.000000000000       0.000000000000 
      0.000000000000       0.000000000000       0.000000000000 
! 16 NACdr matrix element (MCH)  1 2
     -0.017853870000       0.022469560000       0.010846820000 
      0.068265030000      -0.049212800000       0.017000390000 
      0.004452985000      -0.258183500000      -0.006341806000 
     -0.023714850000      -0.114577000000      -0.019385440000 
     -0.027059500000       0.115782800000       0.033897100000 
      0.006601644000       0.277198100000       0.001809905000 
! 16 NACdr matrix element (MCH)  1 3
     -0.003314818000      -0.057506120000       0.180154800000 
     -0.012027330000       0.193242500000       0.287345700000 
      0.003341597000      -0.011771440000      -0.016031510000 
     -0.017182090000      -0.008059402000      -0.021148670000 
      0.032648610000      -0.024306840000      -0.026945510000 
     -0.002877522000      -0.051210580000      -0.018155450000 
! 16 NACdr matrix element (MCH)  2 1
      0.017853870000      -0.022469560000      -0.010846820000 
     -0.068265030000       0.049212800000      -0.017000390000 
     -0.004452985000       0.258183500000       0.006341806000 
      0.023714850000       0.114577000000       0.019385440000 
      0.027059500000      -0.115782800000      -0.033897100000 
     -0.006601644000      -0.277198100000      -0.001809905000 
! 16 NACdr matrix element (MCH)  2 2
      0.000000000000       0.000000000000       0.000000000000 
      0.000000000000       0.000000000000       0.000000000000 
      0.000000000000       0.000000000000       0.000000000000 
      0.000000000000       0.000000000000       0.000000000000 
      0.000000000000       0.000000000000       0.000000000000 
      0.000000000000       0.000000000000       0.000000000000 
! 16 NACdr matrix element (MCH)  2 3
     -1.005163000000      -0.038648840000      -0.480952500000 
      0.448945400000       0.128578600000       0.415800000000 
      0.170082700000      -0.484073900000       0.093287500000 
      0.010866330000       0.514802600000       0.163082300000 
      0.081993280000      -0.622616000000      -0.249456200000 
      0.295080900000       0.503513700000       0.057138300000 
! 16 NACdr matrix element (MCH)  3 1
      0.003314818000       0.057506120000      -0.180154800000 
      0.012027330000      -0.193242500000      -0.287345700000 
     -0.003341597000       0.011771440000       0.016031510000 
      0.017182090000       0.008059402000       0.021148670000 
     -0.032648610000       0.024306840000       0.026945510000 
      0.002877522000       0.051210580000       0.018155450000 
! 16 NACdr matrix element (MCH)  3 2
      1.005163000000       0.038648840000       0.480952500000 
     -0.448945400000      -0.128578600000      -0.415800000000 
     -0.170082700000       0.484073900000      -0.093287500000 
     -0.010866330000      -0.514802600000      -0.163082300000 
     -0.081993280000       0.622616000000       0.249456200000 
     -0.295080900000      -0.503513700000      -0.057138300000 
! 16 NACdr matrix element (MCH)  3 3
      0.000000000000       0.000000000000       0.000000000000 
      0.000000000000       0.000000000000       0.000000000000 
      0.000000000000       0.000000000000       0.000000000000 
      0.000000000000       0.000000000000       0.000000000000 
      0.000000000000       0.000000000000       0.000000000000 
      0.000000000000       0.000000000000       0.000000000000 
! 0 Step
 0
! 1 Hamiltonian (MCH) in a.u.
      0.037158563900       0.000000000000       0.000000000000       0.000000000000      -0.000000000000      -0.000000000000 
      0.000000000000       0.000000000000       0.330306804700       0.000000000000      -0.000000000000      -0.000000000000 
     -0.000000000000      -0.000000000000      -0.000000000000      -0.000000000000       0.372232352300       0.000000000000 
! 2 U matrix
0.000000000 0.000000000 0.000000000 0.000000000 0.000000000 0.000000000 
0.000000000 0.000000000 0.000000000 0.000000000 0.000000000 0.000000000 
0.000000000 0.000000000 0.000000000 0.000000000 0.000000000 0.000000000 
! 3 Dipole moments X (MCH) in a.u.
      0.147436260000       0.000000000000       0.044682000000       0.000000000000       0.009781000000      -0.000000000000 
      0.044682000000       0.000000000000       0.217661340000       0.000000000000      -0.028720000000      -0.000000000000 
      0.009781000000      -0.000000000000      -0.028720000000      -0.000000000000       0.130630310000       0.000000000000 
! 3 Dipole moments Y (MCH) in a.u.
     -0.330130670000       0.000000000000      -0.025428000000       0.000000000000       0.117689000000      -0.000000000000 
     -0.025428000000       0.000000000000      -0.390923580000       0.000000000000       0.018427000000      -0.000000000000 
      0.117689000000      -0.000000000000       0.018427000000      -0.000000000000      -0.328905100000       0.000000000000 
! 3 Dipole moments Z (MCH) in a.u.
      1.476443980000       0.000000000000       0.139363000000       0.000000000000       1.174559000000      -0.000000000000 
      0.139363000000       0.000000000000       1.375332900000       0.000000000000      -0.006513000000      -0.000000000000 
      1.174559000000      -0.000000000000      -0.006513000000      -0.000000000000       1.487163870000       0.000000000000 
! 5 Coefficients (diag)
0.0000000000 0.0000000000
0.0000000000 0.0000000000
0.0000000000 0.0000000000
! 6 Hopping Probabilities
0.000000000 0.000000000
0.000000000 0.000000000
0.000000000 0.000000000
! 7 Ekin (a.u.)
0.000000000
! 8 states (diag, MCH)
0.000000000 0.000000000
! 9 Random number
0.000000000
! 10 Runtime (sec)
0.000000000
! 11 Geometry in a.u.
     -0.000939193884      -0.032641239345       0.024419040978
     -0.029974835783       0.097445617325       2.457460323249
      1.802630536937      -0.002738213154      -0.990656795309
      1.847961287207      -0.479912956796       3.587552450364
     -1.434311576959      -0.479924295153       3.336834926552
     -1.788623886904      -0.002726874797      -0.981261077019
! 12 Velocities in a.u.
0.000000000 0.000000000 0.000000000
0.000000000 0.000000000 0.000000000
0.000000000 0.000000000 0.000000000
0.000000000 0.000000000 0.000000000
0.000000000 0.000000000 0.000000000
0.000000000 0.000000000 0.000000000
! 15 Gradients (MCH) State 1
     -0.007102460000      -0.012659500000       0.004302940000 
     -0.163719000000       0.031327900000       0.003583640000 
      0.003474850000      -0.001633020000      -0.001263240000 
      0.069220600000      -0.034771800000       0.044854300000 
      0.094284300000       0.015919200000      -0.054610700000 
      0.003841590000       0.001817260000       0.003133070000 
! 15 Gradients (MCH) State 2
     -0.025572900000       0.011506500000      -0.034344500000 
     -0.125780000000      -0.038979500000      -0.007851930000 
     -0.020467800000       0.001457180000       0.042083700000 
      0.052522200000      -0.014469900000       0.028904500000 
      0.086403400000       0.048654600000      -0.073461700000 
      0.032894700000      -0.008168820000       0.044669900000 
! 15 Gradients (MCH) State 3
     -0.017004400000      -0.002218530000       0.278253000000 
     -0.152897000000      -0.025350700000      -0.266877000000 
      0.005912470000       0.002349760000      -0.000494806000 
      0.069792200000      -0.017013300000       0.042357100000 
      0.088943600000       0.032254600000      -0.057398300000 
      0.005253290000       0.009978220000       0.004159780000 
! 16 NACdr matrix element (MCH)  1 1
      0.000000000000       0.000000000000       0.000000000000 
      0.000000000000       0.000000000000       0.000000000000 
      0.000000000000       0.000000000000       0.000000000000 
      0.000000000000       0.000000000000       0.000000000000 
      0.000000000000       0.000000000000       0.000000000000 
      0.000000000000       0.000000000000       0.000000000000 
! 16 NACdr matrix element (MCH)  1 2
     -0.018513340000       0.022954930000       0.011684810000 
      0.070395100000      -0.049383430000       0.017784630000 
      0.004625469000      -0.257628000000      -0.006599943000 
     -0.024313460000      -0.113652500000      -0.019762130000 
     -0.027708320000       0.114005300000       0.035357540000 
      0.006814244000       0.277031200000       0.001674560000 
! 16 NACdr matrix element (MCH)  1 3
     -0.003057457000      -0.059714030000       0.179248900000 
     -0.012964120000       0.199929000000       0.287295300000 
      0.003489382000      -0.011789860000      -0.016057700000 
     -0.016776470000      -0.008142172000      -0.021321780000 
      0.032940490000      -0.025110660000      -0.027602920000 
     -0.003049259000      -0.053629100000      -0.018266290000 
! 16 NACdr matrix element (MCH)  2 1
      0.018513340000      -0.022954930000      -0.011684810000 
     -0.070395100000       0.049383430000      -0.017784630000 
     -0.004625469000       0.257628000000       0.006599943000 
      0.024313460000       0.113652500000       0.019762130000 
      0.027708320000      -0.114005300000      -0.035357540000 
     -0.006814244000      -0.277031200000      -0.001674560000 
! 16 NACdr matrix element (MCH)  2 2
      0.000000000000       0.000000000000       0.000000000000 
      0.000000000000       0.000000000000       0.000000000000 
      0.000000000000       0.000000000000       0.000000000000 
      0.000000000000       0.000000000000       0.000000000000 
      0.000000000000       0.000000000000       0.000000000000 
      0.000000000000       0.000000000000       0.000000000000 
! 16 NACdr matrix element (MCH)  2 3
     -1.026218000000      -0.036287080000      -0.500735200000 
      0.463418200000       0.128007100000       0.435307000000 
      0.171314900000      -0.475185400000       0.096771710000 
      0.008645077000       0.503791800000       0.165272100000 
      0.083547120000      -0.610587200000      -0.256596700000 
      0.301142300000       0.491899100000       0.058801850000 
! 16 NACdr matrix element (MCH)  3 1
      0.003057457000       0.059714030000      -0.179248900000 
      0.012964120000      -0.199929000000      -0.287295300000 
     -0.003489382000       0.011789860000       0.016057700000 
      0.016776470000       0.008142172000       0.021321780000 
     -0.032940490000       0.025110660000       0.027602920000 
      0.003049259000       0.053629100000       0.018266290000 
! 16 NACdr matrix element (MCH)  3 2
      1.026218000000       0.036287080000       0.500735200000 
     -0.463418200000      -0.128007100000      -0.435307000000 
     -0.171314900000       0.475185400000      -0.096771710000 
     -0.008645077000      -0.503791800000      -0.165272100000 
     -0.083547120000       0.610587200000       0.256596700000 
     -0.301142300000      -0.491899100000      -0.058801850000 
! 16 NACdr matrix element (MCH)  3 3
      0.000000000000       0.000000000000       0.000000000000 
      0.000000000000       0.000000000000       0.000000000000 
      0.000000000000       0.000000000000       0.000000000000 
      0.000000000000       0.000000000000       0.000000000000 
      0.000000000000       0.000000000000       0.000000000000 
      0.000000000000       0.000000000000       0.000000000000 
! 0 Step
 0
! 1 Hamiltonian (MCH) in a.u.
      0.039626861900       0.000000000000      -0.000000000000      -0.000000000000      -0.000000000000      -0.000000000000 
     -0.000000000000      -0.000000000000       0.331272308100       0.000000000000       0.000000000000       0.000000000000 
     -0.000000000000      -0.000000000000       0.000000000000       0.000000000000       0.373796368400       0.000000000000 
! 2 U matrix
0.000000000 0.000000000 0.000000000 0.000000000 0.000000000 0.000000000 
0.000000000 0.000000000 0.000000000 0.000000000 0.000000000 0.000000000 
0.000000000 0.000000000 0.000000000 0.000000000 0.000000000 0.000000000 
! 3 Dipole moments X (MCH) in a.u.
      0.152592340000       0.000000000000       0.047327000000      -0.000000000000       0.010071000000      -0.000000000000 
      0.047327000000      -0.000000000000       0.227300130000       0.000000000000      -0.028731000000       0.000000000000 
      0.010071000000      -0.000000000000      -0.028731000000       0.000000000000       0.133701250000       0.000000000000 
! 3 Dipole moments Y (MCH) in a.u.
     -0.342494750000       0.000000000000      -0.026337000000      -0.000000000000       0.120946000000      -0.000000000000 
     -0.026337000000      -0.000000000000      -0.406390200000       0.000000000000       0.018774000000       0.000000000000 
      0.120946000000      -0.000000000000       0.018774000000       0.000000000000      -0.339777030000       0.000000000000 
! 3 Dipole moments Z (MCH) in a.u.
      1.473700020000       0.000000000000       0.148066000000      -0.000000000000       1.171737000000      -0.000000000000 
      0.148066000000      -0.000000000000       1.386160480000       0.000000000000      -0.006020000000       0.000000000000 
      1.171737000000      -0.000000000000      -0.006020000000       0.000000000000       1.484692850000       0.000000000000 
! 5 Coefficients (diag)
0.0000000000 0.0000000000
0.0000000000 0.0000000000
0.0000000000 0.0000000000
! 6 Hopping Probabilities
0.000000000 0.000000000
0.000000000 0.000000000
0.000000000 0.000000000
! 7 Ekin (a.u.)
0.000000000
! 8 states (diag, MCH)
0.000000000 0.000000000
! 9 Random number
0.000000000
! 10 Runtime (sec)
0.000000000
! 11 Geometry in a.u.
     -0.000975098680      -0.033873340778       0.024419040978
     -0.031129458445       0.101128693541       2.457460323249
      1.802900767773      -0.002842148091      -0.990838209017
      1.855928372547      -0.498048658411       3.592382590338
     -1.426344491619      -0.498059996767       3.332006676304
     -1.788353656069      -0.002828920008      -0.981079663312
! 12 Velocities in a.u.
0.000000000 0.000000000 0.000000000
0.000000000 0.000000000 0.000000000
0.000000000 0.000000000 0.000000000
0.000000000 0.000000000 0.000000000
0.000000000 0.000000000 0.000000000
0.000000000 0.000000000 0.000000000
! 15 Gradients (MCH) State 1
     -0.007482410000      -0.013111000000       0.004587450000 
     -0.166499000000       0.031899700000       0.003310450000 
      0.003605290000      -0.001730760000      -0.001257650000 
      0.070235200000      -0.036252300000       0.045656400000 
      0.096130600000       0.017248000000      -0.055578700000 
      0.004010360000       0.001946320000       0.003282030000 
! 15 Gradients (MCH) State 2
     -0.026116800000       0.011802300000      -0.032852500000 
     -0.127080000000      -0.040886600000      -0.007546670000 
     -0.020048800000       0.001622880000       0.041393300000 
      0.053175600000      -0.015270900000       0.029483900000 
      0.087403400000       0.051267900000      -0.074528600000 
      0.032666100000      -0.008535550000       0.044050500000 
! 15 Gradients (MCH) State 3
     -0.018067800000      -0.002369410000       0.277838000000 
     -0.154956000000      -0.026605200000      -0.266269000000 
      0.006069340000       0.002366800000      -0.000591347000 
      0.070628500000      -0.017901400000       0.043145600000 
      0.090592100000       0.034077700000      -0.058339700000 
      0.005734100000       0.010431600000       0.004216730000 
! 16 NACdr matrix element (MCH)  1 1
      0.000000000000       0.000000000000       0.000000000000 
      0.000000000000       0.000000000000       0.000000000000 
      0.000000000000       0.000000000000       0.000000000000 
      0.000000000000       0.000000000000       0.000000000000 
      0.000000000000       0.000000000000       0.000000000000 
      0.000000000000       0.000000000000       0.000000000000 
! 16 NACdr matrix element (MCH)  1 2
     -0.019163250000       0.023402500000       0.012524910000 
      0.072438100000      -0.049389550000       0.018524560000 
      0.004800974000      -0.257053500000      -0.006854439000 
     -0.024874480000      -0.112718600000      -0.020102500000 
     -0.028289700000       0.112116500000       0.036816160000 
      0.007018772000       0.276820100000       0.001528410000 
! 16 NACdr matrix element (MCH)  1 3
     -0.002775081000      -0.061922920000       0.178302500000 
     -0.013916840000       0.206527800000       0.287227900000 
      0.003649710000      -0.011815580000      -0.016085620000 
     -0.016369840000      -0.008231799000      -0.021509690000 
      0.033210960000      -0.025857130000      -0.028274700000 
     -0.003228339000      -0.056053440000      -0.018375880000 
! 16 NACdr matrix element (MCH)  2 1
      0.019163250000      -0.023402500000      -0.012524910000 
     -0.072438100000       0.049389550000      -0.018524560000 
     -0.004800974000       0.257053500000       0.006854439000 
      0.024874480000       0.112718600000       0.020102500000 
      0.028289700000      -0.112116500000      -0.036816160000 
     -0.007018772000      -0.276820100000      -0.001528410000 
! 16 NACdr matrix element (MCH)  2 2
      0.000000000000       0.000000000000       0.000000000000 
      0.000000000000       0.000000000000       0.000000000000 
      0.000000000000       0.000000000000       0.000000000000 
      0.000000000000       0.000000000000       0.000000000000 
      0.000000000000       0.000000000000       0.000000000000 
      0.000000000000       0.000000000000       0.000000000000 
! 16 NACdr matrix element (MCH)  2 3
     -1.045696000000      -0.033658940000      -0.518947000000 
      0.477599400000       0.126935700000       0.453796900000 
      0.172340800000      -0.466234200000       0.099919040000 
      0.006345926000       0.492848200000       0.167156500000 
      0.084794250000      -0.598198000000      -0.263325200000 
      0.306505400000       0.480016200000       0.060102990000 
! 16 NACdr matrix element (MCH)  3 1
      0.002775081000       0.061922920000      -0.178302500000 
      0.013916840000      -0.206527800000      -0.287227900000 
     -0.003649710000       0.011815580000       0.016085620000 
      0.016369840000       0.008231799000       0.021509690000 
     -0.033210960000       0.025857130000       0.028274700000 
      0.003228339000       0.056053440000       0.018375880000 
! 16 NACdr matrix element (MCH)  3 2
      1.045696000000       0.033658940000       0.518947000000 
     -0.477599400000      -0.126935700000      -0.453796900000 
     -0.172340800000       0.466234200000      -0.099919040000 
     -0.006345926000      -0.492848200000      -0.167156500000 
     -0.084794250000       0.598198000000       0.263325200000 
     -0.306505400000      -0.480016200000      -0.060102990000 
! 16 NACdr matrix element (MCH)  3 3
      0.000000000000       0.000000000000       0.000000000000 
      0.000000000000       0.000000000000       0.000000000000 
      0.000000000000       0.000000000000       0.000000000000 
      0.000000000000       0.000000000000       0.000000000000 
      0.000000000000       0.000000000000       0.000000000000 
      0.000000000000       0.000000000000       0.000000000000 
! 0 Step
 0
! 1 Hamiltonian (MCH) in a.u.
      0.042132963500       0.000000000000      -0.000000000000      -0.000000000000      -0.000000000000      -0.000000000000 
     -0.000000000000      -0.000000000000       0.332218128200       0.000000000000       0.000000000000       0.000000000000 
     -0.000000000000      -0.000000000000       0.000000000000       0.000000000000       0.375367725800       0.000000000000 
! 2 U matrix
0.000000000 0.000000000 0.000000000 0.000000000 0.000000000 0.000000000 
0.000000000 0.000000000 0.000000000 0.000000000 0.000000000 0.000000000 
0.000000000 0.000000000 0.000000000 0.000000000 0.000000000 0.000000000 
! 3 Dipole moments X (MCH) in a.u.
      0.157696470000       0.000000000000       0.050048000000      -0.000000000000       0.010363000000      -0.000000000000 
      0.050048000000      -0.000000000000       0.237034820000       0.000000000000      -0.028611000000       0.000000000000 
      0.010363000000      -0.000000000000      -0.028611000000       0.000000000000       0.136590360000       0.000000000000 
! 3 Dipole moments Y (MCH) in a.u.
     -0.354842170000       0.000000000000      -0.027265000000      -0.000000000000       0.124086000000      -0.000000000000 
     -0.027265000000      -0.000000000000      -0.421905580000       0.000000000000       0.019073000000       0.000000000000 
      0.124086000000      -0.000000000000       0.019073000000       0.000000000000      -0.350500280000       0.000000000000 
! 3 Dipole moments Z (MCH) in a.u.
      1.470869960000       0.000000000000       0.156795000000      -0.000000000000       1.168788000000      -0.000000000000 
      0.156795000000      -0.000000000000       1.397414570000       0.000000000000      -0.005386000000       0.000000000000 
      1.168788000000      -0.000000000000      -0.005386000000       0.000000000000       1.482080600000       0.000000000000 
! 5 Coefficients (diag)
0.0000000000 0.0000000000
0.0000000000 0.0000000000
0.0000000000 0.0000000000
! 6 Hopping Probabilities
0.000000000 0.000000000
0.000000000 0.000000000
0.000000000 0.000000000
! 7 Ekin (a.u.)
0.000000000
! 8 states (diag, MCH)
0.000000000 0.000000000
! 9 Random number
0.000000000
! 10 Runtime (sec)
0.000000000
! 11 Geometry in a.u.
     -0.001011003476      -0.035107331937       0.024419040978
     -0.032284081107       0.104809880031       2.457460323249
      1.803169108883      -0.002944193302      -0.991019622725
      1.863895457887      -0.516184360025       3.597210840585
     -1.418379296005      -0.516197588108       3.327178426057
     -1.788083425233      -0.002932854945      -0.980898249604
! 12 Velocities in a.u.
0.000000000 0.000000000 0.000000000
0.000000000 0.000000000 0.000000000
0.000000000 0.000000000 0.000000000
0.000000000 0.000000000 0.000000000
0.000000000 0.000000000 0.000000000
0.000000000 0.000000000 0.000000000
! 15 Gradients (MCH) State 1
     -0.007873720000      -0.013559700000       0.004874520000 
     -0.168945000000       0.032472900000       0.002960840000 
      0.003734950000      -0.001829010000      -0.001247380000 
      0.071140200000      -0.037708600000       0.046393800000 
      0.097760800000       0.018546600000      -0.056415300000 
      0.004182490000       0.002077830000       0.003433540000 
! 15 Gradients (MCH) State 2
     -0.026611000000       0.012082000000      -0.031275600000 
     -0.128061000000      -0.042768000000      -0.007349570000 
     -0.019629700000       0.001797080000       0.040681800000 
      0.053727400000      -0.016054000000       0.029987100000 
      0.088166300000       0.053845400000      -0.075449900000 
      0.032408300000      -0.008902430000       0.043406100000 
! 15 Gradients (MCH) State 3
     -0.019155500000      -0.002525460000       0.277395000000 
     -0.156666000000      -0.027823500000      -0.265695000000 
      0.006227290000       0.002387320000      -0.000687506000 
      0.071344100000      -0.018778500000       0.043861800000 
      0.092021800000       0.035861400000      -0.059146700000 
      0.006228160000       0.010878700000       0.004272400000 
! 16 NACdr matrix element (MCH)  1 1
      0.000000000000       0.000000000000       0.000000000000 
      0.000000000000       0.000000000000       0.000000000000 
      0.000000000000       0.000000000000       0.000000000000 
      0.000000000000       0.000000000000       0.000000000000 
      0.000000000000       0.000000000000       0.000000000000 
      0.000000000000       0.000000000000       0.000000000000 
! 16 NACdr matrix element (MCH)  1 2
     -0.019796820000       0.023811350000       0.013419090000 
      0.074403500000      -0.049232670000       0.019197950000 
      0.004985615000      -0.256468700000      -0.007112302000 
     -0.025410630000      -0.111766500000      -0.020412360000 
     -0.028810880000       0.110130200000       0.038265610000 
      0.007201825000       0.276563900000       0.001358881000 
! 16 NACdr matrix element (MCH)  1 3
     -0.002471557000      -0.064103510000       0.177336400000 
     -0.014893040000       0.212989200000       0.287120600000 
      0.003813913000      -0.011843430000      -0.016108700000 
     -0.015955800000      -0.008324407000      -0.021704840000 
      0.033467470000      -0.026557980000      -0.028960520000 
     -0.003400061000      -0.058454870000      -0.018474790000 
! 16 NACdr matrix element (MCH)  2 1
      0.019796820000      -0.023811350000      -0.013419090000 
     -0.074403500000       0.049232670000      -0.019197950000 
     -0.004985615000       0.256468700000       0.007112302000 
      0.025410630000       0.111766500000       0.020412360000 
      0.028810880000      -0.110130200000      -0.038265610000 
     -0.007201825000      -0.276563900000      -0.001358881000 
! 16 NACdr matrix element (MCH)  2 2
      0.000000000000       0.000000000000       0.000000000000 
      0.000000000000       0.000000000000       0.000000000000 
      0.000000000000       0.000000000000       0.000000000000 
      0.000000000000       0.000000000000       0.000000000000 
      0.000000000000       0.000000000000       0.000000000000 
      0.000000000000       0.000000000000       0.000000000000 
! 16 NACdr matrix element (MCH)  2 3
     -1.063248000000      -0.030775910000      -0.535575900000 
      0.491208300000       0.125435100000       0.471120500000 
      0.172997800000      -0.457240700000       0.102804500000 
      0.003956573000       0.481901200000       0.168732600000 
      0.085848000000      -0.585436500000      -0.269609800000 
      0.311162900000       0.467906100000       0.061132170000 
! 16 NACdr matrix element (MCH)  3 1
      0.002471557000       0.064103510000      -0.177336400000 
      0.014893040000      -0.212989200000      -0.287120600000 
     -0.003813913000       0.011843430000       0.016108700000 
      0.015955800000       0.008324407000       0.021704840000 
     -0.033467470000       0.026557980000       0.028960520000 
      0.003400061000       0.058454870000       0.018474790000 
! 16 NACdr matrix element (MCH)  3 2
      1.063248000000       0.030775910000       0.535575900000 
     -0.491208300000      -0.125435100000      -0.471120500000 
     -0.172997800000       0.457240700000      -0.102804500000 
     -0.003956573000      -0.481901200000      -0.168732600000 
     -0.085848000000       0.585436500000       0.269609800000 
     -0.311162900000      -0.467906100000      -0.061132170000 
! 16 NACdr matrix element (MCH)  3 3
      0.000000000000       0.000000000000       0.000000000000 
      0.000000000000       0.000000000000       0.000000000000 
      0.000000000000       0.000000000000       0.000000000000 
      0.000000000000       0.000000000000       0.000000000000 
      0.000000000000       0.000000000000       0.000000000000 
      0.000000000000       0.000000000000       0.000000000000 
! 0 Step
 0
! 1 Hamiltonian (MCH) in a.u.
      0.044673595100       0.000000000000      -0.000000000000      -0.000000000000       0.000000000000       0.000000000000 
     -0.000000000000      -0.000000000000       0.333141251600       0.000000000000      -0.000000000000      -0.000000000000 
      0.000000000000       0.000000000000      -0.000000000000      -0.000000000000       0.376943339100       0.000000000000 
! 2 U matrix
0.000000000 0.000000000 0.000000000 0.000000000 0.000000000 0.000000000 
0.000000000 0.000000000 0.000000000 0.000000000 0.000000000 0.000000000 
0.000000000 0.000000000 0.000000000 0.000000000 0.000000000 0.000000000 
! 3 Dipole moments X (MCH) in a.u.
      0.162749190000       0.000000000000       0.052860000000      -0.000000000000       0.010668000000       0.000000000000 
      0.052860000000      -0.000000000000       0.246834290000       0.000000000000      -0.028395000000      -0.000000000000 
      0.010668000000       0.000000000000      -0.028395000000      -0.000000000000       0.139288310000       0.000000000000 
! 3 Dipole moments Y (MCH) in a.u.
     -0.367172760000       0.000000000000      -0.028211000000      -0.000000000000       0.127079000000       0.000000000000 
     -0.028211000000      -0.000000000000      -0.437469320000       0.000000000000       0.019328000000      -0.000000000000 
      0.127079000000       0.000000000000       0.019328000000      -0.000000000000      -0.361054850000       0.000000000000 
! 3 Dipole moments Z (MCH) in a.u.
      1.467953330000       0.000000000000       0.165546000000      -0.000000000000       1.165712000000       0.000000000000 
      0.165546000000      -0.000000000000       1.409136350000       0.000000000000      -0.004644000000      -0.000000000000 
      1.165712000000       0.000000000000      -0.004644000000      -0.000000000000       1.479492430000       0.000000000000 
! 5 Coefficients (diag)
0.0000000000 0.0000000000
0.0000000000 0.0000000000
0.0000000000 0.0000000000
! 6 Hopping Probabilities
0.000000000 0.000000000
0.000000000 0.000000000
0.000000000 0.000000000
! 7 Ekin (a.u.)
0.000000000
! 8 states (diag, MCH)
0.000000000 0.000000000
! 9 Random number
0.000000000
! 10 Runtime (sec)
0.000000000
! 11 Geometry in a.u.
     -0.001048797999      -0.036341323096       0.024419040978
     -0.033436814043       0.108492956247       2.457460323249
      1.803439339719      -0.003048128238      -0.991201036433
      1.871862543227      -0.534320061640       3.602039090833
     -1.410412210665      -0.534333289723       3.322348286083
     -1.787815084123      -0.003036789882      -0.980716835896
! 12 Velocities in a.u.
0.000000000 0.000000000 0.000000000
0.000000000 0.000000000 0.000000000
0.000000000 0.000000000 0.000000000
0.000000000 0.000000000 0.000000000
0.000000000 0.000000000 0.000000000
0.000000000 0.000000000 0.000000000
! 15 Gradients (MCH) State 1
     -0.008278510000      -0.014005700000       0.005162560000 
     -0.171057000000       0.033057000000       0.002534090000 
      0.003865520000      -0.001927030000      -0.001232770000 
      0.071938400000      -0.039138900000       0.047067900000 
      0.099173200000       0.019803900000      -0.057119600000 
      0.004358380000       0.002210720000       0.003587820000 
! 15 Gradients (MCH) State 2
     -0.027069300000       0.012342100000      -0.029604000000 
     -0.128727000000      -0.044601800000      -0.007277160000 
     -0.019205900000       0.001970650000       0.039948900000 
      0.054187500000      -0.016808400000       0.030426000000 
      0.088692200000       0.056356200000      -0.076233400000 
      0.032122200000      -0.009258820000       0.042739800000 
! 15 Gradients (MCH) State 3
     -0.020272300000      -0.002688860000       0.276917000000 
     -0.158026000000      -0.028995700000      -0.265135000000 
      0.006387640000       0.002410200000      -0.000787417000 
      0.071939200000      -0.019639600000       0.044504900000 
      0.093233800000       0.037594300000      -0.059822700000 
      0.006737670000       0.011319600000       0.004323540000 
! 16 NACdr matrix element (MCH)  1 1
      0.000000000000       0.000000000000       0.000000000000 
      0.000000000000       0.000000000000       0.000000000000 
      0.000000000000       0.000000000000       0.000000000000 
      0.000000000000       0.000000000000       0.000000000000 
      0.000000000000       0.000000000000       0.000000000000 
      0.000000000000       0.000000000000       0.000000000000 
! 16 NACdr matrix element (MCH)  1 2
     -0.020409900000       0.024189200000       0.014341830000 
      0.076278460000      -0.048921800000       0.019796100000 
      0.005172506000      -0.255863900000      -0.007367158000 
     -0.025911500000      -0.110804600000      -0.020685250000 
     -0.029265350000       0.108036100000       0.039710080000 
      0.007368158000       0.276270500000       0.001174004000 
! 16 NACdr matrix element (MCH)  1 3
     -0.002150688000      -0.066274610000       0.176335800000 
     -0.015884720000       0.219346400000       0.286994300000 
      0.003988928000      -0.011888120000      -0.016130930000 
     -0.015527690000      -0.008421162000      -0.021904440000 
      0.033701750000      -0.027212890000      -0.029655910000 
     -0.003568561000      -0.060841460000      -0.018567250000 
! 16 NACdr matrix element (MCH)  2 1
      0.020409900000      -0.024189200000      -0.014341830000 
     -0.076278460000       0.048921800000      -0.019796100000 
     -0.005172506000       0.255863900000       0.007367158000 
      0.025911500000       0.110804600000       0.020685250000 
      0.029265350000      -0.108036100000      -0.039710080000 
     -0.007368158000      -0.276270500000      -0.001174004000 
! 16 NACdr matrix element (MCH)  2 2
      0.000000000000       0.000000000000       0.000000000000 
      0.000000000000       0.000000000000       0.000000000000 
      0.000000000000       0.000000000000       0.000000000000 
      0.000000000000       0.000000000000       0.000000000000 
      0.000000000000       0.000000000000       0.000000000000 
      0.000000000000       0.000000000000       0.000000000000 
! 16 NACdr matrix element (MCH)  2 3
     -1.079220000000      -0.027644240000      -0.550558400000 
      0.504339800000       0.123545000000       0.487281100000 
      0.173398300000      -0.448305200000       0.105390900000 
      0.001520835000       0.471090600000       0.170040600000 
      0.086720510000      -0.572472000000      -0.275516800000 
      0.315192100000       0.455659300000       0.061854160000 
! 16 NACdr matrix element (MCH)  3 1
      0.002150688000       0.066274610000      -0.176335800000 
      0.015884720000      -0.219346400000      -0.286994300000 
     -0.003988928000       0.011888120000       0.016130930000 
      0.015527690000       0.008421162000       0.021904440000 
     -0.033701750000       0.027212890000       0.029655910000 
      0.003568561000       0.060841460000       0.018567250000 
! 16 NACdr matrix element (MCH)  3 2
      1.079220000000       0.027644240000       0.550558400000 
     -0.504339800000      -0.123545000000      -0.487281100000 
     -0.173398300000       0.448305200000      -0.105390900000 
     -0.001520835000      -0.471090600000      -0.170040600000 
     -0.086720510000       0.572472000000       0.275516800000 
     -0.315192100000      -0.455659300000      -0.061854160000 
! 16 NACdr matrix element (MCH)  3 3
      0.000000000000       0.000000000000       0.000000000000 
      0.000000000000       0.000000000000       0.000000000000 
      0.000000000000       0.000000000000       0.000000000000 
      0.000000000000       0.000000000000       0.000000000000 
      0.000000000000       0.000000000000       0.000000000000 
      0.000000000000       0.000000000000       0.000000000000 
! 0 Step
 0
! 1 Hamiltonian (MCH) in a.u.
      0.047245233700       0.000000000000      -0.000000000000      -0.000000000000      -0.000000000000      -0.000000000000 
     -0.000000000000      -0.000000000000       0.334038661500       0.000000000000       0.000000000000       0.000000000000 
     -0.000000000000      -0.000000000000       0.000000000000       0.000000000000       0.378519896300       0.000000000000 
! 2 U matrix
0.000000000 0.000000000 0.000000000 0.000000000 0.000000000 0.000000000 
0.000000000 0.000000000 0.000000000 0.000000000 0.000000000 0.000000000 
0.000000000 0.000000000 0.000000000 0.000000000 0.000000000 0.000000000 
! 3 Dipole moments X (MCH) in a.u.
      0.167750600000       0.000000000000       0.055760000000      -0.000000000000       0.010970000000      -0.000000000000 
      0.055760000000      -0.000000000000       0.256692980000       0.000000000000      -0.028037000000       0.000000000000 
      0.010970000000      -0.000000000000      -0.028037000000       0.000000000000       0.141780610000       0.000000000000 
! 3 Dipole moments Y (MCH) in a.u.
     -0.379489270000       0.000000000000      -0.029175000000      -0.000000000000       0.129949000000      -0.000000000000 
     -0.029175000000      -0.000000000000      -0.453081610000       0.000000000000       0.019533000000       0.000000000000 
      0.129949000000      -0.000000000000       0.019533000000       0.000000000000      -0.371469070000       0.000000000000 
! 3 Dipole moments Z (MCH) in a.u.
      1.464960930000       0.000000000000       0.174295000000      -0.000000000000       1.162463000000      -0.000000000000 
      0.174295000000      -0.000000000000       1.421296010000       0.000000000000      -0.003796000000       0.000000000000 
      1.162463000000      -0.000000000000      -0.003796000000       0.000000000000       1.476635360000       0.000000000000 
! 5 Coefficients (diag)
0.0000000000 0.0000000000
0.0000000000 0.0000000000
0.0000000000 0.0000000000
! 6 Hopping Probabilities
0.000000000 0.000000000
0.000000000 0.000000000
0.000000000 0.000000000
! 7 Ekin (a.u.)
0.000000000
! 8 states (diag, MCH)
0.000000000 0.000000000
! 9 Random number
0.000000000
! 10 Runtime (sec)
0.000000000
! 11 Geometry in a.u.
     -0.001084702795      -0.037573424529       0.024419040978
     -0.034591436705       0.112176032463       2.457460323249
      1.803709570554      -0.003152063175      -0.991380560415
      1.879827738840      -0.552457652981       3.606867341081
     -1.402445125325      -0.552470881064       3.317520035835
     -1.787544853287      -0.003138835092      -0.980537311914
! 12 Velocities in a.u.
0.000000000 0.000000000 0.000000000
0.000000000 0.000000000 0.000000000
0.000000000 0.000000000 0.000000000
0.000000000 0.000000000 0.000000000
0.000000000 0.000000000 0.000000000
0.000000000 0.000000000 0.000000000
! 15 Gradients (MCH) State 1
     -0.008695580000      -0.014448700000       0.005453700000 
     -0.172835000000       0.033659700000       0.002027440000 
      0.003995570000      -0.002024690000      -0.001214020000 
      0.072632700000      -0.040539700000       0.047680200000 
      0.100365000000       0.021008100000      -0.057690900000 
      0.004537480000       0.002345320000       0.003743520000 
! 15 Gradients (MCH) State 2
     -0.027491800000       0.012580100000      -0.027848200000 
     -0.129079000000      -0.046367200000      -0.007335300000 
     -0.018777400000       0.002141360000       0.039198400000 
      0.054564500000      -0.017536000000       0.030806600000 
      0.088977500000       0.058783500000      -0.076873500000 
      0.031806700000      -0.009601720000       0.042052000000 
! 15 Gradients (MCH) State 3
     -0.021403800000      -0.002853950000       0.276401000000 
     -0.159046000000      -0.030123800000      -0.264611000000 
      0.006543650000       0.002439260000      -0.000884331000 
      0.072416000000      -0.020484300000       0.045072000000 
      0.094225700000       0.039272200000      -0.060357900000 
      0.007264770000       0.011750500000       0.004379300000 
! 16 NACdr matrix element (MCH)  1 1
      0.000000000000       0.000000000000       0.000000000000 
      0.000000000000       0.000000000000       0.000000000000 
      0.000000000000       0.000000000000       0.000000000000 
      0.000000000000       0.000000000000       0.000000000000 
      0.000000000000       0.000000000000       0.000000000000 
      0.000000000000       0.000000000000       0.000000000000 
! 16 NACdr matrix element (MCH)  1 2
     -0.021008290000       0.024541150000       0.015304510000 
      0.078059550000      -0.048467150000       0.020332700000 
      0.005371791000      -0.255232900000      -0.007625837000 
     -0.026385220000      -0.109832700000      -0.020928550000 
     -0.029643860000       0.105842900000       0.041141780000 
      0.007512687000       0.275931800000       0.000971565900 
! 16 NACdr matrix element (MCH)  1 3
     -0.001807660000      -0.068427620000       0.175263300000 
     -0.016899580000       0.225582500000       0.286815100000 
      0.004166468000      -0.011939430000      -0.016141950000 
     -0.015092260000      -0.008535687000      -0.022113290000 
      0.033915900000      -0.027813050000      -0.030352710000 
     -0.003726604000      -0.063205360000      -0.018639970000 
! 16 NACdr matrix element (MCH)  2 1
      0.021008290000      -0.024541150000      -0.015304510000 
     -0.078059550000       0.048467150000      -0.020332700000 
     -0.005371791000       0.255232900000       0.007625837000 
      0.026385220000       0.109832700000       0.020928550000 
      0.029643860000      -0.105842900000      -0.041141780000 
     -0.007512687000      -0.275931800000      -0.000971565900 
! 16 NACdr matrix element (MCH)  2 2
      0.000000000000       0.000000000000       0.000000000000 
      0.000000000000       0.000000000000       0.000000000000 
      0.000000000000       0.000000000000       0.000000000000 
      0.000000000000       0.000000000000       0.000000000000 
      0.000000000000       0.000000000000       0.000000000000 
      0.000000000000       0.000000000000       0.000000000000 
! 16 NACdr matrix element (MCH)  2 3
     -1.093248000000      -0.024239210000      -0.563820500000 
      0.517008300000       0.121108000000       0.502189600000 
      0.173506400000      -0.439236500000       0.107648200000 
     -0.001025403000       0.460223900000       0.170960900000 
      0.087275280000      -0.559017000000      -0.280837700000 
      0.318465700000       0.443112500000       0.062220450000 
! 16 NACdr matrix element (MCH)  3 1
      0.001807660000       0.068427620000      -0.175263300000 
      0.016899580000      -0.225582500000      -0.286815100000 
     -0.004166468000       0.011939430000       0.016141950000 
      0.015092260000       0.008535687000       0.022113290000 
     -0.033915900000       0.027813050000       0.030352710000 
      0.003726604000       0.063205360000       0.018639970000 
! 16 NACdr matrix element (MCH)  3 2
      1.093248000000       0.024239210000       0.563820500000 
     -0.517008300000      -0.121108000000      -0.502189600000 
     -0.173506400000       0.439236500000      -0.107648200000 
      0.001025403000      -0.460223900000      -0.170960900000 
     -0.087275280000       0.559017000000       0.280837700000 
     -0.318465700000      -0.443112500000      -0.062220450000 
! 16 NACdr matrix element (MCH)  3 3
      0.000000000000       0.000000000000       0.000000000000 
      0.000000000000       0.000000000000       0.000000000000 
      0.000000000000       0.000000000000       0.000000000000 
      0.000000000000       0.000000000000       0.000000000000 
      0.000000000000       0.000000000000       0.000000000000 
      0.000000000000       0.000000000000       0.000000000000 
! 0 Step
 0
! 1 Hamiltonian (MCH) in a.u.
      0.001057858600       0.000000000000      -0.000000000000      -0.000000000000       0.000000000000       0.000000000000 
     -0.000000000000      -0.000000000000       0.312804047400       0.000000000000      -0.000000000000      -0.000000000000 
      0.000000000000       0.000000000000      -0.000000000000      -0.000000000000       0.347769814300       0.000000000000 
! 2 U matrix
0.000000000 0.000000000 0.000000000 0.000000000 0.000000000 0.000000000 
0.000000000 0.000000000 0.000000000 0.000000000 0.000000000 0.000000000 
0.000000000 0.000000000 0.000000000 0.000000000 0.000000000 0.000000000 
! 3 Dipole moments X (MCH) in a.u.
      0.023548350000       0.000000000000       0.005384000000      -0.000000000000       0.001709000000       0.000000000000 
      0.005384000000      -0.000000000000       0.030312350000       0.000000000000      -0.006883000000      -0.000000000000 
      0.001709000000       0.000000000000      -0.006883000000      -0.000000000000       0.023970920000       0.000000000000 
! 3 Dipole moments Y (MCH) in a.u.
     -0.055881830000       0.000000000000      -0.004461000000      -0.000000000000       0.022356000000       0.000000000000 
     -0.004461000000      -0.000000000000      -0.064256100000       0.000000000000       0.003337000000      -0.000000000000 
      0.022356000000       0.000000000000       0.003337000000      -0.000000000000      -0.058783430000       0.000000000000 
! 3 Dipole moments Z (MCH) in a.u.
      1.512619870000       0.000000000000       0.004293000000      -0.000000000000       1.204904000000       0.000000000000 
      0.004293000000      -0.000000000000       1.248938980000       0.000000000000      -0.000556000000      -0.000000000000 
      1.204904000000       0.000000000000      -0.000556000000      -0.000000000000       1.517470380000       0.000000000000 
! 5 Coefficients (diag)
0.0000000000 0.0000000000
0.0000000000 0.0000000000
0.0000000000 0.0000000000
! 6 Hopping Probabilities
0.000000000 0.000000000
0.000000000 0.000000000
0.000000000 0.000000000
! 7 Ekin (a.u.)
0.000000000
! 8 states (diag, MCH)
0.000000000 0.000000000
! 9 Random number
0.000000000
! 10 Runtime (sec)
0.000000000
! 11 Geometry in a.u.
     -0.000143619185      -0.005502882474       0.024419040978
     -0.004573137221       0.016429278924       2.457460323249
      1.796694907181      -0.000461093174      -0.986675142365
      1.672696748084      -0.080916182916       3.481323386014
     -1.609576116081      -0.080918072642       3.443065880628
     -1.794557626935      -0.000459203448      -0.985242729963
! 12 Velocities in a.u.
0.000000000 0.000000000 0.000000000
0.000000000 0.000000000 0.000000000
0.000000000 0.000000000 0.000000000
0.000000000 0.000000000 0.000000000
0.000000000 0.000000000 0.000000000
0.000000000 0.000000000 0.000000000
! 15 Gradients (MCH) State 1
     -0.000881795000      -0.002205860000       0.000155964000 
     -0.032270800000       0.007626460000       0.000008001020 
      0.000541177000      -0.000064908500      -0.000343603000 
      0.015695100000      -0.003528810000       0.009610720000 
      0.016361300000      -0.001863140000      -0.009819600000 
      0.000554955000       0.000036258900       0.000388520000 
! 15 Gradients (MCH) State 2
     -0.004985270000       0.002174660000      -0.049140400000 
     -0.026653300000      -0.004494910000      -0.023554900000 
     -0.028961800000      -0.000439157000       0.051101900000 
      0.007399980000       0.000703734000      -0.004721270000 
      0.021642500000       0.002799280000      -0.025245700000 
      0.031557900000      -0.000743607000       0.051560300000 
! 15 Gradients (MCH) State 3
     -0.001511690000      -0.000228984000       0.281414000000 
     -0.031434400000      -0.002571980000      -0.279546000000 
      0.002870180000       0.000885423000       0.001800510000 
      0.017833900000      -0.000422887000       0.006634170000 
      0.013948800000       0.001205400000      -0.012881500000 
     -0.001706730000       0.001133030000       0.002578640000 
! 16 NACdr matrix element (MCH)  1 1
      0.000000000000       0.000000000000       0.000000000000 
      0.000000000000       0.000000000000       0.000000000000 
      0.000000000000       0.000000000000       0.000000000000 
      0.000000000000       0.000000000000       0.000000000000 
      0.000000000000       0.000000000000       0.000000000000 
      0.000000000000       0.000000000000       0.000000000000 
! 16 NACdr matrix element (MCH)  1 2
     -0.003081161000       0.004483294000       0.000336912600 
      0.012901950000      -0.011816840000       0.000657891000 
      0.000933685000      -0.268630600000      -0.000992498800 
     -0.005104798000      -0.129660700000      -0.004654508000 
     -0.005271024000       0.131767300000       0.005088484000 
      0.001033603000       0.272517200000       0.000874456800 
! 16 NACdr matrix element (MCH)  1 3
     -0.001474991000      -0.010016240000       0.191816500000 
     -0.000719035400       0.035483830000       0.285811600000 
      0.001262207000      -0.004816583000      -0.015728860000 
     -0.023828480000      -0.002879888000      -0.018844260000 
      0.025933760000      -0.003559985000      -0.019010430000 
     -0.000988853300      -0.006189085000      -0.016001020000 
! 16 NACdr matrix element (MCH)  2 1
      0.003081161000      -0.004483294000      -0.000336912600 
     -0.012901950000       0.011816840000      -0.000657891000 
     -0.000933685000       0.268630600000       0.000992498800 
      0.005104798000       0.129660700000       0.004654508000 
      0.005271024000      -0.131767300000      -0.005088484000 
     -0.001033603000      -0.272517200000      -0.000874456800 
! 16 NACdr matrix element (MCH)  2 2
      0.000000000000       0.000000000000       0.000000000000 
      0.000000000000       0.000000000000       0.000000000000 
      0.000000000000       0.000000000000       0.000000000000 
      0.000000000000       0.000000000000       0.000000000000 
      0.000000000000       0.000000000000       0.000000000000 
      0.000000000000       0.000000000000       0.000000000000 
! 16 NACdr matrix element (MCH)  2 3
     -0.215114100000      -0.015767020000      -0.021004940000 
      0.082299590000       0.033724630000       0.017004410000 
      0.050052090000      -0.624282800000       0.006073039000 
      0.012334040000       0.707590800000       0.041353260000 
      0.015047030000      -0.737416800000      -0.044497690000 
      0.055755710000       0.636378000000       0.001031515000 
! 16 NACdr matrix element (MCH)  3 1
      0.001474991000       0.010016240000      -0.191816500000 
      0.000719035400      -0.035483830000      -0.285811600000 
     -0.001262207000       0.004816583000       0.015728860000 
      0.023828480000       0.002879888000       0.018844260000 
     -0.025933760000       0.003559985000       0.019010430000 
      0.000988853300       0.006189085000       0.016001020000 
! 16 NACdr matrix element (MCH)  3 2
      0.215114100000       0.015767020000       0.021004940000 
     -0.082299590000      -0.033724630000      -0.017004410000 
     -0.050052090000       0.624282800000      -0.006073039000 
     -0.012334040000      -0.707590800000      -0.041353260000 
     -0.015047030000       0.737416800000       0.044497690000 
     -0.055755710000      -0.636378000000      -0.001031515000 
! 16 NACdr matrix element (MCH)  3 3
      0.000000000000       0.000000000000       0.000000000000 
      0.000000000000       0.000000000000       0.000000000000 
      0.000000000000       0.000000000000       0.000000000000 
      0.000000000000       0.000000000000       0.000000000000 
      0.000000000000       0.000000000000       0.000000000000 
      0.000000000000       0.000000000000       0.000000000000 
! 0 Step
 0
! 1 Hamiltonian (MCH) in a.u.
      0.049844563600       0.000000000000      -0.000000000000      -0.000000000000      -0.000000000000      -0.000000000000 
     -0.000000000000      -0.000000000000       0.334908187400       0.000000000000       0.000000000000       0.000000000000 
     -0.000000000000      -0.000000000000       0.000000000000       0.000000000000       0.380094546900       0.000000000000 
! 2 U matrix
0.000000000 0.000000000 0.000000000 0.000000000 0.000000000 0.000000000 
0.000000000 0.000000000 0.000000000 0.000000000 0.000000000 0.000000000 
0.000000000 0.000000000 0.000000000 0.000000000 0.000000000 0.000000000 
! 3 Dipole moments X (MCH) in a.u.
      0.172704140000       0.000000000000       0.058750000000      -0.000000000000       0.011270000000      -0.000000000000 
      0.058750000000      -0.000000000000       0.266623320000       0.000000000000      -0.027594000000       0.000000000000 
      0.011270000000      -0.000000000000      -0.027594000000       0.000000000000       0.144053420000       0.000000000000 
! 3 Dipole moments Y (MCH) in a.u.
     -0.391785060000       0.000000000000      -0.030171000000      -0.000000000000       0.132659000000      -0.000000000000 
     -0.030171000000      -0.000000000000      -0.468736890000       0.000000000000       0.019689000000       0.000000000000 
      0.132659000000      -0.000000000000       0.019689000000       0.000000000000      -0.381702130000       0.000000000000 
! 3 Dipole moments Z (MCH) in a.u.
      1.461883080000       0.000000000000       0.183013000000      -0.000000000000       1.159062000000      -0.000000000000 
      0.183013000000      -0.000000000000       1.433911400000       0.000000000000      -0.002877000000       0.000000000000 
      1.159062000000      -0.000000000000      -0.002877000000       0.000000000000       1.473714720000       0.000000000000 
! 5 Coefficients (diag)
0.0000000000 0.0000000000
0.0000000000 0.0000000000
0.0000000000 0.0000000000
! 6 Hopping Probabilities
0.000000000 0.000000000
0.000000000 0.000000000
0.000000000 0.000000000
! 7 Ekin (a.u.)
0.000000000
! 8 states (diag, MCH)
0.000000000 0.000000000
! 9 Random number
0.000000000
! 10 Runtime (sec)
0.000000000
! 11 Geometry in a.u.
     -0.001120607592      -0.038807415688       0.024419040978
     -0.035746059367       0.115857218953       2.457460323249
      1.803979801390      -0.003255998112      -0.991561974123
      1.887794824180      -0.570593354596       3.611695591328
     -1.394478039985      -0.570606582678       3.312691785588
     -1.787274622452      -0.003242770029      -0.980355898206
! 12 Velocities in a.u.
0.000000000 0.000000000 0.000000000
0.000000000 0.000000000 0.000000000
0.000000000 0.000000000 0.000000000
0.000000000 0.000000000 0.000000000
0.000000000 0.000000000 0.000000000
0.000000000 0.000000000 0.000000000
! 15 Gradients (MCH) State 1
     -0.009126900000      -0.014888200000       0.005742100000 
     -0.174282000000       0.034289700000       0.001442400000 
      0.004125330000      -0.002121920000      -0.001190920000 
      0.073226600000      -0.041908900000       0.048232200000 
      0.101335000000       0.022148500000      -0.058128500000 
      0.004722090000       0.002480780000       0.003902780000 
! 15 Gradients (MCH) State 2
     -0.027872700000       0.012796300000      -0.025999800000 
     -0.129130000000      -0.048057800000      -0.007533550000 
     -0.018345700000       0.002311490000       0.038430200000 
      0.054860800000      -0.018234000000       0.031129300000 
      0.089025800000       0.061116900000      -0.077371600000 
      0.031461600000      -0.009932830000       0.041345500000 
! 15 Gradients (MCH) State 3
     -0.022561700000      -0.003025210000       0.275849000000 
     -0.159725000000      -0.031196200000      -0.264096000000 
      0.006703480000       0.002468130000      -0.000987764000 
      0.072778800000      -0.021302000000       0.045565900000 
      0.094996900000       0.040877800000      -0.060759300000 
      0.007807270000       0.012177500000       0.004428200000 
! 16 NACdr matrix element (MCH)  1 1
      0.000000000000       0.000000000000       0.000000000000 
      0.000000000000       0.000000000000       0.000000000000 
      0.000000000000       0.000000000000       0.000000000000 
      0.000000000000       0.000000000000       0.000000000000 
      0.000000000000       0.000000000000       0.000000000000 
      0.000000000000       0.000000000000       0.000000000000 
! 16 NACdr matrix element (MCH)  1 2
     -0.021584540000       0.024864470000       0.016302400000 
      0.079740100000      -0.047862490000       0.020772930000 
      0.005573399000      -0.254581300000      -0.007880990000 
     -0.026823020000      -0.108851300000      -0.021134670000 
     -0.029946660000       0.103543700000       0.042564590000 
      0.007640431000       0.275553900000       0.000756881800 
! 16 NACdr matrix element (MCH)  1 3
     -0.001459732000      -0.070570040000       0.174188400000 
     -0.017907650000       0.231699700000       0.286599900000 
      0.004363777000      -0.012014820000      -0.016155980000 
     -0.014658550000      -0.008655317000      -0.022335130000 
      0.034097460000      -0.028354030000      -0.031059530000 
     -0.003882073000      -0.065550580000      -0.018712190000 
! 16 NACdr matrix element (MCH)  2 1
      0.021584540000      -0.024864470000      -0.016302400000 
     -0.079740100000       0.047862490000      -0.020772930000 
     -0.005573399000       0.254581300000       0.007880990000 
      0.026823020000       0.108851300000       0.021134670000 
      0.029946660000      -0.103543700000      -0.042564590000 
     -0.007640431000      -0.275553900000      -0.000756881800 
! 16 NACdr matrix element (MCH)  2 2
      0.000000000000       0.000000000000       0.000000000000 
      0.000000000000       0.000000000000       0.000000000000 
      0.000000000000       0.000000000000       0.000000000000 
      0.000000000000       0.000000000000       0.000000000000 
      0.000000000000       0.000000000000       0.000000000000 
      0.000000000000       0.000000000000       0.000000000000 
! 16 NACdr matrix element (MCH)  2 3
     -1.105823000000      -0.020678920000      -0.575215300000 
      0.529180000000       0.118384300000       0.515676300000 
      0.173391400000      -0.430331200000       0.109590800000 
     -0.003545765000       0.449633700000       0.171730100000 
      0.087667400000      -0.545597100000      -0.285845700000 
      0.321130200000       0.430629600000       0.062292550000 
! 16 NACdr matrix element (MCH)  3 1
      0.001459732000       0.070570040000      -0.174188400000 
      0.017907650000      -0.231699700000      -0.286599900000 
     -0.004363777000       0.012014820000       0.016155980000 
      0.014658550000       0.008655317000       0.022335130000 
     -0.034097460000       0.028354030000       0.031059530000 
      0.003882073000       0.065550580000       0.018712190000 
! 16 NACdr matrix element (MCH)  3 2
      1.105823000000       0.020678920000       0.575215300000 
     -0.529180000000      -0.118384300000      -0.515676300000 
     -0.173391400000       0.430331200000      -0.109590800000 
      0.003545765000      -0.449633700000      -0.171730100000 
     -0.087667400000       0.545597100000       0.285845700000 
     -0.321130200000      -0.430629600000      -0.062292550000 
! 16 NACdr matrix element (MCH)  3 3
      0.000000000000       0.000000000000       0.000000000000 
      0.000000000000       0.000000000000       0.000000000000 
      0.000000000000       0.000000000000       0.000000000000 
      0.000000000000       0.000000000000       0.000000000000 
      0.000000000000       0.000000000000       0.000000000000 
      0.000000000000       0.000000000000       0.000000000000 
! 0 Step
 0
! 1 Hamiltonian (MCH) in a.u.
      0.052468347700       0.000000000000      -0.000000000000      -0.000000000000      -0.000000000000      -0.000000000000 
     -0.000000000000      -0.000000000000       0.335747191300       0.000000000000       0.000000000000       0.000000000000 
     -0.000000000000      -0.000000000000       0.000000000000       0.000000000000       0.381663918900       0.000000000000 
! 2 U matrix
0.000000000 0.000000000 0.000000000 0.000000000 0.000000000 0.000000000 
0.000000000 0.000000000 0.000000000 0.000000000 0.000000000 0.000000000 
0.000000000 0.000000000 0.000000000 0.000000000 0.000000000 0.000000000 
! 3 Dipole moments X (MCH) in a.u.
      0.177605800000       0.000000000000       0.061823000000      -0.000000000000       0.011589000000      -0.000000000000 
      0.061823000000      -0.000000000000       0.276594680000       0.000000000000      -0.027038000000       0.000000000000 
      0.011589000000      -0.000000000000      -0.027038000000       0.000000000000       0.146120260000       0.000000000000 
! 3 Dipole moments Y (MCH) in a.u.
     -0.404062820000       0.000000000000      -0.031192000000      -0.000000000000       0.135229000000      -0.000000000000 
     -0.031192000000      -0.000000000000      -0.484429460000       0.000000000000       0.019802000000       0.000000000000 
      0.135229000000      -0.000000000000       0.019802000000       0.000000000000      -0.391776280000       0.000000000000 
! 3 Dipole moments Z (MCH) in a.u.
      1.458729640000       0.000000000000       0.191680000000      -0.000000000000       1.155533000000      -0.000000000000 
      0.191680000000      -0.000000000000       1.446929910000       0.000000000000      -0.001876000000       0.000000000000 
      1.155533000000      -0.000000000000      -0.001876000000       0.000000000000       1.470712290000       0.000000000000 
! 5 Coefficients (diag)
0.0000000000 0.0000000000
0.0000000000 0.0000000000
0.0000000000 0.0000000000
! 6 Hopping Probabilities
0.000000000 0.000000000
0.000000000 0.000000000
0.000000000 0.000000000
! 7 Ekin (a.u.)
0.000000000
! 8 states (diag, MCH)
0.000000000 0.000000000
! 9 Random number
0.000000000
! 10 Runtime (sec)
0.000000000
! 11 Geometry in a.u.
     -0.001156512388      -0.040041406847       0.024419040978
     -0.036900682029       0.119540295170       2.457460323249
      1.804248142500      -0.003359933049      -0.991743387831
      1.895761909520      -0.588729056210       3.616525731302
     -1.386512844371      -0.588744174019       3.307863535340
     -1.787004391616      -0.003344815240      -0.980174484498
! 12 Velocities in a.u.
0.000000000 0.000000000 0.000000000
0.000000000 0.000000000 0.000000000
0.000000000 0.000000000 0.000000000
0.000000000 0.000000000 0.000000000
0.000000000 0.000000000 0.000000000
0.000000000 0.000000000 0.000000000
! 15 Gradients (MCH) State 1
     -0.009572100000      -0.015324800000       0.006030790000 
     -0.175398000000       0.034957100000       0.000775693000 
      0.004254770000      -0.002218170000      -0.001163840000 
      0.073723000000      -0.043244200000       0.048725600000 
      0.102081000000       0.023212800000      -0.058431900000 
      0.004911010000       0.002617270000       0.004063620000 
! 15 Gradients (MCH) State 2
     -0.028211800000       0.012987100000      -0.024068900000 
     -0.128884000000      -0.049647000000      -0.007878290000 
     -0.017910300000       0.002477670000       0.037648700000 
      0.055085900000      -0.018904700000       0.031401100000 
      0.088834900000       0.063334800000      -0.077724600000 
      0.031085200000      -0.010247900000       0.040622000000 
! 15 Gradients (MCH) State 3
     -0.023745500000      -0.003202250000       0.275269000000 
     -0.160059000000      -0.032204700000      -0.263606000000 
      0.006864630000       0.002502720000      -0.001097610000 
      0.073031100000      -0.022094900000       0.045988500000 
      0.095542500000       0.042403000000      -0.061024200000 
      0.008366530000       0.012596100000       0.004471020000 
! 16 NACdr matrix element (MCH)  1 1
      0.000000000000       0.000000000000       0.000000000000 
      0.000000000000       0.000000000000       0.000000000000 
      0.000000000000       0.000000000000       0.000000000000 
      0.000000000000       0.000000000000       0.000000000000 
      0.000000000000       0.000000000000       0.000000000000 
      0.000000000000       0.000000000000       0.000000000000 
! 16 NACdr matrix element (MCH)  1 2
     -0.022140740000       0.025159500000       0.017327330000 
      0.081312910000      -0.047110350000       0.021141680000 
      0.005788389000      -0.253903400000      -0.008137849000 
     -0.027232070000      -0.107863600000      -0.021311910000 
     -0.030169400000       0.101147500000       0.043972460000 
      0.007745177000       0.275131500000       0.000529135300 
! 16 NACdr matrix element (MCH)  1 3
     -0.001105729000      -0.072685470000       0.173083600000 
     -0.018918950000       0.237687300000       0.286336100000 
      0.004569185000      -0.012107350000      -0.016162710000 
     -0.014214930000      -0.008785791000      -0.022562150000 
      0.034253990000      -0.028843030000      -0.031767500000 
     -0.004023895000      -0.067868340000      -0.018769660000 
! 16 NACdr matrix element (MCH)  2 1
      0.022140740000      -0.025159500000      -0.017327330000 
     -0.081312910000       0.047110350000      -0.021141680000 
     -0.005788389000       0.253903400000       0.008137849000 
      0.027232070000       0.107863600000       0.021311910000 
      0.030169400000      -0.101147500000      -0.043972460000 
     -0.007745177000      -0.275131500000      -0.000529135300 
! 16 NACdr matrix element (MCH)  2 2
      0.000000000000       0.000000000000       0.000000000000 
      0.000000000000       0.000000000000       0.000000000000 
      0.000000000000       0.000000000000       0.000000000000 
      0.000000000000       0.000000000000       0.000000000000 
      0.000000000000       0.000000000000       0.000000000000 
      0.000000000000       0.000000000000       0.000000000000 
! 16 NACdr matrix element (MCH)  2 3
     -1.116834000000      -0.016948740000      -0.584726300000 
      0.540873700000       0.115383200000       0.527649900000 
      0.173047800000      -0.421536200000       0.111224400000 
     -0.006028494000       0.439172600000       0.172322600000 
      0.087824840000      -0.532096700000      -0.290391600000 
      0.323132300000       0.418155000000       0.062000290000 
! 16 NACdr matrix element (MCH)  3 1
      0.001105729000       0.072685470000      -0.173083600000 
      0.018918950000      -0.237687300000      -0.286336100000 
     -0.004569185000       0.012107350000       0.016162710000 
      0.014214930000       0.008785791000       0.022562150000 
     -0.034253990000       0.028843030000       0.031767500000 
      0.004023895000       0.067868340000       0.018769660000 
! 16 NACdr matrix element (MCH)  3 2
      1.116834000000       0.016948740000       0.584726300000 
     -0.540873700000      -0.115383200000      -0.527649900000 
     -0.173047800000       0.421536200000      -0.111224400000 
      0.006028494000      -0.439172600000      -0.172322600000 
     -0.087824840000       0.532096700000       0.290391600000 
     -0.323132300000      -0.418155000000      -0.062000290000 
! 16 NACdr matrix element (MCH)  3 3
      0.000000000000       0.000000000000       0.000000000000 
      0.000000000000       0.000000000000       0.000000000000 
      0.000000000000       0.000000000000       0.000000000000 
      0.000000000000       0.000000000000       0.000000000000 
      0.000000000000       0.000000000000       0.000000000000 
      0.000000000000       0.000000000000       0.000000000000 
! 0 Step
 0
! 1 Hamiltonian (MCH) in a.u.
      0.055114049000       0.000000000000      -0.000000000000      -0.000000000000       0.000000000000       0.000000000000 
     -0.000000000000      -0.000000000000       0.336554675300       0.000000000000      -0.000000000000      -0.000000000000 
      0.000000000000       0.000000000000      -0.000000000000      -0.000000000000       0.383225711900       0.000000000000 
! 2 U matrix
0.000000000 0.000000000 0.000000000 0.000000000 0.000000000 0.000000000 
0.000000000 0.000000000 0.000000000 0.000000000 0.000000000 0.000000000 
0.000000000 0.000000000 0.000000000 0.000000000 0.000000000 0.000000000 
! 3 Dipole moments X (MCH) in a.u.
      0.182457680000       0.000000000000       0.064981000000      -0.000000000000       0.011931000000       0.000000000000 
      0.064981000000      -0.000000000000       0.286589850000       0.000000000000      -0.026397000000      -0.000000000000 
      0.011931000000       0.000000000000      -0.026397000000      -0.000000000000       0.147968470000       0.000000000000 
! 3 Dipole moments Y (MCH) in a.u.
     -0.416318950000       0.000000000000      -0.032236000000      -0.000000000000       0.137623000000       0.000000000000 
     -0.032236000000      -0.000000000000      -0.500160450000       0.000000000000       0.019866000000      -0.000000000000 
      0.137623000000       0.000000000000       0.019866000000      -0.000000000000      -0.401686540000       0.000000000000 
! 3 Dipole moments Z (MCH) in a.u.
      1.455499280000       0.000000000000       0.200290000000      -0.000000000000       1.151840000000       0.000000000000 
      0.200290000000      -0.000000000000       1.460381350000       0.000000000000      -0.000820000000      -0.000000000000 
      1.151840000000       0.000000000000      -0.000820000000      -0.000000000000       1.467643330000       0.000000000000 
! 5 Coefficients (diag)
0.0000000000 0.0000000000
0.0000000000 0.0000000000
0.0000000000 0.0000000000
! 6 Hopping Probabilities
0.000000000 0.000000000
0.000000000 0.000000000
0.000000000 0.000000000
! 7 Ekin (a.u.)
0.000000000
! 8 states (diag, MCH)
0.000000000 0.000000000
! 9 Random number
0.000000000
! 10 Runtime (sec)
0.000000000
! 11 Geometry in a.u.
     -0.001192417184      -0.041275398007       0.024419040978
     -0.038055304691       0.123223371386       2.457460323249
      1.804518373336      -0.003461978260      -0.991924801539
      1.903728994860      -0.606864757825       3.621353981549
     -1.378545759031      -0.606879875634       3.303033395367
     -1.786736050506      -0.003448750177      -0.979993070790
! 12 Velocities in a.u.
0.000000000 0.000000000 0.000000000
0.000000000 0.000000000 0.000000000
0.000000000 0.000000000 0.000000000
0.000000000 0.000000000 0.000000000
0.000000000 0.000000000 0.000000000
0.000000000 0.000000000 0.000000000
! 15 Gradients (MCH) State 1
     -0.010033000000      -0.015757700000       0.006319130000 
     -0.176189000000       0.035667800000       0.000030816000 
      0.004384740000      -0.002313430000      -0.001133550000 
      0.074125300000      -0.044543500000       0.049162100000 
      0.102607000000       0.024192300000      -0.058604600000 
      0.005104590000       0.002754410000       0.004226100000 
! 15 Gradients (MCH) State 2
     -0.028505900000       0.013151700000      -0.022059400000 
     -0.128357000000      -0.051120600000      -0.008372700000 
     -0.017469800000       0.002641390000       0.036856300000 
      0.055245200000      -0.019550000000       0.031624000000 
      0.088411800000       0.065426200000      -0.077934300000 
      0.030675600000      -0.010548700000       0.039886200000 
! 15 Gradients (MCH) State 3
     -0.024952700000      -0.003381710000       0.274648000000 
     -0.160064000000      -0.033147500000      -0.263125000000 
      0.007023670000       0.002544430000      -0.001213880000 
      0.073172900000      -0.022862100000       0.046336800000 
      0.095872200000       0.043845300000      -0.061155300000 
      0.008948040000       0.013001700000       0.004509040000 
! 16 NACdr matrix element (MCH)  1 1
      0.000000000000       0.000000000000       0.000000000000 
      0.000000000000       0.000000000000       0.000000000000 
      0.000000000000       0.000000000000       0.000000000000 
      0.000000000000       0.000000000000       0.000000000000 
      0.000000000000       0.000000000000       0.000000000000 
      0.000000000000       0.000000000000       0.000000000000 
! 16 NACdr matrix element (MCH)  1 2
     -0.022678630000       0.025442460000       0.018387770000 
      0.082774170000      -0.046236490000       0.021422760000 
      0.006013638000      -0.253190400000      -0.008393650000 
     -0.027610620000      -0.106869500000      -0.021458230000 
     -0.030307070000       0.098651100000       0.045365810000 
      0.007829842000       0.274670600000       0.000292315800 
! 16 NACdr matrix element (MCH)  1 3
     -0.000743397800      -0.074804030000       0.171913900000 
     -0.019932420000       0.243586500000       0.286019400000 
      0.004786072000      -0.012232210000      -0.016160560000 
     -0.013754370000      -0.008934776000      -0.022790130000 
      0.034376600000      -0.029281460000      -0.032468030000 
     -0.004154595000      -0.070164560000      -0.018811250000 
! 16 NACdr matrix element (MCH)  2 1
      0.022678630000      -0.025442460000      -0.018387770000 
     -0.082774170000       0.046236490000      -0.021422760000 
     -0.006013638000       0.253190400000       0.008393650000 
      0.027610620000       0.106869500000       0.021458230000 
      0.030307070000      -0.098651100000      -0.045365810000 
     -0.007829842000      -0.274670600000      -0.000292315800 
! 16 NACdr matrix element (MCH)  2 2
      0.000000000000       0.000000000000       0.000000000000 
      0.000000000000       0.000000000000       0.000000000000 
      0.000000000000       0.000000000000       0.000000000000 
      0.000000000000       0.000000000000       0.000000000000 
      0.000000000000       0.000000000000       0.000000000000 
      0.000000000000       0.000000000000       0.000000000000 
! 16 NACdr matrix element (MCH)  2 3
     -1.126397000000      -0.013039280000      -0.592421600000 
      0.552123600000       0.112080500000       0.538195100000 
      0.172516600000      -0.412778000000       0.112542500000 
     -0.008516210000       0.428852300000       0.172689400000 
      0.087760260000      -0.518504500000      -0.294483200000 
      0.324531800000       0.405611800000       0.061382160000 
! 16 NACdr matrix element (MCH)  3 1
      0.000743397800       0.074804030000      -0.171913900000 
      0.019932420000      -0.243586500000      -0.286019400000 
     -0.004786072000       0.012232210000       0.016160560000 
      0.013754370000       0.008934776000       0.022790130000 
     -0.034376600000       0.029281460000       0.032468030000 
      0.004154595000       0.070164560000       0.018811250000 
! 16 NACdr matrix element (MCH)  3 2
      1.126397000000       0.013039280000       0.592421600000 
     -0.552123600000      -0.112080500000      -0.538195100000 
     -0.172516600000       0.412778000000      -0.112542500000 
      0.008516210000      -0.428852300000      -0.172689400000 
     -0.087760260000       0.518504500000       0.294483200000 
     -0.324531800000      -0.405611800000      -0.061382160000 
! 16 NACdr matrix element (MCH)  3 3
      0.000000000000       0.000000000000       0.000000000000 
      0.000000000000       0.000000000000       0.000000000000 
      0.000000000000       0.000000000000       0.000000000000 
      0.000000000000       0.000000000000       0.000000000000 
      0.000000000000       0.000000000000       0.000000000000 
      0.000000000000       0.000000000000       0.000000000000 
! 0 Step
 0
! 1 Hamiltonian (MCH) in a.u.
      0.057778578200       0.000000000000       0.000000000000       0.000000000000       0.000000000000       0.000000000000 
      0.000000000000       0.000000000000       0.337328947600       0.000000000000       0.000000000000       0.000000000000 
      0.000000000000       0.000000000000       0.000000000000       0.000000000000       0.384776745800       0.000000000000 
! 2 U matrix
0.000000000 0.000000000 0.000000000 0.000000000 0.000000000 0.000000000 
0.000000000 0.000000000 0.000000000 0.000000000 0.000000000 0.000000000 
0.000000000 0.000000000 0.000000000 0.000000000 0.000000000 0.000000000 
! 3 Dipole moments X (MCH) in a.u.
      0.187259480000       0.000000000000       0.068214000000       0.000000000000       0.012288000000       0.000000000000 
      0.068214000000       0.000000000000       0.296626070000       0.000000000000      -0.025666000000       0.000000000000 
      0.012288000000       0.000000000000      -0.025666000000       0.000000000000       0.149588690000       0.000000000000 
! 3 Dipole moments Y (MCH) in a.u.
     -0.428551150000       0.000000000000      -0.033318000000       0.000000000000       0.139850000000       0.000000000000 
     -0.033318000000       0.000000000000      -0.515925120000       0.000000000000       0.019882000000       0.000000000000 
      0.139850000000       0.000000000000       0.019882000000       0.000000000000      -0.411436250000       0.000000000000 
! 3 Dipole moments Z (MCH) in a.u.
      1.452191920000       0.000000000000       0.208806000000       0.000000000000       1.147985000000       0.000000000000 
      0.208806000000       0.000000000000       1.474221680000       0.000000000000       0.000276000000       0.000000000000 
      1.147985000000       0.000000000000       0.000276000000       0.000000000000       1.464457280000       0.000000000000 
! 5 Coefficients (diag)
0.0000000000 0.0000000000
0.0000000000 0.0000000000
0.0000000000 0.0000000000
! 6 Hopping Probabilities
0.000000000 0.000000000
0.000000000 0.000000000
0.000000000 0.000000000
! 7 Ekin (a.u.)
0.000000000
! 8 states (diag, MCH)
0.000000000 0.000000000
! 9 Random number
0.000000000
! 10 Runtime (sec)
0.000000000
! 11 Geometry in a.u.
     -0.001228321981      -0.042507499440       0.024419040978
     -0.039209927353       0.126906447602       2.457460323249
      1.804788604171      -0.003565913197      -0.992104325521
      1.911694190474      -0.625002349166       3.626182231797
     -1.370578673691      -0.625017466975       3.298205145119
     -1.786465819670      -0.003550795388      -0.979813546808
! 12 Velocities in a.u.
0.000000000 0.000000000 0.000000000
0.000000000 0.000000000 0.000000000
0.000000000 0.000000000 0.000000000
0.000000000 0.000000000 0.000000000
0.000000000 0.000000000 0.000000000
0.000000000 0.000000000 0.000000000
! 15 Gradients (MCH) State 1
     -0.010510000000      -0.016186400000       0.006606080000 
     -0.176657000000       0.036432400000      -0.000794418000 
      0.004514390000      -0.002407870000      -0.001099550000 
      0.074436600000      -0.045804700000       0.049543800000 
      0.102913000000       0.025074700000      -0.058645900000 
      0.005303710000       0.002891910000       0.004390060000 
! 15 Gradients (MCH) State 2
     -0.028746300000       0.013288100000      -0.019979600000 
     -0.127561000000      -0.052459200000      -0.009021500000 
     -0.017027700000       0.002801530000       0.036057700000 
      0.055343500000      -0.020171600000       0.031800500000 
      0.087759000000       0.067374600000      -0.077999400000 
      0.030232000000      -0.010833400000       0.039142300000 
! 15 Gradients (MCH) State 3
     -0.026188500000      -0.003563880000       0.274004000000 
     -0.159737000000      -0.034023300000      -0.262662000000 
      0.007182940000       0.002592170000      -0.001341010000 
      0.073209200000      -0.023596000000       0.046614700000 
      0.095981700000       0.045193100000      -0.061152100000 
      0.009551530000       0.013397900000       0.004536500000 
! 16 NACdr matrix element (MCH)  1 1
      0.000000000000       0.000000000000       0.000000000000 
      0.000000000000       0.000000000000       0.000000000000 
      0.000000000000       0.000000000000       0.000000000000 
      0.000000000000       0.000000000000       0.000000000000 
      0.000000000000       0.000000000000       0.000000000000 
      0.000000000000       0.000000000000       0.000000000000 
! 16 NACdr matrix element (MCH)  1 2
     -0.023195230000       0.025701310000       0.019465160000 
      0.084120140000      -0.045224700000       0.021632350000 
      0.006251006000      -0.252450800000      -0.008647689000 
     -0.027963550000      -0.105870600000      -0.021580500000 
     -0.030359140000       0.096063080000       0.046740030000 
      0.007895007000       0.274163800000       0.000048484690 
! 16 NACdr matrix element (MCH)  1 3
     -0.000382615000      -0.076913700000       0.170735300000 
     -0.020931360000       0.249373900000       0.285625600000 
      0.005017434000      -0.012387430000      -0.016153180000 
     -0.013287950000      -0.009094371000      -0.023022070000 
      0.034464390000      -0.029664590000      -0.033167530000 
     -0.004275733000      -0.072434120000      -0.018842770000 
! 16 NACdr matrix element (MCH)  2 1
      0.023195230000      -0.025701310000      -0.019465160000 
     -0.084120140000       0.045224700000      -0.021632350000 
     -0.006251006000       0.252450800000       0.008647689000 
      0.027963550000       0.105870600000       0.021580500000 
      0.030359140000      -0.096063080000      -0.046740030000 
     -0.007895007000      -0.274163800000      -0.000048484690 
! 16 NACdr matrix element (MCH)  2 2
      0.000000000000       0.000000000000       0.000000000000 
      0.000000000000       0.000000000000       0.000000000000 
      0.000000000000       0.000000000000       0.000000000000 
      0.000000000000       0.000000000000       0.000000000000 
      0.000000000000       0.000000000000       0.000000000000 
      0.000000000000       0.000000000000       0.000000000000 
! 16 NACdr matrix element (MCH)  2 3
     -1.134603000000      -0.009036697000      -0.598164400000 
      0.562917000000       0.108650200000       0.547068400000 
      0.171777800000      -0.404221000000       0.113571500000 
     -0.010918060000       0.418747400000       0.172990500000 
      0.087521430000      -0.505057300000      -0.298182400000 
      0.325323300000       0.393232900000       0.060432860000 
! 16 NACdr matrix element (MCH)  3 1
      0.000382615000       0.076913700000      -0.170735300000 
      0.020931360000      -0.249373900000      -0.285625600000 
     -0.005017434000       0.012387430000       0.016153180000 
      0.013287950000       0.009094371000       0.023022070000 
     -0.034464390000       0.029664590000       0.033167530000 
      0.004275733000       0.072434120000       0.018842770000 
! 16 NACdr matrix element (MCH)  3 2
      1.134603000000       0.009036697000       0.598164400000 
     -0.562917000000      -0.108650200000      -0.547068400000 
     -0.171777800000       0.404221000000      -0.113571500000 
      0.010918060000      -0.418747400000      -0.172990500000 
     -0.087521430000       0.505057300000       0.298182400000 
     -0.325323300000      -0.393232900000      -0.060432860000 
! 16 NACdr matrix element (MCH)  3 3
      0.000000000000       0.000000000000       0.000000000000 
      0.000000000000       0.000000000000       0.000000000000 
      0.000000000000       0.000000000000       0.000000000000 
      0.000000000000       0.000000000000       0.000000000000 
      0.000000000000       0.000000000000       0.000000000000 
      0.000000000000       0.000000000000       0.000000000000 
! 0 Step
 0
! 1 Hamiltonian (MCH) in a.u.
      0.060459877200       0.000000000000      -0.000000000000      -0.000000000000       0.000000000000       0.000000000000 
     -0.000000000000      -0.000000000000       0.338070021500       0.000000000000      -0.000000000000      -0.000000000000 
      0.000000000000       0.000000000000      -0.000000000000      -0.000000000000       0.386315023200       0.000000000000 
! 2 U matrix
0.000000000 0.000000000 0.000000000 0.000000000 0.000000000 0.000000000 
0.000000000 0.000000000 0.000000000 0.000000000 0.000000000 0.000000000 
0.000000000 0.000000000 0.000000000 0.000000000 0.000000000 0.000000000 
! 3 Dipole moments X (MCH) in a.u.
      0.192013140000       0.000000000000       0.071520000000      -0.000000000000       0.012666000000       0.000000000000 
      0.071520000000      -0.000000000000       0.306685750000       0.000000000000      -0.024858000000      -0.000000000000 
      0.012666000000       0.000000000000      -0.024858000000      -0.000000000000       0.150976970000       0.000000000000 
! 3 Dipole moments Y (MCH) in a.u.
     -0.440756250000       0.000000000000      -0.034434000000      -0.000000000000       0.141896000000       0.000000000000 
     -0.034434000000      -0.000000000000      -0.531720920000       0.000000000000       0.019853000000      -0.000000000000 
      0.141896000000       0.000000000000       0.019853000000      -0.000000000000      -0.421023640000       0.000000000000 
! 3 Dipole moments Z (MCH) in a.u.
      1.448810600000       0.000000000000       0.217222000000      -0.000000000000       1.143953000000       0.000000000000 
      0.217222000000      -0.000000000000       1.488464640000       0.000000000000       0.001404000000      -0.000000000000 
      1.143953000000       0.000000000000       0.001404000000      -0.000000000000       1.461167510000       0.000000000000 
! 5 Coefficients (diag)
0.0000000000 0.0000000000
0.0000000000 0.0000000000
0.0000000000 0.0000000000
! 6 Hopping Probabilities
0.000000000 0.000000000
0.000000000 0.000000000
0.000000000 0.000000000
! 7 Ekin (a.u.)
0.000000000
! 8 states (diag, MCH)
0.000000000 0.000000000
! 9 Random number
0.000000000
! 10 Runtime (sec)
0.000000000
! 11 Geometry in a.u.
     -0.001264226777      -0.043741490599       0.024419040978
     -0.040364550015       0.130587634092       2.457460323249
      1.805058835007      -0.003669848133      -0.992285739228
      1.919661275814      -0.643138050780       3.631010482044
     -1.362611588351      -0.643153168589       3.293376894872
     -1.786195588835      -0.003654730324      -0.979632133100
! 12 Velocities in a.u.
0.000000000 0.000000000 0.000000000
0.000000000 0.000000000 0.000000000
0.000000000 0.000000000 0.000000000
0.000000000 0.000000000 0.000000000
0.000000000 0.000000000 0.000000000
0.000000000 0.000000000 0.000000000
! 15 Gradients (MCH) State 1
     -0.011004100000      -0.016611300000       0.006892290000 
     -0.176812000000       0.037257300000      -0.001697170000 
      0.004644010000      -0.002501250000      -0.001063100000 
      0.074661300000      -0.047026000000       0.049873000000 
      0.103002000000       0.025851100000      -0.058560100000 
      0.005508710000       0.003030060000       0.004555110000 
! 15 Gradients (MCH) State 2
     -0.028930400000       0.013394600000      -0.017842100000 
     -0.126513000000      -0.053642400000      -0.009824240000 
     -0.016581900000       0.002957320000       0.035257700000 
      0.055388000000      -0.020773000000       0.031933700000 
      0.086884400000       0.069165700000      -0.077921900000 
      0.029753000000      -0.011102200000       0.038396800000 
! 15 Gradients (MCH) State 3
     -0.027454800000      -0.003747710000       0.273339000000 
     -0.159087000000      -0.034830500000      -0.262211000000 
      0.007341380000       0.002647510000      -0.001483020000 
      0.073143400000      -0.024293100000       0.046823800000 
      0.095876500000       0.046440600000      -0.061019300000 
      0.010180100000       0.013783100000       0.004550830000 
! 16 NACdr matrix element (MCH)  1 1
      0.000000000000       0.000000000000       0.000000000000 
      0.000000000000       0.000000000000       0.000000000000 
      0.000000000000       0.000000000000       0.000000000000 
      0.000000000000       0.000000000000       0.000000000000 
      0.000000000000       0.000000000000       0.000000000000 
      0.000000000000       0.000000000000       0.000000000000 
! 16 NACdr matrix element (MCH)  1 2
     -0.023693150000       0.025948530000       0.020560990000 
      0.085345370000      -0.044099370000       0.021767430000 
      0.006501009000      -0.251674300000      -0.008898773000 
     -0.028291430000      -0.104866000000      -0.021679420000 
     -0.030321700000       0.093386140000       0.048093310000 
      0.007943127000       0.273612500000      -0.000198806100 
! 16 NACdr matrix element (MCH)  1 3
     -0.000023091090      -0.079026470000       0.169534500000 
     -0.021915860000       0.255071900000       0.285140100000 
      0.005263008000      -0.012580190000      -0.016137110000 
     -0.012809160000      -0.009268683000      -0.023252970000 
      0.034513650000      -0.029996650000      -0.033860600000 
     -0.004387301000      -0.074678810000      -0.018861670000 
! 16 NACdr matrix element (MCH)  2 1
      0.023693150000      -0.025948530000      -0.020560990000 
     -0.085345370000       0.044099370000      -0.021767430000 
     -0.006501009000       0.251674300000       0.008898773000 
      0.028291430000       0.104866000000       0.021679420000 
      0.030321700000      -0.093386140000      -0.048093310000 
     -0.007943127000      -0.273612500000       0.000198806100 
! 16 NACdr matrix element (MCH)  2 2
      0.000000000000       0.000000000000       0.000000000000 
      0.000000000000       0.000000000000       0.000000000000 
      0.000000000000       0.000000000000       0.000000000000 
      0.000000000000       0.000000000000       0.000000000000 
      0.000000000000       0.000000000000       0.000000000000 
      0.000000000000       0.000000000000       0.000000000000 
! 16 NACdr matrix element (MCH)  2 3
     -1.141525000000      -0.004959166000      -0.601980400000 
      0.573254600000       0.105165100000       0.554267000000 
      0.170865100000      -0.395848500000       0.114318600000 
     -0.013226020000       0.408843200000       0.173233900000 
      0.087114590000      -0.491801900000      -0.301487500000 
      0.325521500000       0.381014200000       0.059158220000 
! 16 NACdr matrix element (MCH)  3 1
      0.000023091090       0.079026470000      -0.169534500000 
      0.021915860000      -0.255071900000      -0.285140100000 
     -0.005263008000       0.012580190000       0.016137110000 
      0.012809160000       0.009268683000       0.023252970000 
     -0.034513650000       0.029996650000       0.033860600000 
      0.004387301000       0.074678810000       0.018861670000 
! 16 NACdr matrix element (MCH)  3 2
      1.141525000000       0.004959166000       0.601980400000 
     -0.573254600000      -0.105165100000      -0.554267000000 
     -0.170865100000       0.395848500000      -0.114318600000 
      0.013226020000      -0.408843200000      -0.173233900000 
     -0.087114590000       0.491801900000       0.301487500000 
     -0.325521500000      -0.381014200000      -0.059158220000 
! 16 NACdr matrix element (MCH)  3 3
      0.000000000000       0.000000000000       0.000000000000 
      0.000000000000       0.000000000000       0.000000000000 
      0.000000000000       0.000000000000       0.000000000000 
      0.000000000000       0.000000000000       0.000000000000 
      0.000000000000       0.000000000000       0.000000000000 
      0.000000000000       0.000000000000       0.000000000000 
! 0 Step
 0
! 1 Hamiltonian (MCH) in a.u.
      0.063155634900       0.000000000000       0.000000000000       0.000000000000      -0.000000000000      -0.000000000000 
      0.000000000000       0.000000000000       0.338777213900       0.000000000000      -0.000000000000      -0.000000000000 
     -0.000000000000      -0.000000000000      -0.000000000000      -0.000000000000       0.387837649100       0.000000000000 
! 2 U matrix
0.000000000 0.000000000 0.000000000 0.000000000 0.000000000 0.000000000 
0.000000000 0.000000000 0.000000000 0.000000000 0.000000000 0.000000000 
0.000000000 0.000000000 0.000000000 0.000000000 0.000000000 0.000000000 
! 3 Dipole moments X (MCH) in a.u.
      0.196716920000       0.000000000000       0.074905000000       0.000000000000       0.013055000000      -0.000000000000 
      0.074905000000       0.000000000000       0.316775180000       0.000000000000      -0.023975000000      -0.000000000000 
      0.013055000000      -0.000000000000      -0.023975000000      -0.000000000000       0.152119400000       0.000000000000 
! 3 Dipole moments Y (MCH) in a.u.
     -0.452932960000       0.000000000000      -0.035589000000       0.000000000000       0.143761000000      -0.000000000000 
     -0.035589000000       0.000000000000      -0.547545900000       0.000000000000       0.019785000000      -0.000000000000 
      0.143761000000      -0.000000000000       0.019785000000      -0.000000000000      -0.430449560000       0.000000000000 
! 3 Dipole moments Z (MCH) in a.u.
      1.445354150000       0.000000000000       0.225545000000       0.000000000000       1.139712000000      -0.000000000000 
      0.225545000000       0.000000000000       1.503196750000       0.000000000000       0.002592000000      -0.000000000000 
      1.139712000000      -0.000000000000       0.002592000000      -0.000000000000       1.457722900000       0.000000000000 
! 5 Coefficients (diag)
0.0000000000 0.0000000000
0.0000000000 0.0000000000
0.0000000000 0.0000000000
! 6 Hopping Probabilities
0.000000000 0.000000000
0.000000000 0.000000000
0.000000000 0.000000000
! 7 Ekin (a.u.)
0.000000000
! 8 states (diag, MCH)
0.000000000 0.000000000
! 9 Random number
0.000000000
! 10 Runtime (sec)
0.000000000
! 11 Geometry in a.u.
     -0.001302021300      -0.044975481758       0.024419040978
     -0.041519172677       0.134270710308       2.457460323249
      1.805329065843      -0.003773783070      -0.992467152936
      1.927628361154      -0.661273752395       3.635838732292
     -1.354646392737      -0.661290759930       3.288548644624
     -1.785925357999      -0.003756775535      -0.979450719392
! 12 Velocities in a.u.
0.000000000 0.000000000 0.000000000
0.000000000 0.000000000 0.000000000
0.000000000 0.000000000 0.000000000
0.000000000 0.000000000 0.000000000
0.000000000 0.000000000 0.000000000
0.000000000 0.000000000 0.000000000
! 15 Gradients (MCH) State 1
     -0.011516000000      -0.017031900000       0.007178550000 
     -0.176657000000       0.038152400000      -0.002679320000 
      0.004773850000      -0.002593510000      -0.001024430000 
      0.074802800000      -0.048206200000       0.050152300000 
      0.102877000000       0.026510700000      -0.058347900000 
      0.005719650000       0.003168570000       0.004720850000 
! 15 Gradients (MCH) State 2
     -0.029051900000       0.013467300000      -0.015669200000 
     -0.125235000000      -0.054641000000      -0.010785800000 
     -0.016133400000       0.003106760000       0.034465100000 
      0.055388700000      -0.021359400000       0.032029100000 
      0.085793900000       0.070779200000      -0.077700000000 
      0.029237800000      -0.011352800000       0.037660800000 
! 15 Gradients (MCH) State 3
     -0.028755300000      -0.003931230000       0.272663000000 
     -0.158116000000      -0.035569800000      -0.261776000000 
      0.007498360000       0.002710180000      -0.001643880000 
      0.072978700000      -0.024947900000       0.046966200000 
      0.095557200000       0.047580500000      -0.060757300000 
      0.010836600000       0.014158300000       0.004548260000 
! 16 NACdr matrix element (MCH)  1 1
      0.000000000000       0.000000000000       0.000000000000 
      0.000000000000       0.000000000000       0.000000000000 
      0.000000000000       0.000000000000       0.000000000000 
      0.000000000000       0.000000000000       0.000000000000 
      0.000000000000       0.000000000000       0.000000000000 
      0.000000000000       0.000000000000       0.000000000000 
! 16 NACdr matrix element (MCH)  1 2
     -0.024174990000       0.026185360000       0.021657120000 
      0.086442810000      -0.042865320000       0.021843670000 
      0.006762652000      -0.250853800000      -0.009145274000 
     -0.028592740000      -0.103859200000      -0.021755920000 
     -0.030188240000       0.090622100000       0.049423220000 
      0.007979578000       0.273013200000      -0.000441735600 
! 16 NACdr matrix element (MCH)  1 3
      0.000333130000      -0.081141950000       0.168319700000 
     -0.022882840000       0.260687100000       0.284541700000 
      0.005526477000      -0.012813000000      -0.016111130000 
     -0.012322900000      -0.009458733000      -0.023484680000 
      0.034521430000      -0.030281690000      -0.034545650000 
     -0.004491320000      -0.076897570000      -0.018868290000 
! 16 NACdr matrix element (MCH)  2 1
      0.024174990000      -0.026185360000      -0.021657120000 
     -0.086442810000       0.042865320000      -0.021843670000 
     -0.006762652000       0.250853800000       0.009145274000 
      0.028592740000       0.103859200000       0.021755920000 
      0.030188240000      -0.090622100000      -0.049423220000 
     -0.007979578000      -0.273013200000       0.000441735600 
! 16 NACdr matrix element (MCH)  2 2
      0.000000000000       0.000000000000       0.000000000000 
      0.000000000000       0.000000000000       0.000000000000 
      0.000000000000       0.000000000000       0.000000000000 
      0.000000000000       0.000000000000       0.000000000000 
      0.000000000000       0.000000000000       0.000000000000 
      0.000000000000       0.000000000000       0.000000000000 
! 16 NACdr matrix element (MCH)  2 3
     -1.147168000000      -0.000846796000      -0.603939100000 
      0.583105100000       0.101740800000       0.559750100000 
      0.169770000000      -0.387727300000       0.114825700000 
     -0.015414430000       0.399138600000       0.173461000000 
      0.086571540000      -0.478832800000      -0.304401200000 
      0.325115600000       0.369039300000       0.057587160000 
! 16 NACdr matrix element (MCH)  3 1
     -0.000333130000       0.081141950000      -0.168319700000 
      0.022882840000      -0.260687100000      -0.284541700000 
     -0.005526477000       0.012813000000       0.016111130000 
      0.012322900000       0.009458733000       0.023484680000 
     -0.034521430000       0.030281690000       0.034545650000 
      0.004491320000       0.076897570000       0.018868290000 
! 16 NACdr matrix element (MCH)  3 2
      1.147168000000       0.000846796000       0.603939100000 
     -0.583105100000      -0.101740800000      -0.559750100000 
     -0.169770000000       0.387727300000      -0.114825700000 
      0.015414430000      -0.399138600000      -0.173461000000 
     -0.086571540000       0.478832800000       0.304401200000 
     -0.325115600000      -0.369039300000      -0.057587160000 
! 16 NACdr matrix element (MCH)  3 3
      0.000000000000       0.000000000000       0.000000000000 
      0.000000000000       0.000000000000       0.000000000000 
      0.000000000000       0.000000000000       0.000000000000 
      0.000000000000       0.000000000000       0.000000000000 
      0.000000000000       0.000000000000       0.000000000000 
      0.000000000000       0.000000000000       0.000000000000 
! 0 Step
 0
! 1 Hamiltonian (MCH) in a.u.
      0.065864563200       0.000000000000       0.000000000000       0.000000000000       0.000000000000       0.000000000000 
      0.000000000000       0.000000000000       0.339451759600       0.000000000000       0.000000000000       0.000000000000 
      0.000000000000       0.000000000000       0.000000000000       0.000000000000       0.389342889300       0.000000000000 
! 2 U matrix
0.000000000 0.000000000 0.000000000 0.000000000 0.000000000 0.000000000 
0.000000000 0.000000000 0.000000000 0.000000000 0.000000000 0.000000000 
0.000000000 0.000000000 0.000000000 0.000000000 0.000000000 0.000000000 
! 3 Dipole moments X (MCH) in a.u.
      0.201380680000       0.000000000000       0.078324000000       0.000000000000       0.013485000000       0.000000000000 
      0.078324000000       0.000000000000       0.326886500000       0.000000000000      -0.023026000000       0.000000000000 
      0.013485000000       0.000000000000      -0.023026000000       0.000000000000       0.153045260000       0.000000000000 
! 3 Dipole moments Y (MCH) in a.u.
     -0.465077500000       0.000000000000      -0.036780000000       0.000000000000       0.145419000000       0.000000000000 
     -0.036780000000       0.000000000000      -0.563412120000       0.000000000000       0.019669000000       0.000000000000 
      0.145419000000       0.000000000000       0.019669000000       0.000000000000      -0.439739470000       0.000000000000 
! 3 Dipole moments Z (MCH) in a.u.
      1.441833460000       0.000000000000       0.233715000000       0.000000000000       1.135248000000       0.000000000000 
      0.233715000000       0.000000000000       1.518218650000       0.000000000000       0.003864000000       0.000000000000 
      1.135248000000       0.000000000000       0.003864000000       0.000000000000       1.454158410000       0.000000000000 
! 5 Coefficients (diag)
0.0000000000 0.0000000000
0.0000000000 0.0000000000
0.0000000000 0.0000000000
! 6 Hopping Probabilities
0.000000000 0.000000000
0.000000000 0.000000000
0.000000000 0.000000000
! 7 Ekin (a.u.)
0.000000000
! 8 states (diag, MCH)
0.000000000 0.000000000
! 9 Random number
0.000000000
! 10 Runtime (sec)
0.000000000
! 11 Geometry in a.u.
     -0.001337926096      -0.046209472917       0.024419040978
     -0.042673795338       0.137953786525       2.457460323249
      1.805597406953      -0.003875828281      -0.992648566644
      1.935595446494      -0.679411343736       3.640668872266
     -1.346679307397      -0.679426461545       3.283720394377
     -1.785657016889      -0.003860710472      -0.979269305684
! 12 Velocities in a.u.
0.000000000 0.000000000 0.000000000
0.000000000 0.000000000 0.000000000
0.000000000 0.000000000 0.000000000
0.000000000 0.000000000 0.000000000
0.000000000 0.000000000 0.000000000
0.000000000 0.000000000 0.000000000
! 15 Gradients (MCH) State 1
     -0.012042200000      -0.017449100000       0.007472070000 
     -0.176205000000       0.039123300000      -0.003740640000 
      0.004902030000      -0.002684540000      -0.000984297000 
      0.074865100000      -0.049343200000       0.050384600000 
      0.102546000000       0.027045200000      -0.058016200000 
      0.005933960000       0.003308380000       0.004884510000 
! 15 Gradients (MCH) State 2
     -0.029099200000       0.013508300000      -0.013478600000 
     -0.123737000000      -0.055451700000      -0.011876700000 
     -0.015681300000       0.003253570000       0.033683800000 
      0.055338800000      -0.021933400000       0.032074300000 
      0.084496400000       0.072215800000      -0.077339100000 
      0.028681900000      -0.011592700000       0.036936300000 
! 15 Gradients (MCH) State 3
     -0.030084300000      -0.004113000000       0.272005000000 
     -0.156839000000      -0.036243800000      -0.261379000000 
      0.007645800000       0.002782630000      -0.001828870000 
      0.072725500000      -0.025561400000       0.047054700000 
      0.095032200000       0.048611200000      -0.060371800000 
      0.011520200000       0.014524400000       0.004520640000 
! 16 NACdr matrix element (MCH)  1 1
      0.000000000000       0.000000000000       0.000000000000 
      0.000000000000       0.000000000000       0.000000000000 
      0.000000000000       0.000000000000       0.000000000000 
      0.000000000000       0.000000000000       0.000000000000 
      0.000000000000       0.000000000000       0.000000000000 
      0.000000000000       0.000000000000       0.000000000000 
! 16 NACdr matrix element (MCH)  1 2
     -0.024640280000       0.026416580000       0.022758370000 
      0.087414460000      -0.041525860000       0.021841870000 
      0.007038016000      -0.250003100000      -0.009382243000 
     -0.028880850000      -0.102844700000      -0.021817050000 
     -0.029969110000       0.087780020000       0.050725400000 
      0.008001524000       0.272365600000      -0.000684660600 
! 16 NACdr matrix element (MCH)  1 3
      0.000691135700      -0.083311000000       0.167103700000 
     -0.023832810000       0.266287400000       0.283764700000 
      0.005801159000      -0.013107820000      -0.016071840000 
     -0.011805240000      -0.009658342000      -0.023699100000 
      0.034486830000      -0.030517880000      -0.035217860000 
     -0.004593518000      -0.079107070000      -0.018854840000 
! 16 NACdr matrix element (MCH)  2 1
      0.024640280000      -0.026416580000      -0.022758370000 
     -0.087414460000       0.041525860000      -0.021841870000 
     -0.007038016000       0.250003100000       0.009382243000 
      0.028880850000       0.102844700000       0.021817050000 
      0.029969110000      -0.087780020000      -0.050725400000 
     -0.008001524000      -0.272365600000       0.000684660600 
! 16 NACdr matrix element (MCH)  2 2
      0.000000000000       0.000000000000       0.000000000000 
      0.000000000000       0.000000000000       0.000000000000 
      0.000000000000       0.000000000000       0.000000000000 
      0.000000000000       0.000000000000       0.000000000000 
      0.000000000000       0.000000000000       0.000000000000 
      0.000000000000       0.000000000000       0.000000000000 
! 16 NACdr matrix element (MCH)  2 3
     -1.151726000000       0.003266590000      -0.604036800000 
      0.592602900000       0.098576500000       0.563450800000 
      0.168550500000      -0.379806700000       0.115106700000 
     -0.017507490000       0.389546900000       0.173691600000 
      0.085891350000      -0.466233200000      -0.306904100000 
      0.324138300000       0.357269700000       0.055756600000 
! 16 NACdr matrix element (MCH)  3 1
     -0.000691135700       0.083311000000      -0.167103700000 
      0.023832810000      -0.266287400000      -0.283764700000 
     -0.005801159000       0.013107820000       0.016071840000 
      0.011805240000       0.009658342000       0.023699100000 
     -0.034486830000       0.030517880000       0.035217860000 
      0.004593518000       0.079107070000       0.018854840000 
! 16 NACdr matrix element (MCH)  3 2
      1.151726000000      -0.003266590000       0.604036800000 
     -0.592602900000      -0.098576500000      -0.563450800000 
     -0.168550500000       0.379806700000      -0.115106700000 
      0.017507490000      -0.389546900000      -0.173691600000 
     -0.085891350000       0.466233200000       0.306904100000 
     -0.324138300000      -0.357269700000      -0.055756600000 
! 16 NACdr matrix element (MCH)  3 3
      0.000000000000       0.000000000000       0.000000000000 
      0.000000000000       0.000000000000       0.000000000000 
      0.000000000000       0.000000000000       0.000000000000 
      0.000000000000       0.000000000000       0.000000000000 
      0.000000000000       0.000000000000       0.000000000000 
      0.000000000000       0.000000000000       0.000000000000 
! 0 Step
 0
! 1 Hamiltonian (MCH) in a.u.
      0.068584390900       0.000000000000      -0.000000000000      -0.000000000000       0.000000000000       0.000000000000 
     -0.000000000000      -0.000000000000       0.340094318000       0.000000000000      -0.000000000000      -0.000000000000 
      0.000000000000       0.000000000000      -0.000000000000      -0.000000000000       0.390828052200       0.000000000000 
! 2 U matrix
0.000000000 0.000000000 0.000000000 0.000000000 0.000000000 0.000000000 
0.000000000 0.000000000 0.000000000 0.000000000 0.000000000 0.000000000 
0.000000000 0.000000000 0.000000000 0.000000000 0.000000000 0.000000000 
! 3 Dipole moments X (MCH) in a.u.
      0.205979350000       0.000000000000       0.081804000000      -0.000000000000       0.013924000000       0.000000000000 
      0.081804000000      -0.000000000000       0.337009960000       0.000000000000      -0.022030000000      -0.000000000000 
      0.013924000000       0.000000000000      -0.022030000000      -0.000000000000       0.153722660000       0.000000000000 
! 3 Dipole moments Y (MCH) in a.u.
     -0.477181230000       0.000000000000      -0.038005000000      -0.000000000000       0.146876000000       0.000000000000 
     -0.038005000000      -0.000000000000      -0.579312240000       0.000000000000       0.019511000000      -0.000000000000 
      0.146876000000       0.000000000000       0.019511000000      -0.000000000000      -0.448855210000       0.000000000000 
! 3 Dipole moments Z (MCH) in a.u.
      1.438231030000       0.000000000000       0.241767000000      -0.000000000000       1.130572000000       0.000000000000 
      0.241767000000      -0.000000000000       1.533707810000       0.000000000000       0.005117000000      -0.000000000000 
      1.130572000000       0.000000000000       0.005117000000      -0.000000000000       1.450589120000       0.000000000000 
! 5 Coefficients (diag)
0.0000000000 0.0000000000
0.0000000000 0.0000000000
0.0000000000 0.0000000000
! 6 Hopping Probabilities
0.000000000 0.000000000
0.000000000 0.000000000
0.000000000 0.000000000
! 7 Ekin (a.u.)
0.000000000
! 8 states (diag, MCH)
0.000000000 0.000000000
! 9 Random number
0.000000000
! 10 Runtime (sec)
0.000000000
! 11 Geometry in a.u.
     -0.001373830892      -0.047441574350       0.024419040978
     -0.043828418000       0.141634973015       2.457460323249
      1.805867637788      -0.003979763218      -0.992829980352
      1.943560642108      -0.697547045351       3.645497122513
     -1.338712222057      -0.697564052886       3.278890254403
     -1.785386786053      -0.003962755683      -0.979089781703
! 12 Velocities in a.u.
0.000000000 0.000000000 0.000000000
0.000000000 0.000000000 0.000000000
0.000000000 0.000000000 0.000000000
0.000000000 0.000000000 0.000000000
0.000000000 0.000000000 0.000000000
0.000000000 0.000000000 0.000000000
! 15 Gradients (MCH) State 1
     -0.012587400000      -0.017860000000       0.007769530000 
     -0.175461000000       0.040176200000      -0.004876400000 
      0.005031080000      -0.002774460000      -0.000943894000 
      0.074851400000      -0.050436400000       0.050571300000 
      0.102013000000       0.027447200000      -0.057567200000 
      0.006153530000       0.003447420000       0.005046610000 
! 15 Gradients (MCH) State 2
     -0.029068900000       0.013509100000      -0.011320000000 
     -0.122054000000      -0.056027900000      -0.013100900000 
     -0.015226000000       0.003391600000       0.032931300000 
      0.055257300000      -0.022504500000       0.032082200000 
      0.083004000000       0.073446700000      -0.076838700000 
      0.028087600000      -0.011815000000       0.036246100000 
! 15 Gradients (MCH) State 3
     -0.031457500000      -0.004289170000       0.271375000000 
     -0.155249000000      -0.036860200000      -0.260992000000 
      0.007791740000       0.002865390000      -0.002049750000 
      0.072376800000      -0.026123800000       0.047080200000 
      0.094303800000       0.049529900000      -0.059867100000 
      0.012234300000       0.014877900000       0.004453800000 
! 16 NACdr matrix element (MCH)  1 1
      0.000000000000       0.000000000000       0.000000000000 
      0.000000000000       0.000000000000       0.000000000000 
      0.000000000000       0.000000000000       0.000000000000 
      0.000000000000       0.000000000000       0.000000000000 
      0.000000000000       0.000000000000       0.000000000000 
      0.000000000000       0.000000000000       0.000000000000 
! 16 NACdr matrix element (MCH)  1 2
     -0.025106850000       0.026660390000       0.023870210000 
      0.088264630000      -0.040126780000       0.021801090000 
      0.007327169000      -0.249097300000      -0.009618280000 
     -0.029152770000      -0.101816900000      -0.021864320000 
     -0.029653050000       0.084863310000       0.051992030000 
      0.008022746000       0.271666800000      -0.000923835800 
! 16 NACdr matrix element (MCH)  1 3
      0.001049670000      -0.085493620000       0.165883300000 
     -0.024759420000       0.271835900000       0.282859900000 
      0.006099986000      -0.013450420000      -0.016018320000 
     -0.011275730000      -0.009880283000      -0.023906850000 
      0.034405360000      -0.030728220000      -0.035877610000 
     -0.004704192000      -0.081280880000      -0.018834710000 
! 16 NACdr matrix element (MCH)  2 1
      0.025106850000      -0.026660390000      -0.023870210000 
     -0.088264630000       0.040126780000      -0.021801090000 
     -0.007327169000       0.249097300000       0.009618280000 
      0.029152770000       0.101816900000       0.021864320000 
      0.029653050000      -0.084863310000      -0.051992030000 
     -0.008022746000      -0.271666800000       0.000923835800 
! 16 NACdr matrix element (MCH)  2 2
      0.000000000000       0.000000000000       0.000000000000 
      0.000000000000       0.000000000000       0.000000000000 
      0.000000000000       0.000000000000       0.000000000000 
      0.000000000000       0.000000000000       0.000000000000 
      0.000000000000       0.000000000000       0.000000000000 
      0.000000000000       0.000000000000       0.000000000000 
! 16 NACdr matrix element (MCH)  2 3
     -1.155127000000       0.007329498000      -0.602579200000 
      0.601501900000       0.095749040000       0.565525300000 
      0.167209700000      -0.372194400000       0.115253300000 
     -0.019406030000       0.380163500000       0.173999000000 
      0.085176330000      -0.454158100000      -0.309071900000 
      0.322543000000       0.345835000000       0.053685550000 
! 16 NACdr matrix element (MCH)  3 1
     -0.001049670000       0.085493620000      -0.165883300000 
      0.024759420000      -0.271835900000      -0.282859900000 
     -0.006099986000       0.013450420000       0.016018320000 
      0.011275730000       0.009880283000       0.023906850000 
     -0.034405360000       0.030728220000       0.035877610000 
      0.004704192000       0.081280880000       0.018834710000 
! 16 NACdr matrix element (MCH)  3 2
      1.155127000000      -0.007329498000       0.602579200000 
     -0.601501900000      -0.095749040000      -0.565525300000 
     -0.167209700000       0.372194400000      -0.115253300000 
      0.019406030000      -0.380163500000      -0.173999000000 
     -0.085176330000       0.454158100000       0.309071900000 
     -0.322543000000      -0.345835000000      -0.053685550000 
! 16 NACdr matrix element (MCH)  3 3
      0.000000000000       0.000000000000       0.000000000000 
      0.000000000000       0.000000000000       0.000000000000 
      0.000000000000       0.000000000000       0.000000000000 
      0.000000000000       0.000000000000       0.000000000000 
      0.000000000000       0.000000000000       0.000000000000 
      0.000000000000       0.000000000000       0.000000000000 
! 0 Step
 0
! 1 Hamiltonian (MCH) in a.u.
      0.001635302300       0.000000000000      -0.000000000000      -0.000000000000       0.000000000000       0.000000000000 
     -0.000000000000      -0.000000000000       0.313118580000       0.000000000000      -0.000000000000      -0.000000000000 
      0.000000000000       0.000000000000      -0.000000000000      -0.000000000000       0.348175023600       0.000000000000 
! 2 U matrix
0.000000000 0.000000000 0.000000000 0.000000000 0.000000000 0.000000000 
0.000000000 0.000000000 0.000000000 0.000000000 0.000000000 0.000000000 
0.000000000 0.000000000 0.000000000 0.000000000 0.000000000 0.000000000 
! 3 Dipole moments X (MCH) in a.u.
      0.029471820000       0.000000000000       0.006631000000      -0.000000000000       0.002136000000       0.000000000000 
      0.006631000000      -0.000000000000       0.038025060000       0.000000000000      -0.008396000000      -0.000000000000 
      0.002136000000       0.000000000000      -0.008396000000      -0.000000000000       0.029940160000       0.000000000000 
! 3 Dipole moments Y (MCH) in a.u.
     -0.068402970000       0.000000000000      -0.005566000000      -0.000000000000       0.027320000000       0.000000000000 
     -0.005566000000      -0.000000000000      -0.078688310000       0.000000000000       0.004175000000      -0.000000000000 
      0.027320000000       0.000000000000       0.004175000000      -0.000000000000      -0.071897340000       0.000000000000 
! 3 Dipole moments Z (MCH) in a.u.
      1.512067610000       0.000000000000       0.006568000000      -0.000000000000       1.204569000000       0.000000000000 
      0.006568000000      -0.000000000000       1.250532620000       0.000000000000      -0.000841000000      -0.000000000000 
      1.204569000000       0.000000000000      -0.000841000000      -0.000000000000       1.517081650000       0.000000000000 
! 5 Coefficients (diag)
0.0000000000 0.0000000000
0.0000000000 0.0000000000
0.0000000000 0.0000000000
! 6 Hopping Probabilities
0.000000000 0.000000000
0.000000000 0.000000000
0.000000000 0.000000000
! 7 Ekin (a.u.)
0.000000000
! 8 states (diag, MCH)
0.000000000 0.000000000
! 9 Random number
0.000000000
! 10 Runtime (sec)
0.000000000
! 11 Geometry in a.u.
     -0.000179523982      -0.006736873633       0.024419040978
     -0.005727759883       0.020112355141       2.457460323249
      1.796965138017      -0.000565028111      -0.986856556073
      1.680663833424      -0.099051884530       3.486151636262
     -1.601610920467      -0.099053774256       3.438235740654
     -1.794289285825      -0.000563138385      -0.985061316255
! 12 Velocities in a.u.
0.000000000 0.000000000 0.000000000
0.000000000 0.000000000 0.000000000
0.000000000 0.000000000 0.000000000
0.000000000 0.000000000 0.000000000
0.000000000 0.000000000 0.000000000
0.000000000 0.000000000 0.000000000
! 15 Gradients (MCH) State 1
     -0.001107690000      -0.002698140000       0.000224585000 
     -0.040267800000       0.009278770000       0.000131225000 
      0.000678114000      -0.000094185000      -0.000423175000 
      0.019412400000      -0.004545800000       0.011911500000 
      0.020590600000      -0.002000870000      -0.012336400000 
      0.000694417000       0.000060225800       0.000492257000 
! 15 Gradients (MCH) State 2
     -0.006218790000       0.002658690000      -0.048997400000 
     -0.033226900000      -0.005554000000      -0.023191800000 
     -0.028600000000      -0.000488655000       0.050939800000 
      0.010754100000       0.000568286000      -0.002330120000 
      0.025456300000       0.003774900000      -0.027932900000 
      0.031835200000      -0.000959232000       0.051512400000 
! 15 Gradients (MCH) State 3
     -0.001919430000      -0.000283343000       0.281406000000 
     -0.039201400000      -0.003193300000      -0.279319000000 
      0.002998190000       0.001041090000       0.001693610000 
      0.021529800000      -0.000735674000       0.008954570000 
      0.018120900000       0.001739150000      -0.015401100000 
     -0.001528110000       0.001432080000       0.002666470000 
! 16 NACdr matrix element (MCH)  1 1
      0.000000000000       0.000000000000       0.000000000000 
      0.000000000000       0.000000000000       0.000000000000 
      0.000000000000       0.000000000000       0.000000000000 
      0.000000000000       0.000000000000       0.000000000000 
      0.000000000000       0.000000000000       0.000000000000 
      0.000000000000       0.000000000000       0.000000000000 
! 16 NACdr matrix element (MCH)  1 2
     -0.003775890000       0.005593543000       0.000518783600 
      0.015781110000      -0.014705880000       0.001004744000 
      0.001128906000      -0.268135100000      -0.001229371000 
     -0.006210682000      -0.129186500000      -0.005627725000 
     -0.006464483000       0.131782300000       0.006292375000 
      0.001279740000       0.272981600000       0.001047023000 
! 16 NACdr matrix element (MCH)  1 3
     -0.001825139000      -0.012264440000       0.191618900000 
     -0.000932665400       0.043408130000       0.285872500000 
      0.001325222000      -0.005688723000      -0.015718000000 
     -0.023561980000      -0.003414124000      -0.018888360000 
      0.026212060000      -0.004457546000      -0.019118390000 
     -0.000988355900      -0.007782909000      -0.016061170000 
! 16 NACdr matrix element (MCH)  2 1
      0.003775890000      -0.005593543000      -0.000518783600 
     -0.015781110000       0.014705880000      -0.001004744000 
     -0.001128906000       0.268135100000       0.001229371000 
      0.006210682000       0.129186500000       0.005627725000 
      0.006464483000      -0.131782300000      -0.006292375000 
     -0.001279740000      -0.272981600000      -0.001047023000 
! 16 NACdr matrix element (MCH)  2 2
      0.000000000000       0.000000000000       0.000000000000 
      0.000000000000       0.000000000000       0.000000000000 
      0.000000000000       0.000000000000       0.000000000000 
      0.000000000000       0.000000000000       0.000000000000 
      0.000000000000       0.000000000000       0.000000000000 
      0.000000000000       0.000000000000       0.000000000000 
! 16 NACdr matrix element (MCH)  2 3
     -0.262570800000      -0.019505210000      -0.031852200000 
      0.100724400000       0.041909570000       0.025841960000 
      0.060180300000      -0.620664300000       0.008496899000 
      0.014546970000       0.701465100000       0.050013490000 
      0.018725440000      -0.738501900000      -0.054843070000 
      0.068850490000       0.635580600000       0.002289126000 
! 16 NACdr matrix element (MCH)  3 1
      0.001825139000       0.012264440000      -0.191618900000 
      0.000932665400      -0.043408130000      -0.285872500000 
     -0.001325222000       0.005688723000       0.015718000000 
      0.023561980000       0.003414124000       0.018888360000 
     -0.026212060000       0.004457546000       0.019118390000 
      0.000988355900       0.007782909000       0.016061170000 
! 16 NACdr matrix element (MCH)  3 2
      0.262570800000       0.019505210000       0.031852200000 
     -0.100724400000      -0.041909570000      -0.025841960000 
     -0.060180300000       0.620664300000      -0.008496899000 
     -0.014546970000      -0.701465100000      -0.050013490000 
     -0.018725440000       0.738501900000       0.054843070000 
     -0.068850490000      -0.635580600000      -0.002289126000 
! 16 NACdr matrix element (MCH)  3 3
      0.000000000000       0.000000000000       0.000000000000 
      0.000000000000       0.000000000000       0.000000000000 
      0.000000000000       0.000000000000       0.000000000000 
      0.000000000000       0.000000000000       0.000000000000 
      0.000000000000       0.000000000000       0.000000000000 
      0.000000000000       0.000000000000       0.000000000000 
! 0 Step
 0
! 1 Hamiltonian (MCH) in a.u.
      0.002335424000       0.000000000000      -0.000000000000      -0.000000000000       0.000000000000       0.000000000000 
     -0.000000000000      -0.000000000000       0.313501929300       0.000000000000      -0.000000000000      -0.000000000000 
      0.000000000000       0.000000000000      -0.000000000000      -0.000000000000       0.348668194100       0.000000000000 
! 2 U matrix
0.000000000 0.000000000 0.000000000 0.000000000 0.000000000 0.000000000 
0.000000000 0.000000000 0.000000000 0.000000000 0.000000000 0.000000000 
0.000000000 0.000000000 0.000000000 0.000000000 0.000000000 0.000000000 
! 3 Dipole moments X (MCH) in a.u.
      0.035383180000       0.000000000000       0.007903000000      -0.000000000000       0.002559000000       0.000000000000 
      0.007903000000      -0.000000000000       0.045754010000       0.000000000000      -0.009890000000      -0.000000000000 
      0.002559000000       0.000000000000      -0.009890000000      -0.000000000000       0.035858230000       0.000000000000 
! 3 Dipole moments Y (MCH) in a.u.
     -0.080922040000       0.000000000000      -0.006651000000      -0.000000000000       0.032257000000       0.000000000000 
     -0.006651000000      -0.000000000000      -0.093143090000       0.000000000000       0.005007000000      -0.000000000000 
      0.032257000000       0.000000000000       0.005007000000      -0.000000000000      -0.084976460000       0.000000000000 
! 3 Dipole moments Z (MCH) in a.u.
      1.511405930000       0.000000000000       0.009307000000      -0.000000000000       1.204156000000       0.000000000000 
      0.009307000000      -0.000000000000       1.252536610000       0.000000000000      -0.001171000000      -0.000000000000 
      1.204156000000       0.000000000000      -0.001171000000      -0.000000000000       1.516581910000       0.000000000000 
! 5 Coefficients (diag)
0.0000000000 0.0000000000
0.0000000000 0.0000000000
0.0000000000 0.0000000000
! 6 Hopping Probabilities
0.000000000 0.000000000
0.000000000 0.000000000
0.000000000 0.000000000
! 7 Ekin (a.u.)
0.000000000
! 8 states (diag, MCH)
0.000000000 0.000000000
! 9 Random number
0.000000000
! 10 Runtime (sec)
0.000000000
! 11 Geometry in a.u.
     -0.000215428778      -0.007970864792       0.024419040978
     -0.006882382545       0.023795431357       2.457460323249
      1.797235368853      -0.000668963048      -0.987037969781
      1.688630918764      -0.117187586145       3.490979886509
     -1.593643835127      -0.117191365597       3.433407490407
     -1.794019054989      -0.000665183596      -0.984879902547
! 12 Velocities in a.u.
0.000000000 0.000000000 0.000000000
0.000000000 0.000000000 0.000000000
0.000000000 0.000000000 0.000000000
0.000000000 0.000000000 0.000000000
0.000000000 0.000000000 0.000000000
0.000000000 0.000000000 0.000000000
! 15 Gradients (MCH) State 1
     -0.001336690000      -0.003189890000       0.000305345000 
     -0.048171100000       0.010895400000       0.000292728000 
      0.000814647000      -0.000128867000      -0.000499620000 
      0.023023300000      -0.005634910000       0.014156800000 
      0.024834600000      -0.002032270000      -0.014853900000 
      0.000835162000       0.000090562000       0.000598576000 
! 15 Gradients (MCH) State 2
     -0.007439120000       0.003140640000      -0.048824100000 
     -0.039702500000      -0.006645990000      -0.022742900000 
     -0.028233000000      -0.000524307000       0.050755200000 
      0.014002800000       0.000341638000      -0.000006620480 
      0.029272800000       0.004876800000      -0.030624500000 
      0.032099000000      -0.001188770000       0.051442900000 
! 15 Gradients (MCH) State 3
     -0.002344240000      -0.000338395000       0.281393000000 
     -0.046860800000      -0.003846480000      -0.279034000000 
      0.003124660000       0.001193180000       0.001585880000 
      0.025119600000      -0.001130300000       0.011221000000 
      0.022299600000       0.002386240000      -0.017918300000 
     -0.001338800000       0.001735760000       0.002752970000 
! 16 NACdr matrix element (MCH)  1 1
      0.000000000000       0.000000000000       0.000000000000 
      0.000000000000       0.000000000000       0.000000000000 
      0.000000000000       0.000000000000       0.000000000000 
      0.000000000000       0.000000000000       0.000000000000 
      0.000000000000       0.000000000000       0.000000000000 
      0.000000000000       0.000000000000       0.000000000000 
! 16 NACdr matrix element (MCH)  1 2
     -0.004471336000       0.006703343000       0.000732995100 
      0.018649870000      -0.017552780000       0.001416201000 
      0.001318461000      -0.267630500000      -0.001469818000 
     -0.007298774000      -0.128687400000      -0.006573980000 
     -0.007658332000       0.131736800000       0.007520489000 
      0.001531243000       0.273439000000       0.001210883000 
! 16 NACdr matrix element (MCH)  1 3
     -0.002159787000      -0.014517010000       0.191381000000 
     -0.001163694000       0.051320910000       0.285943800000 
      0.001388209000      -0.006485339000      -0.015707690000 
     -0.023300990000      -0.003914296000      -0.018946470000 
      0.026500680000      -0.005375290000      -0.019252290000 
     -0.000992135900      -0.009460647000      -0.016124210000 
! 16 NACdr matrix element (MCH)  2 1
      0.004471336000      -0.006703343000      -0.000732995100 
     -0.018649870000       0.017552780000      -0.001416201000 
     -0.001318461000       0.267630500000       0.001469818000 
      0.007298774000       0.128687400000       0.006573980000 
      0.007658332000      -0.131736800000      -0.007520489000 
     -0.001531243000      -0.273439000000      -0.001210883000 
! 16 NACdr matrix element (MCH)  2 2
      0.000000000000       0.000000000000       0.000000000000 
      0.000000000000       0.000000000000       0.000000000000 
      0.000000000000       0.000000000000       0.000000000000 
      0.000000000000       0.000000000000       0.000000000000 
      0.000000000000       0.000000000000       0.000000000000 
      0.000000000000       0.000000000000       0.000000000000 
! 16 NACdr matrix element (MCH)  2 3
     -0.309683900000      -0.023083170000      -0.044956740000 
      0.119223200000       0.049871140000       0.036562260000 
      0.069952260000      -0.616599300000       0.011256930000 
      0.016568860000       0.694858900000       0.058451460000 
      0.022411730000      -0.738898500000      -0.065266480000 
      0.082066950000       0.634190500000       0.003865519000 
! 16 NACdr matrix element (MCH)  3 1
      0.002159787000       0.014517010000      -0.191381000000 
      0.001163694000      -0.051320910000      -0.285943800000 
     -0.001388209000       0.006485339000       0.015707690000 
      0.023300990000       0.003914296000       0.018946470000 
     -0.026500680000       0.005375290000       0.019252290000 
      0.000992135900       0.009460647000       0.016124210000 
! 16 NACdr matrix element (MCH)  3 2
      0.309683900000       0.023083170000       0.044956740000 
     -0.119223200000      -0.049871140000      -0.036562260000 
     -0.069952260000       0.616599300000      -0.011256930000 
     -0.016568860000      -0.694858900000      -0.058451460000 
     -0.022411730000       0.738898500000       0.065266480000 
     -0.082066950000      -0.634190500000      -0.003865519000 
! 16 NACdr matrix element (MCH)  3 3
      0.000000000000       0.000000000000       0.000000000000 
      0.000000000000       0.000000000000       0.000000000000 
      0.000000000000       0.000000000000       0.000000000000 
      0.000000000000       0.000000000000       0.000000000000 
      0.000000000000       0.000000000000       0.000000000000 
      0.000000000000       0.000000000000       0.000000000000 
! 0 Step
 0
! 1 Hamiltonian (MCH) in a.u.
      0.003156093300       0.000000000000       0.000000000000       0.000000000000      -0.000000000000      -0.000000000000 
      0.000000000000       0.000000000000       0.313951846200       0.000000000000      -0.000000000000      -0.000000000000 
     -0.000000000000      -0.000000000000      -0.000000000000      -0.000000000000       0.349247315100       0.000000000000 
! 2 U matrix
0.000000000 0.000000000 0.000000000 0.000000000 0.000000000 0.000000000 
0.000000000 0.000000000 0.000000000 0.000000000 0.000000000 0.000000000 
0.000000000 0.000000000 0.000000000 0.000000000 0.000000000 0.000000000 
! 3 Dipole moments X (MCH) in a.u.
      0.041278190000       0.000000000000       0.009205000000       0.000000000000       0.002981000000      -0.000000000000 
      0.009205000000       0.000000000000       0.053554740000       0.000000000000      -0.011361000000      -0.000000000000 
      0.002981000000      -0.000000000000      -0.011361000000      -0.000000000000       0.041713940000       0.000000000000 
! 3 Dipole moments Y (MCH) in a.u.
     -0.093437400000       0.000000000000      -0.007731000000       0.000000000000       0.037158000000      -0.000000000000 
     -0.007731000000       0.000000000000      -0.107617000000       0.000000000000       0.005834000000      -0.000000000000 
      0.037158000000      -0.000000000000       0.005834000000      -0.000000000000      -0.098011070000       0.000000000000 
! 3 Dipole moments Z (MCH) in a.u.
      1.510635150000       0.000000000000       0.012510000000       0.000000000000       1.203670000000      -0.000000000000 
      0.012510000000       0.000000000000       1.254826210000       0.000000000000      -0.001576000000      -0.000000000000 
      1.203670000000      -0.000000000000      -0.001576000000      -0.000000000000       1.516005950000       0.000000000000 
! 5 Coefficients (diag)
0.0000000000 0.0000000000
0.0000000000 0.0000000000
0.0000000000 0.0000000000
! 6 Hopping Probabilities
0.000000000 0.000000000
0.000000000 0.000000000
0.000000000 0.000000000
! 7 Ekin (a.u.)
0.000000000
! 8 states (diag, MCH)
0.000000000 0.000000000
! 9 Random number
0.000000000
! 10 Runtime (sec)
0.000000000
! 11 Geometry in a.u.
     -0.000251333575      -0.009202966225       0.024419040978
     -0.008037005207       0.027476617847       2.457460323249
      1.797505599688      -0.000772897985      -0.987219383489
      1.696596114378      -0.135323287760       3.495808136757
     -1.585676749787      -0.135327067212       3.428579240159
     -1.793748824153      -0.000769118533      -0.984698488839
! 12 Velocities in a.u.
0.000000000 0.000000000 0.000000000
0.000000000 0.000000000 0.000000000
0.000000000 0.000000000 0.000000000
0.000000000 0.000000000 0.000000000
0.000000000 0.000000000 0.000000000
0.000000000 0.000000000 0.000000000
! 15 Gradients (MCH) State 1
     -0.001568550000      -0.003679980000       0.000399147000 
     -0.055963300000       0.012469100000       0.000488496000 
      0.000950781000      -0.000168673000      -0.000573104000 
      0.026523000000      -0.006791020000       0.016343600000 
      0.029081500000      -0.001956080000      -0.017365100000 
      0.000976550000       0.000126611000       0.000706937000 
! 15 Gradients (MCH) State 2
     -0.008637410000       0.003620090000      -0.048613200000 
     -0.046064500000      -0.007777850000      -0.022216900000 
     -0.027864200000      -0.000538521000       0.050549200000 
      0.017138700000       0.000020609500       0.002243290000 
      0.033080700000       0.006115250000      -0.033311900000 
      0.032346800000      -0.001439580000       0.051349600000 
! 15 Gradients (MCH) State 3
     -0.002788330000      -0.000396338000       0.281376000000 
     -0.054395600000      -0.004532510000      -0.278693000000 
      0.003250490000       0.001328800000       0.001477250000 
      0.028597400000      -0.001587880000       0.013430600000 
      0.026475400000       0.003130480000      -0.020428300000 
     -0.001139330000       0.002057450000       0.002837320000 
! 16 NACdr matrix element (MCH)  1 1
      0.000000000000       0.000000000000       0.000000000000 
      0.000000000000       0.000000000000       0.000000000000 
      0.000000000000       0.000000000000       0.000000000000 
      0.000000000000       0.000000000000       0.000000000000 
      0.000000000000       0.000000000000       0.000000000000 
      0.000000000000       0.000000000000       0.000000000000 
! 16 NACdr matrix element (MCH)  1 2
     -0.005168910000       0.007782630000       0.000987270000 
      0.021506800000      -0.020310000000       0.001904337000 
      0.001503643000      -0.267139100000      -0.001714676000 
     -0.008369567000      -0.128147000000      -0.007495433000 
     -0.008848652000       0.131625600000       0.008767963000 
      0.001787510000       0.273878400000       0.001363476000 
! 16 NACdr matrix element (MCH)  1 3
     -0.002477479000      -0.016770180000       0.191104300000 
     -0.001418702000       0.059208780000       0.286023400000 
      0.001457199000      -0.007212261000      -0.015702240000 
     -0.023032820000      -0.004375663000      -0.019009930000 
      0.026791900000      -0.006325924000      -0.019407570000 
     -0.001005931000      -0.011203930000      -0.016193590000 
! 16 NACdr matrix element (MCH)  2 1
      0.005168910000      -0.007782630000      -0.000987270000 
     -0.021506800000       0.020310000000      -0.001904337000 
     -0.001503643000       0.267139100000       0.001714676000 
      0.008369567000       0.128147000000       0.007495433000 
      0.008848652000      -0.131625600000      -0.008767963000 
     -0.001787510000      -0.273878400000      -0.001363476000 
! 16 NACdr matrix element (MCH)  2 2
      0.000000000000       0.000000000000       0.000000000000 
      0.000000000000       0.000000000000       0.000000000000 
      0.000000000000       0.000000000000       0.000000000000 
      0.000000000000       0.000000000000       0.000000000000 
      0.000000000000       0.000000000000       0.000000000000 
      0.000000000000       0.000000000000       0.000000000000 
! 16 NACdr matrix element (MCH)  2 3
     -0.356192700000      -0.026488830000      -0.060017150000 
      0.137664300000       0.057617080000       0.048828870000 
      0.079220680000      -0.612197400000       0.014399050000 
      0.018352770000       0.687885900000       0.066643920000 
      0.026175320000      -0.738714400000      -0.075760310000 
      0.095401990000       0.632293100000       0.005797164000 
! 16 NACdr matrix element (MCH)  3 1
      0.002477479000       0.016770180000      -0.191104300000 
      0.001418702000      -0.059208780000      -0.286023400000 
     -0.001457199000       0.007212261000       0.015702240000 
      0.023032820000       0.004375663000       0.019009930000 
     -0.026791900000       0.006325924000       0.019407570000 
      0.001005931000       0.011203930000       0.016193590000 
! 16 NACdr matrix element (MCH)  3 2
      0.356192700000       0.026488830000       0.060017150000 
     -0.137664300000      -0.057617080000      -0.048828870000 
     -0.079220680000       0.612197400000      -0.014399050000 
     -0.018352770000      -0.687885900000      -0.066643920000 
     -0.026175320000       0.738714400000       0.075760310000 
     -0.095401990000      -0.632293100000      -0.005797164000 
! 16 NACdr matrix element (MCH)  3 3
      0.000000000000       0.000000000000       0.000000000000 
      0.000000000000       0.000000000000       0.000000000000 
      0.000000000000       0.000000000000       0.000000000000 
      0.000000000000       0.000000000000       0.000000000000 
      0.000000000000       0.000000000000       0.000000000000 
      0.000000000000       0.000000000000       0.000000000000 
! 0 Step
 0
! 1 Hamiltonian (MCH) in a.u.
      0.004095103300       0.000000000000       0.000000000000       0.000000000000      -0.000000000000      -0.000000000000 
      0.000000000000       0.000000000000       0.314465684800       0.000000000000      -0.000000000000      -0.000000000000 
     -0.000000000000      -0.000000000000      -0.000000000000      -0.000000000000       0.349910142500       0.000000000000 
! 2 U matrix
0.000000000 0.000000000 0.000000000 0.000000000 0.000000000 0.000000000 
0.000000000 0.000000000 0.000000000 0.000000000 0.000000000 0.000000000 
0.000000000 0.000000000 0.000000000 0.000000000 0.000000000 0.000000000 
! 3 Dipole moments X (MCH) in a.u.
      0.047155050000       0.000000000000       0.010540000000       0.000000000000       0.003399000000      -0.000000000000 
      0.010540000000       0.000000000000       0.061413080000       0.000000000000      -0.012807000000      -0.000000000000 
      0.003399000000      -0.000000000000      -0.012807000000      -0.000000000000       0.047498150000       0.000000000000 
! 3 Dipole moments Y (MCH) in a.u.
     -0.105951310000       0.000000000000      -0.008796000000       0.000000000000       0.042024000000      -0.000000000000 
     -0.008796000000       0.000000000000      -0.122115990000       0.000000000000       0.006655000000      -0.000000000000 
      0.042024000000      -0.000000000000       0.006655000000      -0.000000000000      -0.110995810000       0.000000000000 
! 3 Dipole moments Z (MCH) in a.u.
      1.509756050000       0.000000000000       0.016158000000       0.000000000000       1.203104000000      -0.000000000000 
      0.016158000000       0.000000000000       1.257471370000       0.000000000000      -0.002020000000      -0.000000000000 
      1.203104000000      -0.000000000000      -0.002020000000      -0.000000000000       1.515349900000       0.000000000000 
! 5 Coefficients (diag)
0.0000000000 0.0000000000
0.0000000000 0.0000000000
0.0000000000 0.0000000000
! 6 Hopping Probabilities
0.000000000 0.000000000
0.000000000 0.000000000
0.000000000 0.000000000
! 7 Ekin (a.u.)
0.000000000
! 8 states (diag, MCH)
0.000000000 0.000000000
! 9 Random number
0.000000000
! 10 Runtime (sec)
0.000000000
! 11 Geometry in a.u.
     -0.000287238371      -0.010436957384       0.024419040978
     -0.009191627868       0.031159694063       2.457460323249
      1.797773940798      -0.000874943196      -0.987400797197
      1.704563199718      -0.153460879100       3.500638276730
     -1.577711554173      -0.153464658553       3.423750989912
     -1.793478593318      -0.000871163743      -0.984518964858
! 12 Velocities in a.u.
0.000000000 0.000000000 0.000000000
0.000000000 0.000000000 0.000000000
0.000000000 0.000000000 0.000000000
0.000000000 0.000000000 0.000000000
0.000000000 0.000000000 0.000000000
0.000000000 0.000000000 0.000000000
! 15 Gradients (MCH) State 1
     -0.001803210000      -0.004169290000       0.000505655000 
     -0.063628000000       0.013995200000       0.000713520000 
      0.001086040000      -0.000213057000      -0.000643168000 
      0.029908100000      -0.008009160000       0.018469800000 
      0.033318800000      -0.001772250000      -0.019862800000 
      0.001118210000       0.000168564000       0.000816931000 
! 15 Gradients (MCH) State 2
     -0.009814670000       0.004096860000      -0.048363700000 
     -0.052294800000      -0.008954410000      -0.021618100000 
     -0.027492900000      -0.000538741000       0.050321100000 
      0.020158200000      -0.000380811000       0.004417460000 
      0.036866300000       0.007481640000      -0.035988500000 
      0.032577900000      -0.001704540000       0.051231800000 
! 15 Gradients (MCH) State 3
     -0.003254010000      -0.000456216000       0.281354000000 
     -0.061786500000      -0.005257920000      -0.278298000000 
      0.003375900000       0.001452830000       0.001367980000 
      0.031959200000      -0.002108000000       0.015581100000 
      0.030634300000       0.003976920000      -0.022923400000 
     -0.000928914000       0.002392390000       0.002919190000 
! 16 NACdr matrix element (MCH)  1 1
      0.000000000000       0.000000000000       0.000000000000 
      0.000000000000       0.000000000000       0.000000000000 
      0.000000000000       0.000000000000       0.000000000000 
      0.000000000000       0.000000000000       0.000000000000 
      0.000000000000       0.000000000000       0.000000000000 
      0.000000000000       0.000000000000       0.000000000000 
! 16 NACdr matrix element (MCH)  1 2
     -0.005870969000       0.008842776000       0.001276913000 
      0.024353110000      -0.022984730000       0.002454056000 
      0.001685305000      -0.266651300000      -0.001963160000 
     -0.009422518000      -0.127578200000      -0.008390872000 
     -0.010035100000       0.131451200000       0.010036800000 
      0.002048948000       0.274298600000       0.001505874000 
! 16 NACdr matrix element (MCH)  1 3
     -0.002775927000      -0.019025500000       0.190786800000 
     -0.001699211000       0.067075180000       0.286111100000 
      0.001530302000      -0.007871483000      -0.015700500000 
     -0.022761340000      -0.004798942000      -0.019080650000 
      0.027089320000      -0.007303685000      -0.019587580000 
     -0.001028756000      -0.013017360000      -0.016268620000 
! 16 NACdr matrix element (MCH)  2 1
      0.005870969000      -0.008842776000      -0.001276913000 
     -0.024353110000       0.022984730000      -0.002454056000 
     -0.001685305000       0.266651300000       0.001963160000 
      0.009422518000       0.127578200000       0.008390872000 
      0.010035100000      -0.131451200000      -0.010036800000 
     -0.002048948000      -0.274298600000      -0.001505874000 
! 16 NACdr matrix element (MCH)  2 2
      0.000000000000       0.000000000000       0.000000000000 
      0.000000000000       0.000000000000       0.000000000000 
      0.000000000000       0.000000000000       0.000000000000 
      0.000000000000       0.000000000000       0.000000000000 
      0.000000000000       0.000000000000       0.000000000000 
      0.000000000000       0.000000000000       0.000000000000 
! 16 NACdr matrix element (MCH)  2 3
     -0.402095600000      -0.029692900000      -0.076958570000 
      0.156084300000       0.065098160000       0.062681830000 
      0.088050340000      -0.607465800000       0.017853090000 
      0.019910410000       0.680557400000       0.074583790000 
      0.029968600000      -0.737915200000      -0.086313890000 
      0.108783600000       0.629872400000       0.008017374000 
! 16 NACdr matrix element (MCH)  3 1
      0.002775927000       0.019025500000      -0.190786800000 
      0.001699211000      -0.067075180000      -0.286111100000 
     -0.001530302000       0.007871483000       0.015700500000 
      0.022761340000       0.004798942000       0.019080650000 
     -0.027089320000       0.007303685000       0.019587580000 
      0.001028756000       0.013017360000       0.016268620000 
! 16 NACdr matrix element (MCH)  3 2
      0.402095600000       0.029692900000       0.076958570000 
     -0.156084300000      -0.065098160000      -0.062681830000 
     -0.088050340000       0.607465800000      -0.017853090000 
     -0.019910410000      -0.680557400000      -0.074583790000 
     -0.029968600000       0.737915200000       0.086313890000 
     -0.108783600000      -0.629872400000      -0.008017374000 
! 16 NACdr matrix element (MCH)  3 3
      0.000000000000       0.000000000000       0.000000000000 
      0.000000000000       0.000000000000       0.000000000000 
      0.000000000000       0.000000000000       0.000000000000 
      0.000000000000       0.000000000000       0.000000000000 
      0.000000000000       0.000000000000       0.000000000000 
      0.000000000000       0.000000000000       0.000000000000 
! 0 Step
 0
! 1 Hamiltonian (MCH) in a.u.
      0.005149752800       0.000000000000      -0.000000000000      -0.000000000000      -0.000000000000      -0.000000000000 
     -0.000000000000      -0.000000000000       0.315040867000       0.000000000000       0.000000000000       0.000000000000 
     -0.000000000000      -0.000000000000       0.000000000000       0.000000000000       0.350654128600       0.000000000000 
! 2 U matrix
0.000000000 0.000000000 0.000000000 0.000000000 0.000000000 0.000000000 
0.000000000 0.000000000 0.000000000 0.000000000 0.000000000 0.000000000 
0.000000000 0.000000000 0.000000000 0.000000000 0.000000000 0.000000000 
! 3 Dipole moments X (MCH) in a.u.
      0.053011650000       0.000000000000       0.011909000000      -0.000000000000       0.003813000000      -0.000000000000 
      0.011909000000      -0.000000000000       0.069323530000       0.000000000000      -0.014222000000       0.000000000000 
      0.003813000000      -0.000000000000      -0.014222000000       0.000000000000       0.053202690000       0.000000000000 
! 3 Dipole moments Y (MCH) in a.u.
     -0.118461680000       0.000000000000      -0.009837000000      -0.000000000000       0.046846000000      -0.000000000000 
     -0.009837000000      -0.000000000000      -0.136643500000       0.000000000000       0.007467000000       0.000000000000 
      0.046846000000      -0.000000000000       0.007467000000       0.000000000000      -0.123922920000       0.000000000000 
! 3 Dipole moments Z (MCH) in a.u.
      1.508769300000       0.000000000000       0.020230000000      -0.000000000000       1.202455000000      -0.000000000000 
      0.020230000000      -0.000000000000       1.260449300000       0.000000000000      -0.002504000000       0.000000000000 
      1.202455000000      -0.000000000000      -0.002504000000       0.000000000000       1.514621060000       0.000000000000 
! 5 Coefficients (diag)
0.0000000000 0.0000000000
0.0000000000 0.0000000000
0.0000000000 0.0000000000
! 6 Hopping Probabilities
0.000000000 0.000000000
0.000000000 0.000000000
0.000000000 0.000000000
! 7 Ekin (a.u.)
0.000000000
! 8 states (diag, MCH)
0.000000000 0.000000000
! 9 Random number
0.000000000
! 10 Runtime (sec)
0.000000000
! 11 Geometry in a.u.
     -0.000325032893      -0.011670948544       0.024419040978
     -0.010346250530       0.034842770279       2.457460323249
      1.798044171634      -0.000978878132      -0.987580321179
      1.712530285058      -0.171596580715       3.505466526978
     -1.569744468834      -0.171600360167       3.418922739664
     -1.793210252208      -0.000975098680      -0.984337551150
! 12 Velocities in a.u.
0.000000000 0.000000000 0.000000000
0.000000000 0.000000000 0.000000000
0.000000000 0.000000000 0.000000000
0.000000000 0.000000000 0.000000000
0.000000000 0.000000000 0.000000000
0.000000000 0.000000000 0.000000000
! 15 Gradients (MCH) State 1
     -0.002043100000      -0.004656890000       0.000625148000 
     -0.071149500000       0.015467700000       0.000964653000 
      0.001221920000      -0.000262362000      -0.000710073000 
      0.033173800000      -0.009283460000       0.020532200000 
      0.037536200000      -0.001481310000      -0.022341100000 
      0.001260650000       0.000216359000       0.000929170000 
! 15 Gradients (MCH) State 2
     -0.010964900000       0.004570490000      -0.048076300000 
     -0.058379600000      -0.010181100000      -0.020950500000 
     -0.027119100000      -0.000516782000       0.050069600000 
      0.023056400000      -0.000864775000       0.006511770000 
      0.040616600000       0.008983820000      -0.038644900000 
      0.032790500000      -0.001991640000       0.051090300000 
! 15 Gradients (MCH) State 3
     -0.003745700000      -0.000518110000       0.281323000000 
     -0.069015700000      -0.006026460000      -0.277851000000 
      0.003502420000       0.001565630000       0.001258260000 
      0.035199000000      -0.002686140000       0.017668700000 
      0.034766300000       0.004925100000      -0.025398000000 
     -0.000706208000       0.002739970000       0.002999520000 
! 16 NACdr matrix element (MCH)  1 1
      0.000000000000       0.000000000000       0.000000000000 
      0.000000000000       0.000000000000       0.000000000000 
      0.000000000000       0.000000000000       0.000000000000 
      0.000000000000       0.000000000000       0.000000000000 
      0.000000000000       0.000000000000       0.000000000000 
      0.000000000000       0.000000000000       0.000000000000 
! 16 NACdr matrix element (MCH)  1 2
     -0.006575897000       0.009873539000       0.001607654000 
      0.027183200000      -0.025561430000       0.003065133000 
      0.001863166000      -0.266168400000      -0.002216978000 
     -0.010456080000      -0.126974000000      -0.009261340000 
     -0.011212970000       0.131206400000       0.011322860000 
      0.002311665000       0.274703800000       0.001635383000 
! 16 NACdr matrix element (MCH)  1 3
     -0.003052262000      -0.021283760000       0.190432500000 
     -0.002008732000       0.074914720000       0.286209900000 
      0.001607934000      -0.008463629000      -0.015702390000 
     -0.022486370000      -0.005186790000      -0.019158590000 
      0.027392990000      -0.008304382000      -0.019794400000 
     -0.001060971000      -0.014899070000      -0.016349810000 
! 16 NACdr matrix element (MCH)  2 1
      0.006575897000      -0.009873539000      -0.001607654000 
     -0.027183200000       0.025561430000      -0.003065133000 
     -0.001863166000       0.266168400000       0.002216978000 
      0.010456080000       0.126974000000       0.009261340000 
      0.011212970000      -0.131206400000      -0.011322860000 
     -0.002311665000      -0.274703800000      -0.001635383000 
! 16 NACdr matrix element (MCH)  2 2
      0.000000000000       0.000000000000       0.000000000000 
      0.000000000000       0.000000000000       0.000000000000 
      0.000000000000       0.000000000000       0.000000000000 
      0.000000000000       0.000000000000       0.000000000000 
      0.000000000000       0.000000000000       0.000000000000 
      0.000000000000       0.000000000000       0.000000000000 
! 16 NACdr matrix element (MCH)  2 3
     -0.447268200000      -0.032663690000      -0.095655410000 
      0.174456700000       0.072280340000       0.077959300000 
      0.096412420000      -0.602361100000       0.021619490000 
      0.021235300000       0.672842900000       0.082271100000 
      0.033776370000      -0.736441800000      -0.096877940000 
      0.122166700000       0.626855600000       0.010521430000 
! 16 NACdr matrix element (MCH)  3 1
      0.003052262000       0.021283760000      -0.190432500000 
      0.002008732000      -0.074914720000      -0.286209900000 
     -0.001607934000       0.008463629000       0.015702390000 
      0.022486370000       0.005186790000       0.019158590000 
     -0.027392990000       0.008304382000       0.019794400000 
      0.001060971000       0.014899070000       0.016349810000 
! 16 NACdr matrix element (MCH)  3 2
      0.447268200000       0.032663690000       0.095655410000 
     -0.174456700000      -0.072280340000      -0.077959300000 
     -0.096412420000       0.602361100000      -0.021619490000 
     -0.021235300000      -0.672842900000      -0.082271100000 
     -0.033776370000       0.736441800000       0.096877940000 
     -0.122166700000      -0.626855600000      -0.010521430000 
! 16 NACdr matrix element (MCH)  3 3
      0.000000000000       0.000000000000       0.000000000000 
      0.000000000000       0.000000000000       0.000000000000 
      0.000000000000       0.000000000000       0.000000000000 
      0.000000000000       0.000000000000       0.000000000000 
      0.000000000000       0.000000000000       0.000000000000 
      0.000000000000       0.000000000000       0.000000000000 
! 0 Step
 0
! 1 Hamiltonian (MCH) in a.u.
      0.006317105900       0.000000000000      -0.000000000000      -0.000000000000       0.000000000000       0.000000000000 
     -0.000000000000      -0.000000000000       0.315674065300       0.000000000000      -0.000000000000      -0.000000000000 
      0.000000000000       0.000000000000      -0.000000000000      -0.000000000000       0.351476411000       0.000000000000 
! 2 U matrix
0.000000000 0.000000000 0.000000000 0.000000000 0.000000000 0.000000000 
0.000000000 0.000000000 0.000000000 0.000000000 0.000000000 0.000000000 
0.000000000 0.000000000 0.000000000 0.000000000 0.000000000 0.000000000 
! 3 Dipole moments X (MCH) in a.u.
      0.058846480000       0.000000000000       0.013329000000      -0.000000000000       0.004220000000       0.000000000000 
      0.013329000000      -0.000000000000       0.077315270000       0.000000000000      -0.015608000000      -0.000000000000 
      0.004220000000       0.000000000000      -0.015608000000      -0.000000000000       0.058816090000       0.000000000000 
! 3 Dipole moments Y (MCH) in a.u.
     -0.130966530000       0.000000000000      -0.010872000000      -0.000000000000       0.051616000000       0.000000000000 
     -0.010872000000      -0.000000000000      -0.151206520000       0.000000000000       0.008275000000      -0.000000000000 
      0.051616000000       0.000000000000       0.008275000000      -0.000000000000      -0.136783060000       0.000000000000 
! 3 Dipole moments Z (MCH) in a.u.
      1.507673360000       0.000000000000       0.024751000000      -0.000000000000       1.201708000000       0.000000000000 
      0.024751000000      -0.000000000000       1.263871380000       0.000000000000      -0.003011000000      -0.000000000000 
      1.201708000000       0.000000000000      -0.003011000000      -0.000000000000       1.513763210000       0.000000000000 
! 5 Coefficients (diag)
0.0000000000 0.0000000000
0.0000000000 0.0000000000
0.0000000000 0.0000000000
! 6 Hopping Probabilities
0.000000000 0.000000000
0.000000000 0.000000000
0.000000000 0.000000000
! 7 Ekin (a.u.)
0.000000000
! 8 states (diag, MCH)
0.000000000 0.000000000
! 9 Random number
0.000000000
! 10 Runtime (sec)
0.000000000
! 11 Geometry in a.u.
     -0.000360937690      -0.012904939703       0.024419040978
     -0.011500873192       0.038523956770       2.457460323249
      1.798314402470      -0.001082813069      -0.987761734887
      1.720497370398      -0.189732282330       3.510294777225
     -1.561777383494      -0.189737951508       3.414092599691
     -1.792940021372      -0.001077143891      -0.984156137442
! 12 Velocities in a.u.
0.000000000 0.000000000 0.000000000
0.000000000 0.000000000 0.000000000
0.000000000 0.000000000 0.000000000
0.000000000 0.000000000 0.000000000
0.000000000 0.000000000 0.000000000
0.000000000 0.000000000 0.000000000
! 15 Gradients (MCH) State 1
     -0.002286650000      -0.005143050000       0.000757240000 
     -0.078512600000       0.016882200000       0.001237110000 
      0.001357030000      -0.000316153000      -0.000773688000 
      0.036317200000      -0.010608800000       0.022528700000 
      0.041721200000      -0.001084120000      -0.024792800000 
      0.001403850000       0.000269983000       0.001043380000 
! 15 Gradients (MCH) State 2
     -0.012095600000       0.005039210000      -0.047744300000 
     -0.064297900000      -0.011459700000      -0.020225500000 
     -0.026742800000      -0.000490366000       0.049796000000 
      0.025829900000      -0.001407150000       0.008526000000 
      0.044320300000       0.010600300000      -0.041277000000 
      0.032986100000      -0.002282310000       0.050924700000 
! 15 Gradients (MCH) State 3
     -0.004264150000      -0.000581720000       0.281285000000 
     -0.076065900000      -0.006842160000      -0.277360000000 
      0.003629270000       0.001667270000       0.001148830000 
      0.038312200000      -0.003317810000       0.019691700000 
      0.038858900000       0.005975020000      -0.027844400000 
     -0.000470332000       0.003099400000       0.003079120000 
! 16 NACdr matrix element (MCH)  1 1
      0.000000000000       0.000000000000       0.000000000000 
      0.000000000000       0.000000000000       0.000000000000 
      0.000000000000       0.000000000000       0.000000000000 
      0.000000000000       0.000000000000       0.000000000000 
      0.000000000000       0.000000000000       0.000000000000 
      0.000000000000       0.000000000000       0.000000000000 
! 16 NACdr matrix element (MCH)  1 2
     -0.007279606000       0.010898050000       0.001958857000 
      0.029996690000      -0.028055560000       0.003735385000 
      0.002035412000      -0.265679300000      -0.002468005000 
     -0.011465960000      -0.126359800000      -0.010102440000 
     -0.012387110000       0.130890500000       0.012635340000 
      0.002583816000       0.275085800000       0.001756438000 
! 16 NACdr matrix element (MCH)  1 3
     -0.003304746000      -0.023551210000       0.190034500000 
     -0.002350506000       0.082730220000       0.286308100000 
      0.001686790000      -0.008995660000      -0.015705590000 
     -0.022207880000      -0.005540767000      -0.019243370000 
      0.027704560000      -0.009320764000      -0.020028480000 
     -0.001101043000      -0.016846970000      -0.016433710000 
! 16 NACdr matrix element (MCH)  2 1
      0.007279606000      -0.010898050000      -0.001958857000 
     -0.029996690000       0.028055560000      -0.003735385000 
     -0.002035412000       0.265679300000       0.002468005000 
      0.011465960000       0.126359800000       0.010102440000 
      0.012387110000      -0.130890500000      -0.012635340000 
     -0.002583816000      -0.275085800000      -0.001756438000 
! 16 NACdr matrix element (MCH)  2 2
      0.000000000000       0.000000000000       0.000000000000 
      0.000000000000       0.000000000000       0.000000000000 
      0.000000000000       0.000000000000       0.000000000000 
      0.000000000000       0.000000000000       0.000000000000 
      0.000000000000       0.000000000000       0.000000000000 
      0.000000000000       0.000000000000       0.000000000000 
! 16 NACdr matrix element (MCH)  2 3
     -0.491641200000      -0.035393740000      -0.115885300000 
      0.192808100000       0.079100890000       0.094679230000 
      0.104328700000      -0.596918500000       0.025610200000 
      0.022314480000       0.664772200000       0.089656220000 
      0.037562410000      -0.734265900000      -0.107476200000 
      0.135484900000       0.623277000000       0.013219710000 
! 16 NACdr matrix element (MCH)  3 1
      0.003304746000       0.023551210000      -0.190034500000 
      0.002350506000      -0.082730220000      -0.286308100000 
     -0.001686790000       0.008995660000       0.015705590000 
      0.022207880000       0.005540767000       0.019243370000 
     -0.027704560000       0.009320764000       0.020028480000 
      0.001101043000       0.016846970000       0.016433710000 
! 16 NACdr matrix element (MCH)  3 2
      0.491641200000       0.035393740000       0.115885300000 
     -0.192808100000      -0.079100890000      -0.094679230000 
     -0.104328700000       0.596918500000      -0.025610200000 
     -0.022314480000      -0.664772200000      -0.089656220000 
     -0.037562410000       0.734265900000       0.107476200000 
     -0.135484900000      -0.623277000000      -0.013219710000 
! 16 NACdr matrix element (MCH)  3 3
      0.000000000000       0.000000000000       0.000000000000 
      0.000000000000       0.000000000000       0.000000000000 
      0.000000000000       0.000000000000       0.000000000000 
      0.000000000000       0.000000000000       0.000000000000 
      0.000000000000       0.000000000000       0.000000000000 
      0.000000000000       0.000000000000       0.000000000000 
! 0 Step
 0
! 1 Hamiltonian (MCH) in a.u.
      0.003028409100       0.000000000000       0.000000000000       0.000000000000       0.000000000000       0.000000000000 
      0.000000000000       0.000000000000       0.314126852800       0.000000000000       0.000000000000       0.000000000000 
      0.000000000000       0.000000000000       0.000000000000       0.000000000000       0.349339092900       0.000000000000 
! 2 U matrix
0.000000000 0.000000000 0.000000000 0.000000000 0.000000000 0.000000000 
0.000000000 0.000000000 0.000000000 0.000000000 0.000000000 0.000000000 
0.000000000 0.000000000 0.000000000 0.000000000 0.000000000 0.000000000 
! 3 Dipole moments X (MCH) in a.u.
     -0.041773260000       0.000000000000      -0.008045000000       0.000000000000      -0.003025000000       0.000000000000 
     -0.008045000000       0.000000000000      -0.054071020000       0.000000000000       0.009992000000       0.000000000000 
     -0.003025000000       0.000000000000       0.009992000000       0.000000000000      -0.042323940000       0.000000000000 
! 3 Dipole moments Y (MCH) in a.u.
      0.081890510000       0.000000000000       0.007857000000       0.000000000000      -0.032661000000       0.000000000000 
      0.007857000000       0.000000000000       0.094316070000       0.000000000000      -0.005908000000       0.000000000000 
     -0.032661000000       0.000000000000      -0.005908000000       0.000000000000       0.085987420000       0.000000000000 
! 3 Dipole moments Z (MCH) in a.u.
      1.511364170000       0.000000000000       0.011109000000       0.000000000000       1.204129000000       0.000000000000 
      0.011109000000       0.000000000000       1.253840160000       0.000000000000      -0.001416000000       0.000000000000 
      1.204129000000       0.000000000000      -0.001416000000       0.000000000000       1.516548920000       0.000000000000 
! 5 Coefficients (diag)
0.0000000000 0.0000000000
0.0000000000 0.0000000000
0.0000000000 0.0000000000
! 6 Hopping Probabilities
0.000000000 0.000000000
0.000000000 0.000000000
0.000000000 0.000000000
! 7 Ekin (a.u.)
0.000000000
! 8 states (diag, MCH)
0.000000000 0.000000000
! 9 Random number
0.000000000
! 10 Runtime (sec)
0.000000000
! 11 Geometry in a.u.
      0.000255113027       0.008065351098       0.024419040978
      0.008125822334      -0.024078890276       2.457460323249
      1.793728037166       0.000676521952      -0.984685260757
      1.585064478523       0.118582204025       3.428206964113
     -1.697210275368       0.118585983477       3.496180412803
     -1.797526386676       0.000674632226      -0.987232611572
! 12 Velocities in a.u.
0.000000000 0.000000000 0.000000000
0.000000000 0.000000000 0.000000000
0.000000000 0.000000000 0.000000000
0.000000000 0.000000000 0.000000000
0.000000000 0.000000000 0.000000000
0.000000000 0.000000000 0.000000000
! 15 Gradients (MCH) State 1
      0.001578360000       0.003228810000       0.000283473000 
      0.056982600000      -0.010818700000       0.001495480000 
     -0.000986352000      -0.000111507000       0.000700283000 
     -0.030129900000       0.001614480000      -0.018104700000 
     -0.026482900000       0.005936460000       0.016222000000 
     -0.000961844000       0.000150439000      -0.000596547000 
! 15 Gradients (MCH) State 2
      0.008770670000      -0.003181010000      -0.048721100000 
      0.046987200000       0.006949970000      -0.021476200000 
     -0.032421500000       0.001269110000       0.051447100000 
     -0.034150200000      -0.005475680000      -0.034053800000 
     -0.017050200000      -0.000030340100       0.002167900000 
      0.027864000000       0.000467947000       0.050636100000 
! 15 Gradients (MCH) State 3
      0.002770310000       0.000346712000       0.281360000000 
      0.055433500000       0.004106150000      -0.277820000000 
      0.001171480000      -0.001807560000       0.002859540000 
     -0.027555800000      -0.002852560000      -0.021179500000 
     -0.028537800000       0.001367860000       0.013298600000 
     -0.003281700000      -0.001160610000       0.001481390000 
! 16 NACdr matrix element (MCH)  1 1
      0.000000000000       0.000000000000       0.000000000000 
      0.000000000000       0.000000000000       0.000000000000 
      0.000000000000       0.000000000000       0.000000000000 
      0.000000000000       0.000000000000       0.000000000000 
      0.000000000000       0.000000000000       0.000000000000 
      0.000000000000       0.000000000000       0.000000000000 
! 16 NACdr matrix element (MCH)  1 2
      0.004528065000      -0.007895861000       0.000882723500 
     -0.018870830000       0.020693940000       0.001691142000 
     -0.001567279000      -0.273899100000       0.001197919000 
      0.007772849000      -0.131997500000       0.007708796000 
      0.007345579000       0.128391000000      -0.006579665000 
     -0.001316747000       0.267060000000      -0.001510842000 
! 16 NACdr matrix element (MCH)  1 3
      0.002539291000       0.014704700000       0.191328900000 
      0.001377372000      -0.051981370000       0.285970800000 
      0.000963433200       0.009847588000      -0.016171720000 
     -0.026822320000       0.005577510000      -0.019280560000 
      0.023049930000       0.003838002000      -0.018917970000 
     -0.001429536000       0.006300727000      -0.015679820000 
! 16 NACdr matrix element (MCH)  2 1
     -0.004528065000       0.007895861000      -0.000882723500 
      0.018870830000      -0.020693940000      -0.001691142000 
      0.001567279000       0.273899100000      -0.001197919000 
     -0.007772849000       0.131997500000      -0.007708796000 
     -0.007345579000      -0.128391000000       0.006579665000 
      0.001316747000      -0.267060000000       0.001510842000 
! 16 NACdr matrix element (MCH)  2 2
      0.000000000000       0.000000000000       0.000000000000 
      0.000000000000       0.000000000000       0.000000000000 
      0.000000000000       0.000000000000       0.000000000000 
      0.000000000000       0.000000000000       0.000000000000 
      0.000000000000       0.000000000000       0.000000000000 
      0.000000000000       0.000000000000       0.000000000000 
! 16 NACdr matrix element (MCH)  2 3
      0.313190800000       0.027193810000      -0.053477560000 
     -0.120763100000      -0.058839450000       0.043470800000 
     -0.084048770000      -0.634732600000       0.005254798000 
     -0.023121980000       0.741939300000      -0.066659090000 
     -0.016178290000      -0.689988700000       0.058548560000 
     -0.069626850000       0.614026700000       0.012764790000 
! 16 NACdr matrix element (MCH)  3 1
     -0.002539291000      -0.014704700000      -0.191328900000 
     -0.001377372000       0.051981370000      -0.285970800000 
     -0.000963433200      -0.009847588000       0.016171720000 
      0.026822320000      -0.005577510000       0.019280560000 
     -0.023049930000      -0.003838002000       0.018917970000 
      0.001429536000      -0.006300727000       0.015679820000 
! 16 NACdr matrix element (MCH)  3 2
     -0.313190800000      -0.027193810000       0.053477560000 
      0.120763100000       0.058839450000      -0.043470800000 
      0.084048770000       0.634732600000      -0.005254798000 
      0.023121980000      -0.741939300000       0.066659090000 
      0.016178290000       0.689988700000      -0.058548560000 
      0.069626850000      -0.614026700000      -0.012764790000 
! 16 NACdr matrix element (MCH)  3 3
      0.000000000000       0.000000000000       0.000000000000 
      0.000000000000       0.000000000000       0.000000000000 
      0.000000000000       0.000000000000       0.000000000000 
      0.000000000000       0.000000000000       0.000000000000 
      0.000000000000       0.000000000000       0.000000000000 
      0.000000000000       0.000000000000       0.000000000000 
! 0 Step
 0
! 1 Hamiltonian (MCH) in a.u.
      0.003951671400       0.000000000000       0.000000000000       0.000000000000      -0.000000000000      -0.000000000000 
      0.000000000000       0.000000000000       0.314668406600       0.000000000000      -0.000000000000      -0.000000000000 
     -0.000000000000      -0.000000000000      -0.000000000000      -0.000000000000       0.350017194200       0.000000000000 
! 2 U matrix
0.000000000 0.000000000 0.000000000 0.000000000 0.000000000 0.000000000 
0.000000000 0.000000000 0.000000000 0.000000000 0.000000000 0.000000000 
0.000000000 0.000000000 0.000000000 0.000000000 0.000000000 0.000000000 
! 3 Dipole moments X (MCH) in a.u.
     -0.047661290000       0.000000000000      -0.009363000000       0.000000000000      -0.003446000000      -0.000000000000 
     -0.009363000000       0.000000000000      -0.061893390000       0.000000000000       0.011459000000      -0.000000000000 
     -0.003446000000      -0.000000000000       0.011459000000      -0.000000000000      -0.048150760000       0.000000000000 
! 3 Dipole moments Y (MCH) in a.u.
      0.094408400000       0.000000000000       0.008928000000       0.000000000000      -0.037568000000      -0.000000000000 
      0.008928000000       0.000000000000       0.108812280000       0.000000000000      -0.006733000000      -0.000000000000 
     -0.037568000000      -0.000000000000      -0.006733000000      -0.000000000000       0.099019850000       0.000000000000 
! 3 Dipole moments Z (MCH) in a.u.
      1.510585700000       0.000000000000       0.014575000000       0.000000000000       1.203632000000      -0.000000000000 
      0.014575000000       0.000000000000       1.256356320000       0.000000000000      -0.001838000000      -0.000000000000 
      1.203632000000      -0.000000000000      -0.001838000000      -0.000000000000       1.515972540000       0.000000000000 
! 5 Coefficients (diag)
0.0000000000 0.0000000000
0.0000000000 0.0000000000
0.0000000000 0.0000000000
! 6 Hopping Probabilities
0.000000000 0.000000000
0.000000000 0.000000000
0.000000000 0.000000000
! 7 Ekin (a.u.)
0.000000000
! 8 states (diag, MCH)
0.000000000 0.000000000
! 9 Random number
0.000000000
! 10 Runtime (sec)
0.000000000
! 11 Geometry in a.u.
      0.000291017823       0.009299342258       0.024419040978
      0.009280444996      -0.027760076766       2.457460323249
      1.793457806330       0.000780456889      -0.984503847049
      1.577097393183       0.136719795365       3.423378713865
     -1.705175470982       0.136721685092       3.501008663051
     -1.797794727785       0.000776677437      -0.987414025280
! 12 Velocities in a.u.
0.000000000 0.000000000 0.000000000
0.000000000 0.000000000 0.000000000
0.000000000 0.000000000 0.000000000
0.000000000 0.000000000 0.000000000
0.000000000 0.000000000 0.000000000
0.000000000 0.000000000 0.000000000
! 15 Gradients (MCH) State 1
      0.001810770000       0.003719520000       0.000373850000 
      0.064763400000      -0.012324600000       0.001867300000 
     -0.001128140000      -0.000150797000       0.000808656000 
     -0.034505600000       0.001447600000      -0.020701000000 
     -0.029843300000       0.007115030000       0.018320400000 
     -0.001097070000       0.000193272000      -0.000669284000 
! 15 Gradients (MCH) State 2
      0.009960860000      -0.003661390000      -0.048493500000 
      0.053335900000       0.008155070000      -0.020765600000 
     -0.032662700000       0.001527090000       0.051344300000 
     -0.038083100000      -0.006817050000      -0.036829400000 
     -0.020045000000       0.000320019000       0.004322590000 
      0.027494200000       0.000476254000       0.050421600000 
! 15 Gradients (MCH) State 3
      0.003222290000       0.000406262000       0.281336000000 
      0.062950500000       0.004862420000      -0.277298000000 
      0.000968767000      -0.002137870000       0.002943770000 
     -0.031858900000      -0.003686950000      -0.023774700000 
     -0.031874500000       0.001845360000       0.015419900000 
     -0.003408200000      -0.001289220000       0.001373400000 
! 16 NACdr matrix element (MCH)  1 1
      0.000000000000       0.000000000000       0.000000000000 
      0.000000000000       0.000000000000       0.000000000000 
      0.000000000000       0.000000000000       0.000000000000 
      0.000000000000       0.000000000000       0.000000000000 
      0.000000000000       0.000000000000       0.000000000000 
      0.000000000000       0.000000000000       0.000000000000 
! 16 NACdr matrix element (MCH)  1 2
      0.005227652000      -0.008972006000       0.001150754000 
     -0.021727940000       0.023422940000       0.002214474000 
     -0.001827689000      -0.274324900000       0.001347756000 
      0.008966199000      -0.131877000000       0.008976674000 
      0.008408081000       0.127857500000      -0.007490205000 
     -0.001498646000       0.266560600000      -0.001757432000 
! 16 NACdr matrix element (MCH)  1 3
      0.002846935000       0.016963780000       0.191042500000 
      0.001642695000      -0.059887000000       0.286054200000 
      0.000979145500       0.011635810000      -0.016242750000 
     -0.027119710000       0.006550587000      -0.019439800000 
      0.022785790000       0.004280325000      -0.018978790000 
     -0.001498268000       0.006989607000      -0.015675300000 
! 16 NACdr matrix element (MCH)  2 1
     -0.005227652000       0.008972006000      -0.001150754000 
      0.021727940000      -0.023422940000      -0.002214474000 
      0.001827689000       0.274324900000      -0.001347756000 
     -0.008966199000       0.131877000000      -0.008976674000 
     -0.008408081000      -0.127857500000       0.007490205000 
      0.001498646000      -0.266560600000       0.001757432000 
! 16 NACdr matrix element (MCH)  2 2
      0.000000000000       0.000000000000       0.000000000000 
      0.000000000000       0.000000000000       0.000000000000 
      0.000000000000       0.000000000000       0.000000000000 
      0.000000000000       0.000000000000       0.000000000000 
      0.000000000000       0.000000000000       0.000000000000 
      0.000000000000       0.000000000000       0.000000000000 
! 16 NACdr matrix element (MCH)  2 3
      0.359650300000       0.030499120000      -0.069715650000 
     -0.139255800000      -0.066453660000       0.056751320000 
     -0.097515840000      -0.632636200000       0.007367098000 
     -0.026941090000       0.741544700000      -0.077257530000 
     -0.017849510000      -0.682928400000       0.066635870000 
     -0.078717340000       0.609514500000       0.016094030000 
! 16 NACdr matrix element (MCH)  3 1
     -0.002846935000      -0.016963780000      -0.191042500000 
     -0.001642695000       0.059887000000      -0.286054200000 
     -0.000979145500      -0.011635810000       0.016242750000 
      0.027119710000      -0.006550587000       0.019439800000 
     -0.022785790000      -0.004280325000       0.018978790000 
      0.001498268000      -0.006989607000       0.015675300000 
! 16 NACdr matrix element (MCH)  3 2
     -0.359650300000      -0.030499120000       0.069715650000 
      0.139255800000       0.066453660000      -0.056751320000 
      0.097515840000       0.632636200000      -0.007367098000 
      0.026941090000      -0.741544700000       0.077257530000 
      0.017849510000       0.682928400000      -0.066635870000 
      0.078717340000      -0.609514500000      -0.016094030000 
! 16 NACdr matrix element (MCH)  3 3
      0.000000000000       0.000000000000       0.000000000000 
      0.000000000000       0.000000000000       0.000000000000 
      0.000000000000       0.000000000000       0.000000000000 
      0.000000000000       0.000000000000       0.000000000000 
      0.000000000000       0.000000000000       0.000000000000 
      0.000000000000       0.000000000000       0.000000000000 
! 0 Step
 0
! 1 Hamiltonian (MCH) in a.u.
      0.004991586800       0.000000000000       0.000000000000       0.000000000000      -0.000000000000      -0.000000000000 
      0.000000000000       0.000000000000       0.315272001000       0.000000000000      -0.000000000000      -0.000000000000 
     -0.000000000000      -0.000000000000      -0.000000000000      -0.000000000000       0.350777270000       0.000000000000 
! 2 U matrix
0.000000000 0.000000000 0.000000000 0.000000000 0.000000000 0.000000000 
0.000000000 0.000000000 0.000000000 0.000000000 0.000000000 0.000000000 
0.000000000 0.000000000 0.000000000 0.000000000 0.000000000 0.000000000 
! 3 Dipole moments X (MCH) in a.u.
     -0.053530940000       0.000000000000      -0.010718000000       0.000000000000      -0.003863000000      -0.000000000000 
     -0.010718000000       0.000000000000      -0.069787970000       0.000000000000       0.012902000000      -0.000000000000 
     -0.003863000000      -0.000000000000       0.012902000000      -0.000000000000      -0.053903230000       0.000000000000 
! 3 Dipole moments Y (MCH) in a.u.
      0.106923400000       0.000000000000       0.009986000000       0.000000000000      -0.042435000000      -0.000000000000 
      0.009986000000       0.000000000000       0.123336590000       0.000000000000      -0.007550000000      -0.000000000000 
     -0.042435000000      -0.000000000000      -0.007550000000      -0.000000000000       0.112000380000       0.000000000000 
! 3 Dipole moments Z (MCH) in a.u.
      1.509697550000       0.000000000000       0.018485000000       0.000000000000       1.203053000000      -0.000000000000 
      0.018485000000       0.000000000000       1.259193300000       0.000000000000      -0.002306000000      -0.000000000000 
      1.203053000000      -0.000000000000      -0.002306000000      -0.000000000000       1.515321050000       0.000000000000 
! 5 Coefficients (diag)
0.0000000000 0.0000000000
0.0000000000 0.0000000000
0.0000000000 0.0000000000
! 6 Hopping Probabilities
0.000000000 0.000000000
0.000000000 0.000000000
0.000000000 0.000000000
! 7 Ekin (a.u.)
0.000000000
! 8 states (diag, MCH)
0.000000000 0.000000000
! 9 Random number
0.000000000
! 10 Runtime (sec)
0.000000000
! 11 Geometry in a.u.
      0.000326922620       0.010531443691       0.024419040978
      0.010435067658      -0.031443152982       2.457460323249
      1.793189465221       0.000884391826      -0.984322433341
      1.569130307843       0.154855496980       3.418550463618
     -1.713142556322       0.154859276432       3.505836913298
     -1.798064958621       0.000880612374      -0.987595438988
! 12 Velocities in a.u.
0.000000000 0.000000000 0.000000000
0.000000000 0.000000000 0.000000000
0.000000000 0.000000000 0.000000000
0.000000000 0.000000000 0.000000000
0.000000000 0.000000000 0.000000000
0.000000000 0.000000000 0.000000000
! 15 Gradients (MCH) State 1
      0.002046690000       0.004208760000       0.000477768000 
      0.072415000000      -0.013773900000       0.002264720000 
     -0.001269850000      -0.000195857000       0.000918921000 
     -0.038868400000       0.001168340000      -0.023282000000 
     -0.033091000000       0.008351510000       0.020359400000 
     -0.001232510000       0.000241104000      -0.000738831000 
! 15 Gradients (MCH) State 2
      0.011126200000      -0.004138750000      -0.048225200000 
      0.059551900000       0.009414760000      -0.019987100000 
     -0.032886000000       0.001803690000       0.051217000000 
     -0.041989700000      -0.008297250000      -0.039590900000 
     -0.022924500000       0.000751720000       0.006401940000 
      0.027122200000       0.000465843000       0.050184300000 
! 15 Gradients (MCH) State 3
      0.003697560000       0.000468210000       0.281306000000 
      0.070321000000       0.005667320000      -0.276727000000 
      0.000755350000      -0.002481380000       0.003025580000 
     -0.036141700000      -0.004629140000      -0.026352900000 
     -0.035096500000       0.002381570000       0.017483300000 
     -0.003535710000      -0.001406580000       0.001264540000 
! 16 NACdr matrix element (MCH)  1 1
      0.000000000000       0.000000000000       0.000000000000 
      0.000000000000       0.000000000000       0.000000000000 
      0.000000000000       0.000000000000       0.000000000000 
      0.000000000000       0.000000000000       0.000000000000 
      0.000000000000       0.000000000000       0.000000000000 
      0.000000000000       0.000000000000       0.000000000000 
! 16 NACdr matrix element (MCH)  1 2
      0.005929860000      -0.010017960000       0.001462761000 
     -0.024572470000       0.026055280000       0.002802406000 
     -0.002091324000      -0.274731000000       0.001484686000 
      0.010153930000      -0.131690600000       0.010264150000 
      0.009452007000       0.127289900000      -0.008376230000 
     -0.001677320000       0.266069600000      -0.002009186000 
! 16 NACdr matrix element (MCH)  1 3
      0.003133723000       0.019230210000       0.190714700000 
      0.001935943000      -0.067776170000       0.286147200000 
      0.001003862000       0.013494370000      -0.016319460000 
     -0.027422780000       0.007548944000      -0.019624550000 
      0.022517590000       0.004685260000      -0.019046670000 
     -0.001571126000       0.007612868000      -0.015674280000 
! 16 NACdr matrix element (MCH)  2 1
     -0.005929860000       0.010017960000      -0.001462761000 
      0.024572470000      -0.026055280000      -0.002802406000 
      0.002091324000       0.274731000000      -0.001484686000 
     -0.010153930000       0.131690600000      -0.010264150000 
     -0.009452007000      -0.127289900000       0.008376230000 
      0.001677320000      -0.266069600000       0.002009186000 
! 16 NACdr matrix element (MCH)  2 2
      0.000000000000       0.000000000000       0.000000000000 
      0.000000000000       0.000000000000       0.000000000000 
      0.000000000000       0.000000000000       0.000000000000 
      0.000000000000       0.000000000000       0.000000000000 
      0.000000000000       0.000000000000       0.000000000000 
      0.000000000000       0.000000000000       0.000000000000 
! 16 NACdr matrix element (MCH)  2 3
      0.405494200000       0.033605300000      -0.087754800000 
     -0.157739700000      -0.073810180000       0.071531420000 
     -0.111017000000      -0.630011500000       0.009762653000 
     -0.030780240000       0.740535800000      -0.087905520000 
     -0.019296520000      -0.675512400000       0.074479770000 
     -0.087370710000       0.604677400000       0.019735580000 
! 16 NACdr matrix element (MCH)  3 1
     -0.003133723000      -0.019230210000      -0.190714700000 
     -0.001935943000       0.067776170000      -0.286147200000 
     -0.001003862000      -0.013494370000       0.016319460000 
      0.027422780000      -0.007548944000       0.019624550000 
     -0.022517590000      -0.004685260000       0.019046670000 
      0.001571126000      -0.007612868000       0.015674280000 
! 16 NACdr matrix element (MCH)  3 2
     -0.405494200000      -0.033605300000       0.087754800000 
      0.157739700000       0.073810180000      -0.071531420000 
      0.111017000000       0.630011500000      -0.009762653000 
      0.030780240000      -0.740535800000       0.087905520000 
      0.019296520000       0.675512400000      -0.074479770000 
      0.087370710000      -0.604677400000      -0.019735580000 
! 16 NACdr matrix element (MCH)  3 3
      0.000000000000       0.000000000000       0.000000000000 
      0.000000000000       0.000000000000       0.000000000000 
      0.000000000000       0.000000000000       0.000000000000 
      0.000000000000       0.000000000000       0.000000000000 
      0.000000000000       0.000000000000       0.000000000000 
      0.000000000000       0.000000000000       0.000000000000 
! 0 Step
 0
! 1 Hamiltonian (MCH) in a.u.
      0.006145163900       0.000000000000      -0.000000000000      -0.000000000000      -0.000000000000      -0.000000000000 
     -0.000000000000      -0.000000000000       0.315934591600       0.000000000000       0.000000000000       0.000000000000 
     -0.000000000000      -0.000000000000       0.000000000000       0.000000000000       0.351616405900       0.000000000000 
! 2 U matrix
0.000000000 0.000000000 0.000000000 0.000000000 0.000000000 0.000000000 
0.000000000 0.000000000 0.000000000 0.000000000 0.000000000 0.000000000 
0.000000000 0.000000000 0.000000000 0.000000000 0.000000000 0.000000000 
! 3 Dipole moments X (MCH) in a.u.
     -0.059379290000       0.000000000000      -0.012112000000      -0.000000000000      -0.004273000000      -0.000000000000 
     -0.012112000000      -0.000000000000      -0.077734330000       0.000000000000       0.014314000000       0.000000000000 
     -0.004273000000      -0.000000000000       0.014314000000       0.000000000000      -0.059569130000       0.000000000000 
! 3 Dipole moments Y (MCH) in a.u.
      0.119434250000       0.000000000000       0.011023000000      -0.000000000000      -0.047261000000      -0.000000000000 
      0.011023000000      -0.000000000000       0.137892090000       0.000000000000      -0.008361000000       0.000000000000 
     -0.047261000000      -0.000000000000      -0.008361000000       0.000000000000       0.124920850000       0.000000000000 
! 3 Dipole moments Z (MCH) in a.u.
      1.508702580000       0.000000000000       0.022828000000      -0.000000000000       1.202381000000      -0.000000000000 
      0.022828000000      -0.000000000000       1.262429630000       0.000000000000      -0.002809000000       0.000000000000 
      1.202381000000      -0.000000000000      -0.002809000000       0.000000000000       1.514552360000       0.000000000000 
! 5 Coefficients (diag)
0.0000000000 0.0000000000
0.0000000000 0.0000000000
0.0000000000 0.0000000000
! 6 Hopping Probabilities
0.000000000 0.000000000
0.000000000 0.000000000
0.000000000 0.000000000
! 7 Ekin (a.u.)
0.000000000
! 8 states (diag, MCH)
0.000000000 0.000000000
! 9 Random number
0.000000000
! 10 Runtime (sec)
0.000000000
! 11 Geometry in a.u.
      0.000362827416       0.011765434850       0.024419040978
      0.011589690320      -0.035126229198       2.457460323249
      1.792919234385       0.000986437037      -0.984142909359
      1.561165112229       0.172991198595       3.413722213370
     -1.721109641662       0.172994978047       3.510667053272
     -1.798335189457       0.000982657585      -0.987774962970
! 12 Velocities in a.u.
0.000000000 0.000000000 0.000000000
0.000000000 0.000000000 0.000000000
0.000000000 0.000000000 0.000000000
0.000000000 0.000000000 0.000000000
0.000000000 0.000000000 0.000000000
0.000000000 0.000000000 0.000000000
! 15 Gradients (MCH) State 1
      0.002286920000       0.004697100000       0.000594423000 
      0.079919800000      -0.015161500000       0.002682670000 
     -0.001412430000      -0.000246870000       0.001031110000 
     -0.043205000000       0.000777409000      -0.025840000000 
     -0.036221900000       0.009640490000       0.022336600000 
     -0.001367400000       0.000293411000      -0.000804855000 
! 15 Gradients (MCH) State 2
      0.012267300000      -0.004613150000      -0.047917100000 
      0.065616100000       0.010732700000      -0.019147300000 
     -0.033091100000       0.002094910000       0.051065700000 
     -0.045854800000      -0.009909270000      -0.042329700000 
     -0.025685300000       0.001253830000       0.008404190000 
      0.026747900000       0.000441022000       0.049924300000 
! 15 Gradients (MCH) State 3
      0.004199490000       0.000530258000       0.281269000000 
      0.077524100000       0.006524410000      -0.276111000000 
      0.000528244000      -0.002835650000       0.003106900000 
     -0.040391700000      -0.005679110000      -0.028906900000 
     -0.038197600000       0.002973210000       0.019485500000 
     -0.003662590000      -0.001513120000       0.001156280000 
! 16 NACdr matrix element (MCH)  1 1
      0.000000000000       0.000000000000       0.000000000000 
      0.000000000000       0.000000000000       0.000000000000 
      0.000000000000       0.000000000000       0.000000000000 
      0.000000000000       0.000000000000       0.000000000000 
      0.000000000000       0.000000000000       0.000000000000 
      0.000000000000       0.000000000000       0.000000000000 
! 16 NACdr matrix element (MCH)  1 2
      0.006633385000      -0.011050660000       0.001806395000 
     -0.027401070000       0.028603330000       0.003450401000 
     -0.002359381000      -0.275119900000       0.001610765000 
      0.011334980000      -0.131433300000       0.011573730000 
      0.010475880000       0.126699700000      -0.009236308000 
     -0.001851812000       0.265575100000      -0.002263524000 
! 16 NACdr matrix element (MCH)  1 3
      0.003397777000       0.021499960000       0.190348900000 
      0.002259120000      -0.075640060000       0.286244100000 
      0.001037711000       0.015419870000      -0.016400420000 
     -0.027733970000       0.008567267000      -0.019837810000 
      0.022247910000       0.005057862000      -0.019122880000 
     -0.001647340000       0.008171374000      -0.015675670000 
! 16 NACdr matrix element (MCH)  2 1
     -0.006633385000       0.011050660000      -0.001806395000 
      0.027401070000      -0.028603330000      -0.003450401000 
      0.002359381000       0.275119900000      -0.001610765000 
     -0.011334980000       0.131433300000      -0.011573730000 
     -0.010475880000      -0.126699700000       0.009236308000 
      0.001851812000      -0.265575100000       0.002263524000 
! 16 NACdr matrix element (MCH)  2 2
      0.000000000000       0.000000000000       0.000000000000 
      0.000000000000       0.000000000000       0.000000000000 
      0.000000000000       0.000000000000       0.000000000000 
      0.000000000000       0.000000000000       0.000000000000 
      0.000000000000       0.000000000000       0.000000000000 
      0.000000000000       0.000000000000       0.000000000000 
! 16 NACdr matrix element (MCH)  2 3
      0.450547200000       0.036453230000      -0.107441300000 
     -0.176155700000      -0.080811340000       0.087712560000 
     -0.124482700000      -0.626750700000       0.012407060000 
     -0.034615010000       0.738785700000      -0.098562940000 
     -0.020517560000      -0.667688500000       0.082053140000 
     -0.095562950000       0.599436200000       0.023649320000 
! 16 NACdr matrix element (MCH)  3 1
     -0.003397777000      -0.021499960000      -0.190348900000 
     -0.002259120000       0.075640060000      -0.286244100000 
     -0.001037711000      -0.015419870000       0.016400420000 
      0.027733970000      -0.008567267000       0.019837810000 
     -0.022247910000      -0.005057862000       0.019122880000 
      0.001647340000      -0.008171374000       0.015675670000 
! 16 NACdr matrix element (MCH)  3 2
     -0.450547200000      -0.036453230000       0.107441300000 
      0.176155700000       0.080811340000      -0.087712560000 
      0.124482700000       0.626750700000      -0.012407060000 
      0.034615010000      -0.738785700000       0.098562940000 
      0.020517560000       0.667688500000      -0.082053140000 
      0.095562950000      -0.599436200000      -0.023649320000 
! 16 NACdr matrix element (MCH)  3 3
      0.000000000000       0.000000000000       0.000000000000 
      0.000000000000       0.000000000000       0.000000000000 
      0.000000000000       0.000000000000       0.000000000000 
      0.000000000000       0.000000000000       0.000000000000 
      0.000000000000       0.000000000000       0.000000000000 
      0.000000000000       0.000000000000       0.000000000000 
! 0 Step
 0
! 1 Hamiltonian (MCH) in a.u.
      0.007409326000       0.000000000000       0.000000000000       0.000000000000      -0.000000000000      -0.000000000000 
      0.000000000000       0.000000000000       0.316652888600       0.000000000000      -0.000000000000      -0.000000000000 
     -0.000000000000      -0.000000000000      -0.000000000000      -0.000000000000       0.352531617000       0.000000000000 
! 2 U matrix
0.000000000 0.000000000 0.000000000 0.000000000 0.000000000 0.000000000 
0.000000000 0.000000000 0.000000000 0.000000000 0.000000000 0.000000000 
0.000000000 0.000000000 0.000000000 0.000000000 0.000000000 0.000000000 
! 3 Dipole moments X (MCH) in a.u.
     -0.065204160000       0.000000000000      -0.013551000000       0.000000000000      -0.004679000000      -0.000000000000 
     -0.013551000000       0.000000000000      -0.085756170000       0.000000000000       0.015685000000      -0.000000000000 
     -0.004679000000      -0.000000000000       0.015685000000      -0.000000000000      -0.065144050000       0.000000000000 
! 3 Dipole moments Y (MCH) in a.u.
      0.131942490000       0.000000000000       0.012043000000       0.000000000000      -0.052041000000      -0.000000000000 
      0.012043000000       0.000000000000       0.152484840000       0.000000000000      -0.009162000000      -0.000000000000 
     -0.052041000000      -0.000000000000      -0.009162000000      -0.000000000000       0.137781490000       0.000000000000 
! 3 Dipole moments Z (MCH) in a.u.
      1.507597900000       0.000000000000       0.027585000000       0.000000000000       1.201623000000      -0.000000000000 
      0.027585000000       0.000000000000       1.266024080000       0.000000000000      -0.003328000000      -0.000000000000 
      1.201623000000      -0.000000000000      -0.003328000000      -0.000000000000       1.513710630000       0.000000000000 
! 5 Coefficients (diag)
0.0000000000 0.0000000000
0.0000000000 0.0000000000
0.0000000000 0.0000000000
! 6 Hopping Probabilities
0.000000000 0.000000000
0.000000000 0.000000000
0.000000000 0.000000000
! 7 Ekin (a.u.)
0.000000000
! 8 states (diag, MCH)
0.000000000 0.000000000
! 9 Random number
0.000000000
! 10 Runtime (sec)
0.000000000
! 11 Geometry in a.u.
      0.000398732212       0.012999426009       0.024419040978
      0.012744312982      -0.038807415688       2.457460323249
      1.792649003549       0.001090371974      -0.983961495651
      1.553198026889       0.191126900210       3.408893963123
     -1.729076727002       0.191132569388       3.515495303519
     -1.798605420293       0.001086592521      -0.987956376678
! 12 Velocities in a.u.
0.000000000 0.000000000 0.000000000
0.000000000 0.000000000 0.000000000
0.000000000 0.000000000 0.000000000
0.000000000 0.000000000 0.000000000
0.000000000 0.000000000 0.000000000
0.000000000 0.000000000 0.000000000
! 15 Gradients (MCH) State 1
      0.002531840000       0.005183390000       0.000723462000 
      0.087263100000      -0.016483300000       0.003117760000 
     -0.001555910000      -0.000303545000       0.001145450000 
     -0.047504400000       0.000275846000      -0.028368400000 
     -0.039232500000       0.010977100000       0.024249500000 
     -0.001502110000       0.000350504000      -0.000867708000 
! 15 Gradients (MCH) State 2
      0.013381700000      -0.005082920000      -0.047567100000 
      0.071514200000       0.012112000000      -0.018252600000 
     -0.033277500000       0.002400250000       0.050890300000 
     -0.049666600000      -0.011652300000      -0.045038400000 
     -0.028323600000       0.001821670000       0.010326300000 
      0.026371700000       0.000401369000       0.049641400000 
! 15 Gradients (MCH) State 3
      0.004728850000       0.000597364000       0.281222000000 
      0.084546100000       0.007435190000      -0.275450000000 
      0.000288820000      -0.003204510000       0.003185920000 
     -0.044595900000      -0.006832500000      -0.031429600000 
     -0.041176500000       0.003612870000       0.021425200000 
     -0.003791370000      -0.001608410000       0.001047310000 
! 16 NACdr matrix element (MCH)  1 1
      0.000000000000       0.000000000000       0.000000000000 
      0.000000000000       0.000000000000       0.000000000000 
      0.000000000000       0.000000000000       0.000000000000 
      0.000000000000       0.000000000000       0.000000000000 
      0.000000000000       0.000000000000       0.000000000000 
      0.000000000000       0.000000000000       0.000000000000 
! 16 NACdr matrix element (MCH)  1 2
      0.007341260000      -0.012055430000       0.002181633000 
     -0.030213860000       0.031042860000       0.004154402000 
     -0.002631769000      -0.275488300000       0.001725370000 
      0.012506630000      -0.131101400000       0.012903100000 
      0.011479060000       0.126082100000      -0.010070360000 
     -0.002022361000       0.265085700000      -0.002519887000 
! 16 NACdr matrix element (MCH)  1 3
      0.003637076000       0.023770160000       0.189948300000 
      0.002613775000      -0.083472680000       0.286348700000 
      0.001081380000       0.017408010000      -0.016488030000 
     -0.028050330000       0.009606420000      -0.020078230000 
      0.021972590000       0.005395501000      -0.019204760000 
     -0.001727210000       0.008666890000      -0.015681110000 
! 16 NACdr matrix element (MCH)  2 1
     -0.007341260000       0.012055430000      -0.002181633000 
      0.030213860000      -0.031042860000      -0.004154402000 
      0.002631769000       0.275488300000      -0.001725370000 
     -0.012506630000       0.131101400000      -0.012903100000 
     -0.011479060000      -0.126082100000       0.010070360000 
      0.002022361000      -0.265085700000       0.002519887000 
! 16 NACdr matrix element (MCH)  2 2
      0.000000000000       0.000000000000       0.000000000000 
      0.000000000000       0.000000000000       0.000000000000 
      0.000000000000       0.000000000000       0.000000000000 
      0.000000000000       0.000000000000       0.000000000000 
      0.000000000000       0.000000000000       0.000000000000 
      0.000000000000       0.000000000000       0.000000000000 
! 16 NACdr matrix element (MCH)  2 3
      0.494841000000       0.039039210000      -0.128661000000 
     -0.194573800000      -0.087472140000       0.105224500000 
     -0.137901000000      -0.622939400000       0.015270390000 
     -0.038440040000       0.736393100000      -0.109229000000 
     -0.021480940000      -0.659548700000       0.089361830000 
     -0.103309500000       0.593892100000       0.027818890000 
! 16 NACdr matrix element (MCH)  3 1
     -0.003637076000      -0.023770160000      -0.189948300000 
     -0.002613775000       0.083472680000      -0.286348700000 
     -0.001081380000      -0.017408010000       0.016488030000 
      0.028050330000      -0.009606420000       0.020078230000 
     -0.021972590000      -0.005395501000       0.019204760000 
      0.001727210000      -0.008666890000       0.015681110000 
! 16 NACdr matrix element (MCH)  3 2
     -0.494841000000      -0.039039210000       0.128661000000 
      0.194573800000       0.087472140000      -0.105224500000 
      0.137901000000       0.622939400000      -0.015270390000 
      0.038440040000      -0.736393100000       0.109229000000 
      0.021480940000       0.659548700000      -0.089361830000 
      0.103309500000      -0.593892100000      -0.027818890000 
! 16 NACdr matrix element (MCH)  3 3
      0.000000000000       0.000000000000       0.000000000000 
      0.000000000000       0.000000000000       0.000000000000 
      0.000000000000       0.000000000000       0.000000000000 
      0.000000000000       0.000000000000       0.000000000000 
      0.000000000000       0.000000000000       0.000000000000 
      0.000000000000       0.000000000000       0.000000000000 
! 0 Step
 0
! 1 Hamiltonian (MCH) in a.u.
      0.008780620000       0.000000000000      -0.000000000000      -0.000000000000       0.000000000000       0.000000000000 
     -0.000000000000      -0.000000000000       0.317423163800       0.000000000000      -0.000000000000      -0.000000000000 
      0.000000000000       0.000000000000      -0.000000000000      -0.000000000000       0.353519469200       0.000000000000 
! 2 U matrix
0.000000000 0.000000000 0.000000000 0.000000000 0.000000000 0.000000000 
0.000000000 0.000000000 0.000000000 0.000000000 0.000000000 0.000000000 
0.000000000 0.000000000 0.000000000 0.000000000 0.000000000 0.000000000 
! 3 Dipole moments X (MCH) in a.u.
     -0.071001800000       0.000000000000      -0.015038000000      -0.000000000000      -0.005080000000       0.000000000000 
     -0.015038000000      -0.000000000000      -0.093860030000       0.000000000000       0.017015000000      -0.000000000000 
     -0.005080000000       0.000000000000       0.017015000000      -0.000000000000      -0.070616210000       0.000000000000 
! 3 Dipole moments Y (MCH) in a.u.
      0.144446690000       0.000000000000       0.013045000000      -0.000000000000      -0.056770000000       0.000000000000 
      0.013045000000      -0.000000000000       0.167116750000       0.000000000000      -0.009952000000      -0.000000000000 
     -0.056770000000       0.000000000000      -0.009952000000      -0.000000000000       0.150571890000       0.000000000000 
! 3 Dipole moments Z (MCH) in a.u.
      1.506385510000       0.000000000000       0.032747000000      -0.000000000000       1.200771000000       0.000000000000 
      0.032747000000      -0.000000000000       1.269990220000       0.000000000000      -0.003864000000      -0.000000000000 
      1.200771000000       0.000000000000      -0.003864000000      -0.000000000000       1.512781220000       0.000000000000 
! 5 Coefficients (diag)
0.0000000000 0.0000000000
0.0000000000 0.0000000000
0.0000000000 0.0000000000
! 6 Hopping Probabilities
0.000000000 0.000000000
0.000000000 0.000000000
0.000000000 0.000000000
! 7 Ekin (a.u.)
0.000000000
! 8 states (diag, MCH)
0.000000000 0.000000000
! 9 Random number
0.000000000
! 10 Runtime (sec)
0.000000000
! 11 Geometry in a.u.
      0.000436526735       0.014233417168       0.024419040978
      0.013898935644      -0.042490491904       2.457460323249
      1.792378772713       0.001194306911      -0.983780081943
      1.545230941549       0.209264491550       3.404063823149
     -1.737041922616       0.209268271003       3.520323553767
     -1.798873761402       0.001188637732      -0.988137790386
! 12 Velocities in a.u.
0.000000000 0.000000000 0.000000000
0.000000000 0.000000000 0.000000000
0.000000000 0.000000000 0.000000000
0.000000000 0.000000000 0.000000000
0.000000000 0.000000000 0.000000000
0.000000000 0.000000000 0.000000000
! 15 Gradients (MCH) State 1
      0.002782590000       0.005668570000       0.000864566000 
      0.094428100000      -0.017736200000       0.003563250000 
     -0.001700750000      -0.000366066000       0.001262010000 
     -0.051753000000      -0.000334305000      -0.030859500000 
     -0.042120400000       0.012356200000       0.026096600000 
     -0.001636570000       0.000411823000      -0.000926903000 
! 15 Gradients (MCH) State 2
      0.014467700000      -0.005549480000      -0.047172600000 
      0.077228000000       0.013556800000      -0.017311100000 
     -0.033444000000       0.002721430000       0.050689900000 
     -0.053410100000      -0.013524800000      -0.047707500000 
     -0.030835500000       0.002449840000       0.012165900000 
      0.025994000000       0.000346166000       0.049335500000 
! 15 Gradients (MCH) State 3
      0.005288970000       0.000667673000       0.281163000000 
      0.091366400000       0.008402570000      -0.274752000000 
      0.000035206000      -0.003585310000       0.003263400000 
     -0.048740900000      -0.008087890000      -0.033913300000 
     -0.044028400000       0.004296870000       0.023300000000 
     -0.003921260000      -0.001693910000       0.000938466000 
! 16 NACdr matrix element (MCH)  1 1
      0.000000000000       0.000000000000       0.000000000000 
      0.000000000000       0.000000000000       0.000000000000 
      0.000000000000       0.000000000000       0.000000000000 
      0.000000000000       0.000000000000       0.000000000000 
      0.000000000000       0.000000000000       0.000000000000 
      0.000000000000       0.000000000000       0.000000000000 
! 16 NACdr matrix element (MCH)  1 2
      0.008052336000      -0.013032920000       0.002592462000 
     -0.033006950000       0.033368670000       0.004910966000 
     -0.002907043000      -0.275831500000       0.001827132000 
      0.013666160000      -0.130694500000       0.014251200000 
      0.012461330000       0.125438400000      -0.010879100000 
     -0.002191182000       0.264599700000      -0.002778763000 
! 16 NACdr matrix element (MCH)  1 3
      0.003847795000       0.026043360000       0.189511200000 
      0.003004701000      -0.091274720000       0.286457800000 
      0.001135116000       0.019458740000      -0.016580940000 
     -0.028372990000       0.010661720000      -0.020347040000 
      0.021691400000       0.005700833000      -0.019291960000 
     -0.001810826000       0.009103108000      -0.015689210000 
! 16 NACdr matrix element (MCH)  2 1
     -0.008052336000       0.013032920000      -0.002592462000 
      0.033006950000      -0.033368670000      -0.004910966000 
      0.002907043000       0.275831500000      -0.001827132000 
     -0.013666160000       0.130694500000      -0.014251200000 
     -0.012461330000      -0.125438400000       0.010879100000 
      0.002191182000      -0.264599700000       0.002778763000 
! 16 NACdr matrix element (MCH)  2 2
      0.000000000000       0.000000000000       0.000000000000 
      0.000000000000       0.000000000000       0.000000000000 
      0.000000000000       0.000000000000       0.000000000000 
      0.000000000000       0.000000000000       0.000000000000 
      0.000000000000       0.000000000000       0.000000000000 
      0.000000000000       0.000000000000       0.000000000000 
! 16 NACdr matrix element (MCH)  2 3
      0.538244300000       0.041357280000      -0.151241000000 
     -0.212937500000      -0.093768270000       0.123922300000 
     -0.151210700000      -0.618559600000       0.018327790000 
     -0.042231750000       0.733327500000      -0.119873700000 
     -0.022208270000      -0.651087500000       0.096398760000 
     -0.110598500000       0.588035100000       0.032217680000 
! 16 NACdr matrix element (MCH)  3 1
     -0.003847795000      -0.026043360000      -0.189511200000 
     -0.003004701000       0.091274720000      -0.286457800000 
     -0.001135116000      -0.019458740000       0.016580940000 
      0.028372990000      -0.010661720000       0.020347040000 
     -0.021691400000      -0.005700833000       0.019291960000 
      0.001810826000      -0.009103108000       0.015689210000 
! 16 NACdr matrix element (MCH)  3 2
     -0.538244300000      -0.041357280000       0.151241000000 
      0.212937500000       0.093768270000      -0.123922300000 
      0.151210700000       0.618559600000      -0.018327790000 
      0.042231750000      -0.733327500000       0.119873700000 
      0.022208270000       0.651087500000      -0.096398760000 
      0.110598500000      -0.588035100000      -0.032217680000 
! 16 NACdr matrix element (MCH)  3 3
      0.000000000000       0.000000000000       0.000000000000 
      0.000000000000       0.000000000000       0.000000000000 
      0.000000000000       0.000000000000       0.000000000000 
      0.000000000000       0.000000000000       0.000000000000 
      0.000000000000       0.000000000000       0.000000000000 
      0.000000000000       0.000000000000       0.000000000000 
! 0 Step
 0
! 1 Hamiltonian (MCH) in a.u.
      0.010255325400       0.000000000000       0.000000000000       0.000000000000       0.000000000000       0.000000000000 
      0.000000000000       0.000000000000       0.318241176300       0.000000000000       0.000000000000       0.000000000000 
      0.000000000000       0.000000000000       0.000000000000       0.000000000000       0.354576384200       0.000000000000 
! 2 U matrix
0.000000000 0.000000000 0.000000000 0.000000000 0.000000000 0.000000000 
0.000000000 0.000000000 0.000000000 0.000000000 0.000000000 0.000000000 
0.000000000 0.000000000 0.000000000 0.000000000 0.000000000 0.000000000 
! 3 Dipole moments X (MCH) in a.u.
     -0.076771860000       0.000000000000      -0.016579000000       0.000000000000      -0.005475000000       0.000000000000 
     -0.016579000000       0.000000000000      -0.102039410000       0.000000000000       0.018300000000       0.000000000000 
     -0.005475000000       0.000000000000       0.018300000000       0.000000000000      -0.075979360000       0.000000000000 
! 3 Dipole moments Y (MCH) in a.u.
      0.156945970000       0.000000000000       0.014025000000       0.000000000000      -0.061439000000       0.000000000000 
      0.014025000000       0.000000000000       0.181792980000       0.000000000000      -0.010729000000       0.000000000000 
     -0.061439000000       0.000000000000      -0.010729000000       0.000000000000       0.163284570000       0.000000000000 
! 3 Dipole moments Z (MCH) in a.u.
      1.505067860000       0.000000000000       0.038291000000       0.000000000000       1.199819000000       0.000000000000 
      0.038291000000       0.000000000000       1.274355100000       0.000000000000      -0.004400000000       0.000000000000 
      1.199819000000       0.000000000000      -0.004400000000       0.000000000000       1.511761120000       0.000000000000 
! 5 Coefficients (diag)
0.0000000000 0.0000000000
0.0000000000 0.0000000000
0.0000000000 0.0000000000
! 6 Hopping Probabilities
0.000000000 0.000000000
0.000000000 0.000000000
0.000000000 0.000000000
! 7 Ekin (a.u.)
0.000000000
! 8 states (diag, MCH)
0.000000000 0.000000000
! 9 Random number
0.000000000
! 10 Runtime (sec)
0.000000000
! 11 Geometry in a.u.
      0.000472431531       0.015465518601       0.024419040978
      0.015053558306      -0.046173568121       2.457460323249
      1.792110431604       0.001298241847      -0.983598668235
      1.537265745936       0.227400193165       3.399235572901
     -1.745009007956       0.227405862344       3.525151804014
     -1.799143992238       0.001292572669      -0.988319204094
! 12 Velocities in a.u.
0.000000000 0.000000000 0.000000000
0.000000000 0.000000000 0.000000000
0.000000000 0.000000000 0.000000000
0.000000000 0.000000000 0.000000000
0.000000000 0.000000000 0.000000000
0.000000000 0.000000000 0.000000000
! 15 Gradients (MCH) State 1
      0.003037230000       0.006151620000       0.001018330000 
      0.101399000000      -0.018918100000       0.004012140000 
     -0.001845260000      -0.000434105000       0.001379950000 
     -0.055936200000      -0.001049670000      -0.033304500000 
     -0.044884300000       0.013772700000       0.027876600000 
     -0.001770610000       0.000477525000      -0.000982603000 
! 15 Gradients (MCH) State 2
      0.015521200000      -0.006010250000      -0.046728900000 
      0.082742200000       0.015067000000      -0.016332700000 
     -0.033587900000       0.003053730000       0.050463600000 
     -0.057070100000      -0.015519000000      -0.050329100000 
     -0.033220100000       0.003129770000       0.013921600000 
      0.025614700000       0.000278716000       0.049005400000 
! 15 Gradients (MCH) State 3
      0.005879190000       0.000741654000       0.281093000000 
      0.097969500000       0.009426630000      -0.274021000000 
     -0.000231346000      -0.003977450000       0.003338720000 
     -0.052812500000      -0.009441880000      -0.036349600000 
     -0.046751800000       0.005021110000       0.025108700000 
     -0.004053070000      -0.001770070000       0.000829888000 
! 16 NACdr matrix element (MCH)  1 1
      0.000000000000       0.000000000000       0.000000000000 
      0.000000000000       0.000000000000       0.000000000000 
      0.000000000000       0.000000000000       0.000000000000 
      0.000000000000       0.000000000000       0.000000000000 
      0.000000000000       0.000000000000       0.000000000000 
      0.000000000000       0.000000000000       0.000000000000 
! 16 NACdr matrix element (MCH)  1 2
      0.008764775000      -0.013985790000       0.003032881000 
     -0.035778230000       0.035578480000       0.005713906000 
     -0.003185038000      -0.276151300000       0.001916018000 
      0.014811040000      -0.130207600000       0.015617930000 
      0.013421740000       0.124772500000      -0.011661520000 
     -0.002356314000       0.264113400000      -0.003038669000 
! 16 NACdr matrix element (MCH)  1 3
      0.004030143000       0.028321560000       0.189036000000 
      0.003431629000      -0.099039460000       0.286570800000 
      0.001198758000       0.021565550000      -0.016678900000 
     -0.028700160000       0.011727590000      -0.020644780000 
      0.021403740000       0.005976923000      -0.019384500000 
     -0.001897639000       0.009484923000      -0.015700120000 
! 16 NACdr matrix element (MCH)  2 1
     -0.008764775000       0.013985790000      -0.003032881000 
      0.035778230000      -0.035578480000      -0.005713906000 
      0.003185038000       0.276151300000      -0.001916018000 
     -0.014811040000       0.130207600000      -0.015617930000 
     -0.013421740000      -0.124772500000       0.011661520000 
      0.002356314000      -0.264113400000       0.003038669000 
! 16 NACdr matrix element (MCH)  2 2
      0.000000000000       0.000000000000       0.000000000000 
      0.000000000000       0.000000000000       0.000000000000 
      0.000000000000       0.000000000000       0.000000000000 
      0.000000000000       0.000000000000       0.000000000000 
      0.000000000000       0.000000000000       0.000000000000 
      0.000000000000       0.000000000000       0.000000000000 
! 16 NACdr matrix element (MCH)  2 3
      0.580649100000       0.043382030000      -0.174954100000 
     -0.231233400000      -0.099664130000       0.143690500000 
     -0.164341300000      -0.613590300000       0.021519110000 
     -0.045972400000       0.729562900000      -0.130474200000 
     -0.022688220000      -0.642315100000       0.103143800000 
     -0.117433200000       0.581865500000       0.036789690000 
! 16 NACdr matrix element (MCH)  3 1
     -0.004030143000      -0.028321560000      -0.189036000000 
     -0.003431629000       0.099039460000      -0.286570800000 
     -0.001198758000      -0.021565550000       0.016678900000 
      0.028700160000      -0.011727590000       0.020644780000 
     -0.021403740000      -0.005976923000       0.019384500000 
      0.001897639000      -0.009484923000       0.015700120000 
! 16 NACdr matrix element (MCH)  3 2
     -0.580649100000      -0.043382030000       0.174954100000 
      0.231233400000       0.099664130000      -0.143690500000 
      0.164341300000       0.613590300000      -0.021519110000 
      0.045972400000      -0.729562900000       0.130474200000 
      0.022688220000       0.642315100000      -0.103143800000 
      0.117433200000      -0.581865500000      -0.036789690000 
! 16 NACdr matrix element (MCH)  3 3
      0.000000000000       0.000000000000       0.000000000000 
      0.000000000000       0.000000000000       0.000000000000 
      0.000000000000       0.000000000000       0.000000000000 
      0.000000000000       0.000000000000       0.000000000000 
      0.000000000000       0.000000000000       0.000000000000 
      0.000000000000       0.000000000000       0.000000000000 
! 0 Step
 0
! 1 Hamiltonian (MCH) in a.u.
      0.011829732600       0.000000000000       0.000000000000       0.000000000000       0.000000000000       0.000000000000 
      0.000000000000       0.000000000000       0.319103137000       0.000000000000       0.000000000000       0.000000000000 
      0.000000000000       0.000000000000       0.000000000000       0.000000000000       0.355698759300       0.000000000000 
! 2 U matrix
0.000000000 0.000000000 0.000000000 0.000000000 0.000000000 0.000000000 
0.000000000 0.000000000 0.000000000 0.000000000 0.000000000 0.000000000 
0.000000000 0.000000000 0.000000000 0.000000000 0.000000000 0.000000000 
! 3 Dipole moments X (MCH) in a.u.
     -0.082511990000       0.000000000000      -0.018175000000       0.000000000000      -0.005863000000       0.000000000000 
     -0.018175000000       0.000000000000      -0.110302000000       0.000000000000       0.019534000000       0.000000000000 
     -0.005863000000       0.000000000000       0.019534000000       0.000000000000      -0.081225200000       0.000000000000 
! 3 Dipole moments Y (MCH) in a.u.
      0.169439380000       0.000000000000       0.014985000000       0.000000000000      -0.066047000000       0.000000000000 
      0.014985000000       0.000000000000       0.196511850000       0.000000000000      -0.011493000000       0.000000000000 
     -0.066047000000       0.000000000000      -0.011493000000       0.000000000000       0.175911990000       0.000000000000 
! 3 Dipole moments Z (MCH) in a.u.
      1.503644730000       0.000000000000       0.044205000000       0.000000000000       1.198762000000       0.000000000000 
      0.044205000000       0.000000000000       1.279125300000       0.000000000000      -0.004928000000       0.000000000000 
      1.198762000000       0.000000000000      -0.004928000000       0.000000000000       1.510638450000       0.000000000000 
! 5 Coefficients (diag)
0.0000000000 0.0000000000
0.0000000000 0.0000000000
0.0000000000 0.0000000000
! 6 Hopping Probabilities
0.000000000 0.000000000
0.000000000 0.000000000
0.000000000 0.000000000
! 7 Ekin (a.u.)
0.000000000
! 8 states (diag, MCH)
0.000000000 0.000000000
! 9 Random number
0.000000000
! 10 Runtime (sec)
0.000000000
! 11 Geometry in a.u.
      0.000508336327       0.016699509760       0.024419040978
      0.016208180968      -0.049856644337       2.457460323249
      1.791840200768       0.001400287058      -0.983419144253
      1.529298660596       0.245535894780       3.394407322654
     -1.752976093296       0.245541563958       3.529980054262
     -1.799414223074       0.001394617880      -0.988498728075
! 12 Velocities in a.u.
0.000000000 0.000000000 0.000000000
0.000000000 0.000000000 0.000000000
0.000000000 0.000000000 0.000000000
0.000000000 0.000000000 0.000000000
0.000000000 0.000000000 0.000000000
0.000000000 0.000000000 0.000000000
! 15 Gradients (MCH) State 1
      0.003297410000       0.006633470000       0.001183810000 
      0.108163000000      -0.020027300000       0.004459420000 
     -0.001990830000      -0.000507952000       0.001499810000 
     -0.060043000000      -0.001866920000      -0.035697100000 
     -0.047522300000       0.015221500000       0.029588400000 
     -0.001903910000       0.000547153000      -0.001034380000 
! 15 Gradients (MCH) State 2
      0.016543000000      -0.006465740000      -0.046233600000 
      0.088042700000       0.016644500000      -0.015325600000 
     -0.033709800000       0.003397590000       0.050211500000 
     -0.060634700000      -0.017630100000      -0.052896000000 
     -0.035475300000       0.003854670000       0.015592200000 
      0.025234100000       0.000199090000       0.048651500000 
! 15 Gradients (MCH) State 3
      0.006502260000       0.000819055000       0.281010000000 
      0.104340000000       0.010507800000      -0.273262000000 
     -0.000512469000      -0.004379460000       0.003412760000 
     -0.056799600000      -0.010890800000      -0.038732200000 
     -0.049343700000       0.005781290000       0.026849600000 
     -0.004186470000      -0.001837930000       0.000722218000 
! 16 NACdr matrix element (MCH)  1 1
      0.000000000000       0.000000000000       0.000000000000 
      0.000000000000       0.000000000000       0.000000000000 
      0.000000000000       0.000000000000       0.000000000000 
      0.000000000000       0.000000000000       0.000000000000 
      0.000000000000       0.000000000000       0.000000000000 
      0.000000000000       0.000000000000       0.000000000000 
! 16 NACdr matrix element (MCH)  1 2
      0.009480182000      -0.014911960000       0.003503235000 
     -0.038525210000       0.037663990000       0.006557202000 
     -0.003465752000      -0.276444600000       0.001992147000 
      0.015939170000      -0.129637100000       0.017002230000 
      0.014358720000       0.124085100000      -0.012416960000 
     -0.002518907000       0.263626200000      -0.003299757000 
! 16 NACdr matrix element (MCH)  1 3
      0.004182068000       0.030600990000       0.188527700000 
      0.003896936000      -0.106761800000       0.286682600000 
      0.001272665000       0.023727170000      -0.016781890000 
     -0.029032920000       0.012801160000      -0.020972570000 
      0.021109640000       0.006225079000      -0.019482210000 
     -0.001987984000       0.009813881000      -0.015713680000 
! 16 NACdr matrix element (MCH)  2 1
     -0.009480182000       0.014911960000      -0.003503235000 
      0.038525210000      -0.037663990000      -0.006557202000 
      0.003465752000       0.276444600000      -0.001992147000 
     -0.015939170000       0.129637100000      -0.017002230000 
     -0.014358720000      -0.124085100000       0.012416960000 
      0.002518907000      -0.263626200000       0.003299757000 
! 16 NACdr matrix element (MCH)  2 2
      0.000000000000       0.000000000000       0.000000000000 
      0.000000000000       0.000000000000       0.000000000000 
      0.000000000000       0.000000000000       0.000000000000 
      0.000000000000       0.000000000000       0.000000000000 
      0.000000000000       0.000000000000       0.000000000000 
      0.000000000000       0.000000000000       0.000000000000 
! 16 NACdr matrix element (MCH)  2 3
      0.621960800000       0.045096790000      -0.199645700000 
     -0.249428600000      -0.105136900000       0.164418100000 
     -0.177243600000      -0.608034800000       0.024817750000 
     -0.049647150000       0.725107900000      -0.141007600000 
     -0.022921990000      -0.633255400000       0.109586200000 
     -0.123811600000       0.575402900000       0.041503460000 
! 16 NACdr matrix element (MCH)  3 1
     -0.004182068000      -0.030600990000      -0.188527700000 
     -0.003896936000       0.106761800000      -0.286682600000 
     -0.001272665000      -0.023727170000       0.016781890000 
      0.029032920000      -0.012801160000       0.020972570000 
     -0.021109640000      -0.006225079000       0.019482210000 
      0.001987984000      -0.009813881000       0.015713680000 
! 16 NACdr matrix element (MCH)  3 2
     -0.621960800000      -0.045096790000       0.199645700000 
      0.249428600000       0.105136900000      -0.164418100000 
      0.177243600000       0.608034800000      -0.024817750000 
      0.049647150000      -0.725107900000       0.141007600000 
      0.022921990000       0.633255400000      -0.109586200000 
      0.123811600000      -0.575402900000      -0.041503460000 
! 16 NACdr matrix element (MCH)  3 3
      0.000000000000       0.000000000000       0.000000000000 
      0.000000000000       0.000000000000       0.000000000000 
      0.000000000000       0.000000000000       0.000000000000 
      0.000000000000       0.000000000000       0.000000000000 
      0.000000000000       0.000000000000       0.000000000000 
      0.000000000000       0.000000000000       0.000000000000 
! 0 Step
 0
! 1 Hamiltonian (MCH) in a.u.
      0.013499743500       0.000000000000       0.000000000000       0.000000000000      -0.000000000000      -0.000000000000 
      0.000000000000       0.000000000000       0.320004581800       0.000000000000      -0.000000000000      -0.000000000000 
     -0.000000000000      -0.000000000000      -0.000000000000      -0.000000000000       0.356882621100       0.000000000000 
! 2 U matrix
0.000000000 0.000000000 0.000000000 0.000000000 0.000000000 0.000000000 
0.000000000 0.000000000 0.000000000 0.000000000 0.000000000 0.000000000 
0.000000000 0.000000000 0.000000000 0.000000000 0.000000000 0.000000000 
! 3 Dipole moments X (MCH) in a.u.
     -0.088219740000       0.000000000000      -0.019832000000       0.000000000000      -0.006243000000      -0.000000000000 
     -0.019832000000       0.000000000000      -0.118656040000       0.000000000000       0.020711000000      -0.000000000000 
     -0.006243000000      -0.000000000000       0.020711000000      -0.000000000000      -0.086345970000       0.000000000000 
! 3 Dipole moments Y (MCH) in a.u.
      0.181928440000       0.000000000000       0.015926000000       0.000000000000      -0.070586000000      -0.000000000000 
      0.015926000000       0.000000000000       0.211281310000       0.000000000000      -0.012241000000      -0.000000000000 
     -0.070586000000      -0.000000000000      -0.012241000000      -0.000000000000       0.188450500000       0.000000000000 
! 3 Dipole moments Z (MCH) in a.u.
      1.502117730000       0.000000000000       0.050469000000       0.000000000000       1.197596000000      -0.000000000000 
      0.050469000000       0.000000000000       1.284307170000       0.000000000000      -0.005439000000      -0.000000000000 
      1.197596000000      -0.000000000000      -0.005439000000      -0.000000000000       1.509412100000       0.000000000000 
! 5 Coefficients (diag)
0.0000000000 0.0000000000
0.0000000000 0.0000000000
0.0000000000 0.0000000000
! 6 Hopping Probabilities
0.000000000 0.000000000
0.000000000 0.000000000
0.000000000 0.000000000
! 7 Ekin (a.u.)
0.000000000
! 8 states (diag, MCH)
0.000000000 0.000000000
! 9 Random number
0.000000000
! 10 Runtime (sec)
0.000000000
! 11 Geometry in a.u.
      0.000544241124       0.017933500919       0.024419040978
      0.017362803630      -0.053537830827       2.457460323249
      1.791569969932       0.001504221995      -0.983237730545
      1.521331575256       0.263673486121       3.389579072406
     -1.760943178636       0.263679155299       3.534810194236
     -1.799684453910       0.001498552817      -0.988680141783
! 12 Velocities in a.u.
0.000000000 0.000000000 0.000000000
0.000000000 0.000000000 0.000000000
0.000000000 0.000000000 0.000000000
0.000000000 0.000000000 0.000000000
0.000000000 0.000000000 0.000000000
0.000000000 0.000000000 0.000000000
! 15 Gradients (MCH) State 1
      0.003564540000       0.007113200000       0.001361130000 
      0.114703000000      -0.021063200000       0.004898030000 
     -0.002137460000      -0.000587162000       0.001621640000 
     -0.064059500000      -0.002781550000      -0.038029400000 
     -0.050033700000       0.016698100000       0.031231300000 
     -0.002037350000       0.000620609000      -0.001082690000 
! 15 Gradients (MCH) State 2
      0.017531700000      -0.006914830000      -0.045683500000 
      0.093114700000       0.018288800000      -0.014300100000 
     -0.033808900000       0.003751370000       0.049933200000 
     -0.064089100000      -0.019852600000      -0.055399200000 
     -0.037600300000       0.004619110000       0.017176500000 
      0.024851900000       0.000108194000       0.048273000000 
! 15 Gradients (MCH) State 3
      0.007159870000       0.000900221000       0.280911000000 
      0.110462000000       0.011644600000      -0.272482000000 
     -0.000808939000      -0.004791160000       0.003485220000 
     -0.060688500000      -0.012429900000      -0.041052400000 
     -0.051802900000       0.006573760000       0.028522500000 
     -0.004321920000      -0.001897470000       0.000615089000 
! 16 NACdr matrix element (MCH)  1 1
      0.000000000000       0.000000000000       0.000000000000 
      0.000000000000       0.000000000000       0.000000000000 
      0.000000000000       0.000000000000       0.000000000000 
      0.000000000000       0.000000000000       0.000000000000 
      0.000000000000       0.000000000000       0.000000000000 
      0.000000000000       0.000000000000       0.000000000000 
! 16 NACdr matrix element (MCH)  1 2
      0.010195570000      -0.015807750000       0.004001555000 
     -0.041244100000       0.039617800000       0.007436979000 
     -0.003747450000      -0.276710000000       0.002054384000 
      0.017047520000      -0.128983400000       0.018403460000 
      0.015271650000       0.123378000000      -0.013145660000 
     -0.002678892000       0.263138000000      -0.003561264000 
! 16 NACdr matrix element (MCH)  1 3
      0.004301624000       0.032882890000       0.187985000000 
      0.004402644000      -0.114437000000       0.286792400000 
      0.001357200000       0.025937380000      -0.016889310000 
     -0.029369960000       0.013877720000      -0.021330660000 
      0.020808710000       0.006448000000      -0.019585210000 
     -0.002082222000       0.010094670000      -0.015729730000 
! 16 NACdr matrix element (MCH)  2 1
     -0.010195570000       0.015807750000      -0.004001555000 
      0.041244100000      -0.039617800000      -0.007436979000 
      0.003747450000       0.276710000000      -0.002054384000 
     -0.017047520000       0.128983400000      -0.018403460000 
     -0.015271650000      -0.123378000000       0.013145660000 
      0.002678892000      -0.263138000000       0.003561264000 
! 16 NACdr matrix element (MCH)  2 2
      0.000000000000       0.000000000000       0.000000000000 
      0.000000000000       0.000000000000       0.000000000000 
      0.000000000000       0.000000000000       0.000000000000 
      0.000000000000       0.000000000000       0.000000000000 
      0.000000000000       0.000000000000       0.000000000000 
      0.000000000000       0.000000000000       0.000000000000 
! 16 NACdr matrix element (MCH)  2 3
      0.662084800000       0.046498100000      -0.225115200000 
     -0.267504900000      -0.110170700000       0.185948700000 
     -0.189861000000      -0.601901700000       0.028183730000 
     -0.053234260000       0.719961300000      -0.151442100000 
     -0.022914170000      -0.623927100000       0.115724100000 
     -0.129735700000       0.568660200000       0.046325970000 
! 16 NACdr matrix element (MCH)  3 1
     -0.004301624000      -0.032882890000      -0.187985000000 
     -0.004402644000       0.114437000000      -0.286792400000 
     -0.001357200000      -0.025937380000       0.016889310000 
      0.029369960000      -0.013877720000       0.021330660000 
     -0.020808710000      -0.006448000000       0.019585210000 
      0.002082222000      -0.010094670000       0.015729730000 
! 16 NACdr matrix element (MCH)  3 2
     -0.662084800000      -0.046498100000       0.225115200000 
      0.267504900000       0.110170700000      -0.185948700000 
      0.189861000000       0.601901700000      -0.028183730000 
      0.053234260000      -0.719961300000       0.151442100000 
      0.022914170000       0.623927100000      -0.115724100000 
      0.129735700000      -0.568660200000      -0.046325970000 
! 16 NACdr matrix element (MCH)  3 3
      0.000000000000       0.000000000000       0.000000000000 
      0.000000000000       0.000000000000       0.000000000000 
      0.000000000000       0.000000000000       0.000000000000 
      0.000000000000       0.000000000000       0.000000000000 
      0.000000000000       0.000000000000       0.000000000000 
      0.000000000000       0.000000000000       0.000000000000 
! 0 Step
 0
! 1 Hamiltonian (MCH) in a.u.
      0.015260932600       0.000000000000       0.000000000000       0.000000000000       0.000000000000       0.000000000000 
      0.000000000000       0.000000000000       0.320940861000       0.000000000000       0.000000000000       0.000000000000 
      0.000000000000       0.000000000000       0.000000000000       0.000000000000       0.358123656200       0.000000000000 
! 2 U matrix
0.000000000 0.000000000 0.000000000 0.000000000 0.000000000 0.000000000 
0.000000000 0.000000000 0.000000000 0.000000000 0.000000000 0.000000000 
0.000000000 0.000000000 0.000000000 0.000000000 0.000000000 0.000000000 
! 3 Dipole moments X (MCH) in a.u.
     -0.093892030000       0.000000000000      -0.021552000000       0.000000000000      -0.006615000000       0.000000000000 
     -0.021552000000       0.000000000000      -0.127102630000       0.000000000000       0.021824000000       0.000000000000 
     -0.006615000000       0.000000000000       0.021824000000       0.000000000000      -0.091333130000       0.000000000000 
! 3 Dipole moments Y (MCH) in a.u.
      0.194410030000       0.000000000000       0.016849000000       0.000000000000      -0.075056000000       0.000000000000 
      0.016849000000       0.000000000000       0.226099600000       0.000000000000      -0.012971000000       0.000000000000 
     -0.075056000000       0.000000000000      -0.012971000000       0.000000000000       0.200890940000       0.000000000000 
! 3 Dipole moments Z (MCH) in a.u.
      1.500486690000       0.000000000000       0.057060000000       0.000000000000       1.196318000000       0.000000000000 
      0.057060000000       0.000000000000       1.289906890000       0.000000000000      -0.005921000000       0.000000000000 
      1.196318000000       0.000000000000      -0.005921000000       0.000000000000       1.508083460000       0.000000000000 
! 5 Coefficients (diag)
0.0000000000 0.0000000000
0.0000000000 0.0000000000
0.0000000000 0.0000000000
! 6 Hopping Probabilities
0.000000000 0.000000000
0.000000000 0.000000000
0.000000000 0.000000000
! 7 Ekin (a.u.)
0.000000000
! 8 states (diag, MCH)
0.000000000 0.000000000
! 9 Random number
0.000000000
! 10 Runtime (sec)
0.000000000
! 11 Geometry in a.u.
      0.000580145920       0.019167492079       0.024419040978
      0.018517426292      -0.057220907043       2.457460323249
      1.791299739096       0.001608156932      -0.983056316837
      1.513364489916       0.281809187735       3.384750822159
     -1.768908374250       0.281814856914       3.539638444483
     -1.799952795019       0.001600598027      -0.988861555491
! 12 Velocities in a.u.
0.000000000 0.000000000 0.000000000
0.000000000 0.000000000 0.000000000
0.000000000 0.000000000 0.000000000
0.000000000 0.000000000 0.000000000
0.000000000 0.000000000 0.000000000
0.000000000 0.000000000 0.000000000
! 15 Gradients (MCH) State 1
      0.003837690000       0.007591290000       0.001549850000 
      0.121007000000      -0.022026500000       0.005321150000 
     -0.002285110000      -0.000671615000       0.001745330000 
     -0.067972600000      -0.003788230000      -0.040293600000 
     -0.052417200000       0.018197500000       0.032804100000 
     -0.002169950000       0.000697601000      -0.001126900000 
! 15 Gradients (MCH) State 2
      0.018485500000      -0.007356540000      -0.045075600000 
      0.097944000000       0.019998600000      -0.013265500000 
     -0.033884400000       0.004114300000       0.049628300000 
     -0.067419700000      -0.022179200000      -0.057830900000 
     -0.039594200000       0.005416450000       0.018673400000 
      0.024468800000       0.000006400110       0.047870200000 
! 15 Gradients (MCH) State 3
      0.007851260000       0.000986171000       0.280796000000 
      0.116321000000       0.012835400000      -0.271683000000 
     -0.001119930000      -0.005211720000       0.003556520000 
     -0.064465800000      -0.014053500000      -0.043303300000 
     -0.054127700000       0.007393850000       0.030125300000 
     -0.004459100000      -0.001950160000       0.000508816000 
! 16 NACdr matrix element (MCH)  1 1
      0.000000000000       0.000000000000       0.000000000000 
      0.000000000000       0.000000000000       0.000000000000 
      0.000000000000       0.000000000000       0.000000000000 
      0.000000000000       0.000000000000       0.000000000000 
      0.000000000000       0.000000000000       0.000000000000 
      0.000000000000       0.000000000000       0.000000000000 
! 16 NACdr matrix element (MCH)  1 2
      0.010912120000      -0.016672990000       0.004528027000 
     -0.043932850000       0.041433460000       0.008346893000 
     -0.004030099000      -0.276945100000       0.002102080000 
      0.018133590000      -0.128240400000       0.019819750000 
      0.016160590000       0.122649300000      -0.013847260000 
     -0.002837571000       0.262650000000      -0.003823390000 
! 16 NACdr matrix element (MCH)  1 3
      0.004388316000       0.035165040000       0.187412900000 
      0.004947737000      -0.122059300000       0.286899200000 
      0.001452363000       0.028191680000      -0.017001430000 
     -0.029711000000       0.014953000000      -0.021719270000 
      0.020501040000       0.006646612000      -0.019693440000 
     -0.002179328000       0.010331040000      -0.015748480000 
! 16 NACdr matrix element (MCH)  2 1
     -0.010912120000       0.016672990000      -0.004528027000 
      0.043932850000      -0.041433460000      -0.008346893000 
      0.004030099000       0.276945100000      -0.002102080000 
     -0.018133590000       0.128240400000      -0.019819750000 
     -0.016160590000      -0.122649300000       0.013847260000 
      0.002837571000      -0.262650000000       0.003823390000 
! 16 NACdr matrix element (MCH)  2 2
      0.000000000000       0.000000000000       0.000000000000 
      0.000000000000       0.000000000000       0.000000000000 
      0.000000000000       0.000000000000       0.000000000000 
      0.000000000000       0.000000000000       0.000000000000 
      0.000000000000       0.000000000000       0.000000000000 
      0.000000000000       0.000000000000       0.000000000000 
! 16 NACdr matrix element (MCH)  2 3
      0.700950500000       0.047572060000      -0.251120500000 
     -0.285441700000      -0.114749400000       0.208117300000 
     -0.202139200000      -0.595207000000       0.031572290000 
     -0.056720900000       0.714141300000      -0.161757600000 
     -0.022667810000      -0.614365800000       0.121549700000 
     -0.135217600000       0.561666700000       0.051212830000 
! 16 NACdr matrix element (MCH)  3 1
     -0.004388316000      -0.035165040000      -0.187412900000 
     -0.004947737000       0.122059300000      -0.286899200000 
     -0.001452363000      -0.028191680000       0.017001430000 
      0.029711000000      -0.014953000000       0.021719270000 
     -0.020501040000      -0.006646612000       0.019693440000 
      0.002179328000      -0.010331040000       0.015748480000 
! 16 NACdr matrix element (MCH)  3 2
     -0.700950500000      -0.047572060000       0.251120500000 
      0.285441700000       0.114749400000      -0.208117300000 
      0.202139200000       0.595207000000      -0.031572290000 
      0.056720900000      -0.714141300000       0.161757600000 
      0.022667810000       0.614365800000      -0.121549700000 
      0.135217600000      -0.561666700000      -0.051212830000 
! 16 NACdr matrix element (MCH)  3 3
      0.000000000000       0.000000000000       0.000000000000 
      0.000000000000       0.000000000000       0.000000000000 
      0.000000000000       0.000000000000       0.000000000000 
      0.000000000000       0.000000000000       0.000000000000 
      0.000000000000       0.000000000000       0.000000000000 
      0.000000000000       0.000000000000       0.000000000000 
! 0 Step
 0
! 1 Hamiltonian (MCH) in a.u.
      0.000076608500       0.000000000000      -0.000000000000      -0.000000000000      -0.000000000000      -0.000000000000 
     -0.000000000000      -0.000000000000       0.312289235000       0.000000000000       0.000000000000       0.000000000000 
     -0.000000000000      -0.000000000000       0.000000000000       0.000000000000       0.347096819900       0.000000000000 
! 2 U matrix
0.000000000 0.000000000 0.000000000 0.000000000 0.000000000 0.000000000 
0.000000000 0.000000000 0.000000000 0.000000000 0.000000000 0.000000000 
0.000000000 0.000000000 0.000000000 0.000000000 0.000000000 0.000000000 
! 3 Dipole moments X (MCH) in a.u.
      0.005722770000       0.000000000000       0.001746000000      -0.000000000000       0.000416000000      -0.000000000000 
      0.001746000000      -0.000000000000       0.007309900000       0.000000000000      -0.002268000000       0.000000000000 
      0.000416000000      -0.000000000000      -0.002268000000       0.000000000000       0.005846760000       0.000000000000 
! 3 Dipole moments Y (MCH) in a.u.
     -0.018308740000       0.000000000000      -0.001081000000      -0.000000000000       0.007346000000      -0.000000000000 
     -0.001081000000      -0.000000000000      -0.021037340000       0.000000000000       0.000813000000       0.000000000000 
      0.007346000000      -0.000000000000       0.000813000000       0.000000000000      -0.019286150000       0.000000000000 
! 3 Dipole moments Z (MCH) in a.u.
      1.513621050000       0.000000000000       0.000324000000      -0.000000000000       1.205504000000      -0.000000000000 
      0.000324000000      -0.000000000000       1.246283910000       0.000000000000       0.000010000000       0.000000000000 
      1.205504000000      -0.000000000000       0.000010000000       0.000000000000       1.518187140000       0.000000000000 
! 5 Coefficients (diag)
0.0000000000 0.0000000000
0.0000000000 0.0000000000
0.0000000000 0.0000000000
! 6 Hopping Probabilities
0.000000000 0.000000000
0.000000000 0.000000000
0.000000000 0.000000000
! 7 Ekin (a.u.)
0.000000000
! 8 states (diag, MCH)
0.000000000 0.000000000
! 9 Random number
0.000000000
! 10 Runtime (sec)
0.000000000
! 11 Geometry in a.u.
     -0.000034015070      -0.001802798723       0.024419040978
     -0.001109269235       0.005381940002       2.457460323249
      1.795886104400      -0.000151178090      -0.986132790968
      1.648797381791      -0.026507188345       3.466836745545
     -1.633477372101      -0.026507188345       3.457550631371
     -1.795368319442      -0.000151178090      -0.985785081361
! 12 Velocities in a.u.
0.000000000 0.000000000 0.000000000
0.000000000 0.000000000 0.000000000
0.000000000 0.000000000 0.000000000
0.000000000 0.000000000 0.000000000
0.000000000 0.000000000 0.000000000
0.000000000 0.000000000 0.000000000
! 15 Gradients (MCH) State 1
     -0.000211911000      -0.000723333000       0.000032789300 
     -0.007885740000       0.002521720000      -0.000114110000 
      0.000129527000      -0.000008868120      -0.000089027400 
      0.003969230000      -0.000960943000       0.002414470000 
      0.003863290000      -0.000827379000      -0.002332820000 
      0.000135608000      -0.000001198760       0.000088705100 
! 15 Gradients (MCH) State 2
     -0.001221620000       0.000714077000      -0.049385200000 
     -0.006522440000      -0.001451670000      -0.024102400000 
     -0.030012300000      -0.000186911000       0.051457200000 
     -0.003227340000       0.000483870000      -0.012260000000 
      0.010334100000       0.000641225000      -0.017278600000 
      0.030649600000      -0.000200588000       0.051568900000 
! 15 Gradients (MCH) State 3
     -0.000356808000      -0.000073827800       0.281422000000 
     -0.007689720000      -0.000824487000      -0.279846000000 
      0.002472950000       0.000320005000       0.002112130000 
      0.006180070000       0.000054081500      -0.000610362000 
      0.001589540000       0.000183916000      -0.005378320000 
     -0.002196030000       0.000340312000       0.002301160000 
! 16 NACdr matrix element (MCH)  1 1
      0.000000000000       0.000000000000       0.000000000000 
      0.000000000000       0.000000000000       0.000000000000 
      0.000000000000       0.000000000000       0.000000000000 
      0.000000000000       0.000000000000       0.000000000000 
      0.000000000000       0.000000000000       0.000000000000 
      0.000000000000       0.000000000000       0.000000000000 
! 16 NACdr matrix element (MCH)  1 2
     -0.001009453000       0.001106414000       0.000033643720 
      0.004235269000      -0.002915322000       0.000040575890 
      0.000320296300      -0.270108800000      -0.000313018900 
     -0.001701263000      -0.130869800000      -0.001582087000 
     -0.001711159000       0.131390300000       0.001613093000 
      0.000324494700       0.271072000000       0.000302804600 
! 16 NACdr matrix element (MCH)  1 3
     -0.000365593300      -0.003280169000       0.192171400000 
     -0.000163927400       0.011639110000       0.285704600000 
      0.001107234000      -0.001748846000      -0.015792750000 
     -0.024614710000      -0.001030285000      -0.018770640000 
      0.025121430000      -0.001086123000      -0.018803390000 
     -0.001039097000      -0.001856112000      -0.015857860000 
! 16 NACdr matrix element (MCH)  2 1
      0.001009453000      -0.001106414000      -0.000033643720 
     -0.004235269000       0.002915322000      -0.000040575890 
     -0.000320296300       0.270108800000       0.000313018900 
      0.001701263000       0.130869800000       0.001582087000 
      0.001711159000      -0.131390300000      -0.001613093000 
     -0.000324494700      -0.271072000000      -0.000302804600 
! 16 NACdr matrix element (MCH)  2 2
      0.000000000000       0.000000000000       0.000000000000 
      0.000000000000       0.000000000000       0.000000000000 
      0.000000000000       0.000000000000       0.000000000000 
      0.000000000000       0.000000000000       0.000000000000 
      0.000000000000       0.000000000000       0.000000000000 
      0.000000000000       0.000000000000       0.000000000000 
! 16 NACdr matrix element (MCH)  2 3
     -0.070816040000      -0.003907291000      -0.001720034000 
      0.026964630000       0.008280622000       0.001465117000 
      0.017199190000      -0.632657900000       0.001089424000 
      0.004405471000       0.723247100000       0.013964300000 
      0.004680756000      -0.730580600000      -0.014270220000 
      0.017689400000       0.635673200000      -0.000546471000 
! 16 NACdr matrix element (MCH)  3 1
      0.000365593300       0.003280169000      -0.192171400000 
      0.000163927400      -0.011639110000      -0.285704600000 
     -0.001107234000       0.001748846000       0.015792750000 
      0.024614710000       0.001030285000       0.018770640000 
     -0.025121430000       0.001086123000       0.018803390000 
      0.001039097000       0.001856112000       0.015857860000 
! 16 NACdr matrix element (MCH)  3 2
      0.070816040000       0.003907291000       0.001720034000 
     -0.026964630000      -0.008280622000      -0.001465117000 
     -0.017199190000       0.632657900000      -0.001089424000 
     -0.004405471000      -0.723247100000      -0.013964300000 
     -0.004680756000       0.730580600000       0.014270220000 
     -0.017689400000      -0.635673200000       0.000546471000 
! 16 NACdr matrix element (MCH)  3 3
      0.000000000000       0.000000000000       0.000000000000 
      0.000000000000       0.000000000000       0.000000000000 
      0.000000000000       0.000000000000       0.000000000000 
      0.000000000000       0.000000000000       0.000000000000 
      0.000000000000       0.000000000000       0.000000000000 
      0.000000000000       0.000000000000       0.000000000000 
! 0 Step
 0
! 1 Hamiltonian (MCH) in a.u.
      0.017109142400       0.000000000000       0.000000000000       0.000000000000       0.000000000000       0.000000000000 
      0.000000000000       0.000000000000       0.321907334400       0.000000000000       0.000000000000       0.000000000000 
      0.000000000000       0.000000000000       0.000000000000       0.000000000000       0.359417890400       0.000000000000 
! 2 U matrix
0.000000000 0.000000000 0.000000000 0.000000000 0.000000000 0.000000000 
0.000000000 0.000000000 0.000000000 0.000000000 0.000000000 0.000000000 
0.000000000 0.000000000 0.000000000 0.000000000 0.000000000 0.000000000 
! 3 Dipole moments X (MCH) in a.u.
     -0.099537070000       0.000000000000      -0.023338000000       0.000000000000      -0.006973000000       0.000000000000 
     -0.023338000000       0.000000000000      -0.135633090000       0.000000000000       0.022871000000       0.000000000000 
     -0.006973000000       0.000000000000       0.022871000000       0.000000000000      -0.096177840000       0.000000000000 
! 3 Dipole moments Y (MCH) in a.u.
      0.206875270000       0.000000000000       0.017749000000       0.000000000000      -0.079446000000       0.000000000000 
      0.017749000000       0.000000000000       0.240973380000       0.000000000000      -0.013679000000       0.000000000000 
     -0.079446000000       0.000000000000      -0.013679000000       0.000000000000       0.213222640000       0.000000000000 
! 3 Dipole moments Z (MCH) in a.u.
      1.498765070000       0.000000000000       0.063974000000       0.000000000000       1.194918000000       0.000000000000 
      0.063974000000       0.000000000000       1.295925310000       0.000000000000      -0.006363000000       0.000000000000 
      1.194918000000       0.000000000000      -0.006363000000       0.000000000000       1.506605630000       0.000000000000 
! 5 Coefficients (diag)
0.0000000000 0.0000000000
0.0000000000 0.0000000000
0.0000000000 0.0000000000
! 6 Hopping Probabilities
0.000000000 0.000000000
0.000000000 0.000000000
0.000000000 0.000000000
! 7 Ekin (a.u.)
0.000000000
! 8 states (diag, MCH)
0.000000000 0.000000000
! 9 Random number
0.000000000
! 10 Runtime (sec)
0.000000000
! 11 Geometry in a.u.
      0.000616050717       0.020399593512       0.024419040978
      0.019672048954      -0.060903983259       2.457460323249
      1.791031397987       0.001712091869      -0.982874903130
      1.505399294302       0.299944889350       3.379920682185
     -1.776875459590       0.299952448255       3.544466694731
     -1.800223025855       0.001704532964      -0.989042969199
! 12 Velocities in a.u.
0.000000000 0.000000000 0.000000000
0.000000000 0.000000000 0.000000000
0.000000000 0.000000000 0.000000000
0.000000000 0.000000000 0.000000000
0.000000000 0.000000000 0.000000000
0.000000000 0.000000000 0.000000000
! 15 Gradients (MCH) State 1
      0.004118130000       0.008066770000       0.001747910000 
      0.127061000000      -0.022919300000       0.005724050000 
     -0.002432900000      -0.000760605000       0.001870640000 
     -0.071768900000      -0.004880860000      -0.042482000000 
     -0.054674100000       0.019715700000       0.034307100000 
     -0.002303370000       0.000778311000      -0.001167610000 
! 15 Gradients (MCH) State 2
      0.019405700000      -0.007791650000      -0.044404500000 
      0.102518000000       0.021772600000      -0.012234100000 
     -0.033935800000       0.004485790000       0.049296000000 
     -0.070613200000      -0.024602000000      -0.060183100000 
     -0.041458000000       0.006240500000       0.020083200000 
      0.024083400000      -0.000105185000       0.047442500000 
! 15 Gradients (MCH) State 3
      0.008576570000       0.001076600000       0.280658000000 
      0.121905000000       0.014076800000      -0.270870000000 
     -0.001445860000      -0.005643090000       0.003628780000 
     -0.068119100000      -0.015750600000      -0.045478200000 
     -0.056318100000       0.008233120000       0.031656200000 
     -0.004598840000      -0.001992810000       0.000405134000 
! 16 NACdr matrix element (MCH)  1 1
      0.000000000000       0.000000000000       0.000000000000 
      0.000000000000       0.000000000000       0.000000000000 
      0.000000000000       0.000000000000       0.000000000000 
      0.000000000000       0.000000000000       0.000000000000 
      0.000000000000       0.000000000000       0.000000000000 
      0.000000000000       0.000000000000       0.000000000000 
! 16 NACdr matrix element (MCH)  1 2
      0.011612420000      -0.017509310000       0.005078291000 
     -0.046580280000       0.043112200000       0.009275221000 
     -0.004309588000      -0.277149900000       0.002137312000 
      0.019192890000      -0.127410300000       0.021252550000 
      0.017021110000       0.121907000000      -0.014520230000 
     -0.002988213000       0.262153200000      -0.004081965000 
! 16 NACdr matrix element (MCH)  1 3
      0.004441020000       0.037455350000       0.186809900000 
      0.005532880000      -0.129627000000       0.286995500000 
      0.001558964000       0.030490570000      -0.017117920000 
     -0.030052400000       0.016021300000      -0.022140080000 
      0.020188070000       0.006822899000      -0.019808980000 
     -0.002281224000       0.010523330000      -0.015769740000 
! 16 NACdr matrix element (MCH)  2 1
     -0.011612420000       0.017509310000      -0.005078291000 
      0.046580280000      -0.043112200000      -0.009275221000 
      0.004309588000       0.277149900000      -0.002137312000 
     -0.019192890000       0.127410300000      -0.021252550000 
     -0.017021110000      -0.121907000000       0.014520230000 
      0.002988213000      -0.262153200000       0.004081965000 
! 16 NACdr matrix element (MCH)  2 2
      0.000000000000       0.000000000000       0.000000000000 
      0.000000000000       0.000000000000       0.000000000000 
      0.000000000000       0.000000000000       0.000000000000 
      0.000000000000       0.000000000000       0.000000000000 
      0.000000000000       0.000000000000       0.000000000000 
      0.000000000000       0.000000000000       0.000000000000 
! 16 NACdr matrix element (MCH)  2 3
      0.738426600000       0.048292810000      -0.277379600000 
     -0.303183500000      -0.118803200000       0.230739700000 
     -0.214051600000      -0.587890300000       0.034951500000 
     -0.060124130000       0.707594400000      -0.171946700000 
     -0.022161170000      -0.604566900000       0.127021800000 
     -0.140211100000       0.554367500000       0.056126550000 
! 16 NACdr matrix element (MCH)  3 1
     -0.004441020000      -0.037455350000      -0.186809900000 
     -0.005532880000       0.129627000000      -0.286995500000 
     -0.001558964000      -0.030490570000       0.017117920000 
      0.030052400000      -0.016021300000       0.022140080000 
     -0.020188070000      -0.006822899000       0.019808980000 
      0.002281224000      -0.010523330000       0.015769740000 
! 16 NACdr matrix element (MCH)  3 2
     -0.738426600000      -0.048292810000       0.277379600000 
      0.303183500000       0.118803200000      -0.230739700000 
      0.214051600000       0.587890300000      -0.034951500000 
      0.060124130000      -0.707594400000       0.171946700000 
      0.022161170000       0.604566900000      -0.127021800000 
      0.140211100000      -0.554367500000      -0.056126550000 
! 16 NACdr matrix element (MCH)  3 3
      0.000000000000       0.000000000000       0.000000000000 
      0.000000000000       0.000000000000       0.000000000000 
      0.000000000000       0.000000000000       0.000000000000 
      0.000000000000       0.000000000000       0.000000000000 
      0.000000000000       0.000000000000       0.000000000000 
      0.000000000000       0.000000000000       0.000000000000 
! 0 Step
 0
! 1 Hamiltonian (MCH) in a.u.
      0.019039823400       0.000000000000       0.000000000000       0.000000000000       0.000000000000       0.000000000000 
      0.000000000000       0.000000000000       0.322899250700       0.000000000000       0.000000000000       0.000000000000 
      0.000000000000       0.000000000000       0.000000000000       0.000000000000       0.360761025200       0.000000000000 
! 2 U matrix
0.000000000 0.000000000 0.000000000 0.000000000 0.000000000 0.000000000 
0.000000000 0.000000000 0.000000000 0.000000000 0.000000000 0.000000000 
0.000000000 0.000000000 0.000000000 0.000000000 0.000000000 0.000000000 
! 3 Dipole moments X (MCH) in a.u.
     -0.105135520000       0.000000000000      -0.025196000000       0.000000000000      -0.007328000000       0.000000000000 
     -0.025196000000       0.000000000000      -0.144291890000       0.000000000000       0.023843000000       0.000000000000 
     -0.007328000000       0.000000000000       0.023843000000       0.000000000000      -0.100881980000       0.000000000000 
! 3 Dipole moments Y (MCH) in a.u.
      0.219342330000       0.000000000000       0.018644000000       0.000000000000      -0.083756000000       0.000000000000 
      0.018644000000       0.000000000000       0.255898560000       0.000000000000      -0.014364000000       0.000000000000 
     -0.083756000000       0.000000000000      -0.014364000000       0.000000000000       0.225451900000       0.000000000000 
! 3 Dipole moments Z (MCH) in a.u.
      1.496932160000       0.000000000000       0.071166000000       0.000000000000       1.193401000000       0.000000000000 
      0.071166000000       0.000000000000       1.302370790000       0.000000000000      -0.006763000000       0.000000000000 
      1.193401000000       0.000000000000      -0.006763000000       0.000000000000       1.505043900000       0.000000000000 
! 5 Coefficients (diag)
0.0000000000 0.0000000000
0.0000000000 0.0000000000
0.0000000000 0.0000000000
! 6 Hopping Probabilities
0.000000000 0.000000000
0.000000000 0.000000000
0.000000000 0.000000000
! 7 Ekin (a.u.)
0.000000000
! 8 states (diag, MCH)
0.000000000 0.000000000
! 9 Random number
0.000000000
! 10 Runtime (sec)
0.000000000
! 11 Geometry in a.u.
      0.000651955513       0.021633584671       0.024419040978
      0.020826671616      -0.064585169749       2.457460323249
      1.790761167151       0.001814137079      -0.982695379148
      1.497432208962       0.318080590965       3.375092431938
     -1.784842544930       0.318088149869       3.549294944978
     -1.800493256691       0.001806578175      -0.989224382907
! 12 Velocities in a.u.
0.000000000 0.000000000 0.000000000
0.000000000 0.000000000 0.000000000
0.000000000 0.000000000 0.000000000
0.000000000 0.000000000 0.000000000
0.000000000 0.000000000 0.000000000
0.000000000 0.000000000 0.000000000
! 15 Gradients (MCH) State 1
      0.004405990000       0.008541050000       0.001958430000 
      0.132853000000      -0.023741900000       0.006096780000 
     -0.002582530000      -0.000855295000       0.001998000000 
     -0.075437500000      -0.006052630000      -0.044588600000 
     -0.056803100000       0.021247000000       0.035739400000 
     -0.002435810000       0.000861795000      -0.001204030000 
! 15 Gradients (MCH) State 2
      0.020286200000      -0.008216860000      -0.043671800000 
      0.106824000000       0.023607300000      -0.011213200000 
     -0.033961200000       0.004865150000       0.048937100000 
     -0.073654900000      -0.027115200000      -0.062446600000 
     -0.043190800000       0.007087800000       0.021405300000 
      0.023697200000      -0.000228143000       0.046989300000 
! 15 Gradients (MCH) State 3
      0.009339550000       0.001171340000       0.280507000000 
      0.127198000000       0.015367700000      -0.270056000000 
     -0.001786840000      -0.006081380000       0.003698000000 
     -0.071636100000      -0.017519800000      -0.047568800000 
     -0.058372900000       0.009092640000       0.033117600000 
     -0.004741480000      -0.002030470000       0.000301692000 
! 16 NACdr matrix element (MCH)  1 1
      0.000000000000       0.000000000000       0.000000000000 
      0.000000000000       0.000000000000       0.000000000000 
      0.000000000000       0.000000000000       0.000000000000 
      0.000000000000       0.000000000000       0.000000000000 
      0.000000000000       0.000000000000       0.000000000000 
      0.000000000000       0.000000000000       0.000000000000 
! 16 NACdr matrix element (MCH)  1 2
      0.012328510000      -0.018303920000       0.005660450000 
     -0.049198210000       0.044631600000       0.010228800000 
     -0.004590695000      -0.277316100000       0.002154601000 
      0.020225480000      -0.126487800000       0.022695320000 
      0.017859280000       0.121139400000      -0.015166690000 
     -0.003145104000       0.261662200000      -0.004344785000 
! 16 NACdr matrix element (MCH)  1 3
      0.004460217000       0.039737890000       0.186176400000 
      0.006159977000      -0.137129400000       0.287085200000 
      0.001673015000       0.032823700000      -0.017235670000 
     -0.030400070000       0.017083190000      -0.022591120000 
      0.019866830000       0.006978213000      -0.019928130000 
     -0.002384425000       0.010682170000      -0.015790960000 
! 16 NACdr matrix element (MCH)  2 1
     -0.012328510000       0.018303920000      -0.005660450000 
      0.049198210000      -0.044631600000      -0.010228800000 
      0.004590695000       0.277316100000      -0.002154601000 
     -0.020225480000       0.126487800000      -0.022695320000 
     -0.017859280000      -0.121139400000       0.015166690000 
      0.003145104000      -0.261662200000       0.004344785000 
! 16 NACdr matrix element (MCH)  2 2
      0.000000000000       0.000000000000       0.000000000000 
      0.000000000000       0.000000000000       0.000000000000 
      0.000000000000       0.000000000000       0.000000000000 
      0.000000000000       0.000000000000       0.000000000000 
      0.000000000000       0.000000000000       0.000000000000 
      0.000000000000       0.000000000000       0.000000000000 
! 16 NACdr matrix element (MCH)  2 3
      0.774483500000       0.048685430000      -0.303862600000 
     -0.320739100000      -0.122407600000       0.253656700000 
     -0.225518600000      -0.580051800000       0.038308130000 
     -0.063354460000       0.700365400000      -0.181899300000 
     -0.021452750000      -0.594511400000       0.132206200000 
     -0.144789500000       0.546848000000       0.061053170000 
! 16 NACdr matrix element (MCH)  3 1
     -0.004460217000      -0.039737890000      -0.186176400000 
     -0.006159977000       0.137129400000      -0.287085200000 
     -0.001673015000      -0.032823700000       0.017235670000 
      0.030400070000      -0.017083190000       0.022591120000 
     -0.019866830000      -0.006978213000       0.019928130000 
      0.002384425000      -0.010682170000       0.015790960000 
! 16 NACdr matrix element (MCH)  3 2
     -0.774483500000      -0.048685430000       0.303862600000 
      0.320739100000       0.122407600000      -0.253656700000 
      0.225518600000       0.580051800000      -0.038308130000 
      0.063354460000      -0.700365400000       0.181899300000 
      0.021452750000       0.594511400000      -0.132206200000 
      0.144789500000      -0.546848000000      -0.061053170000 
! 16 NACdr matrix element (MCH)  3 3
      0.000000000000       0.000000000000       0.000000000000 
      0.000000000000       0.000000000000       0.000000000000 
      0.000000000000       0.000000000000       0.000000000000 
      0.000000000000       0.000000000000       0.000000000000 
      0.000000000000       0.000000000000       0.000000000000 
      0.000000000000       0.000000000000       0.000000000000 
! 0 Step
 0
! 1 Hamiltonian (MCH) in a.u.
      0.021048511900       0.000000000000       0.000000000000       0.000000000000       0.000000000000       0.000000000000 
      0.000000000000       0.000000000000       0.323911912200       0.000000000000       0.000000000000       0.000000000000 
      0.000000000000       0.000000000000       0.000000000000       0.000000000000       0.362148598500       0.000000000000 
! 2 U matrix
0.000000000 0.000000000 0.000000000 0.000000000 0.000000000 0.000000000 
0.000000000 0.000000000 0.000000000 0.000000000 0.000000000 0.000000000 
0.000000000 0.000000000 0.000000000 0.000000000 0.000000000 0.000000000 
! 3 Dipole moments X (MCH) in a.u.
     -0.110693400000       0.000000000000      -0.027127000000       0.000000000000      -0.007678000000       0.000000000000 
     -0.027127000000       0.000000000000      -0.153053450000       0.000000000000       0.024740000000       0.000000000000 
     -0.007678000000       0.000000000000       0.024740000000       0.000000000000      -0.105434280000       0.000000000000 
! 3 Dipole moments Y (MCH) in a.u.
      0.231803850000       0.000000000000       0.019524000000       0.000000000000      -0.087979000000       0.000000000000 
      0.019524000000       0.000000000000       0.270882790000       0.000000000000      -0.015024000000       0.000000000000 
     -0.087979000000       0.000000000000      -0.015024000000       0.000000000000       0.237569770000       0.000000000000 
! 3 Dipole moments Z (MCH) in a.u.
      1.495000350000       0.000000000000       0.078630000000       0.000000000000       1.191765000000       0.000000000000 
      0.078630000000       0.000000000000       1.309256820000       0.000000000000      -0.007104000000       0.000000000000 
      1.191765000000       0.000000000000      -0.007104000000       0.000000000000       1.503391870000       0.000000000000 
! 5 Coefficients (diag)
0.0000000000 0.0000000000
0.0000000000 0.0000000000
0.0000000000 0.0000000000
! 6 Hopping Probabilities
0.000000000 0.000000000
0.000000000 0.000000000
0.000000000 0.000000000
! 7 Ekin (a.u.)
0.000000000
! 8 states (diag, MCH)
0.000000000 0.000000000
! 9 Random number
0.000000000
! 10 Runtime (sec)
0.000000000
! 11 Geometry in a.u.
      0.000689750035       0.022867575830       0.024419040978
      0.021981294278      -0.068268245966       2.457460323249
      1.790490936315       0.001918072016      -0.982513965440
      1.489465123622       0.336218182306       3.370264181690
     -1.792809630270       0.336225741210       3.554123195226
     -1.800763487527       0.001910513112      -0.989403906889
! 12 Velocities in a.u.
0.000000000 0.000000000 0.000000000
0.000000000 0.000000000 0.000000000
0.000000000 0.000000000 0.000000000
0.000000000 0.000000000 0.000000000
0.000000000 0.000000000 0.000000000
0.000000000 0.000000000 0.000000000
! 15 Gradients (MCH) State 1
      0.004703110000       0.009013260000       0.002178550000 
      0.138370000000      -0.024498900000       0.006433450000 
     -0.002734300000      -0.000954600000       0.002127870000 
     -0.078964800000      -0.007295800000      -0.046605200000 
     -0.058805700000       0.022787900000       0.037101500000 
     -0.002568250000       0.000948150000      -0.001236230000 
! 15 Gradients (MCH) State 2
      0.021129500000      -0.008634480000      -0.042872300000 
      0.110850000000       0.025499500000      -0.010214400000 
     -0.033961300000       0.005252600000       0.048550800000 
     -0.076532900000      -0.029709300000      -0.064614300000 
     -0.044794100000       0.007952690000       0.022639500000 
      0.023309100000      -0.000361029000       0.046510700000 
! 15 Gradients (MCH) State 3
      0.010139100000       0.001271140000       0.280335000000 
      0.132187000000       0.016702500000      -0.269240000000 
     -0.002143940000      -0.006522020000       0.003765700000 
     -0.075003700000      -0.019355200000      -0.049567000000 
     -0.060291800000       0.009970950000       0.034507500000 
     -0.004886460000      -0.002067390000       0.000199333000 
! 16 NACdr matrix element (MCH)  1 1
      0.000000000000       0.000000000000       0.000000000000 
      0.000000000000       0.000000000000       0.000000000000 
      0.000000000000       0.000000000000       0.000000000000 
      0.000000000000       0.000000000000       0.000000000000 
      0.000000000000       0.000000000000       0.000000000000 
      0.000000000000       0.000000000000       0.000000000000 
! 16 NACdr matrix element (MCH)  1 2
      0.013043100000      -0.019064880000       0.006280131000 
     -0.051776830000       0.046002330000       0.011191300000 
     -0.004868810000      -0.277447700000       0.002154598000 
      0.021225550000      -0.125472100000       0.024147340000 
      0.018672490000       0.120352600000      -0.015785440000 
     -0.003302084000       0.261166900000      -0.004608244000 
! 16 NACdr matrix element (MCH)  1 3
      0.004441734000       0.042020710000       0.185518800000 
      0.006828285000      -0.144566700000       0.287166500000 
      0.001799116000       0.035189890000      -0.017357330000 
     -0.030747190000       0.018128000000      -0.023071580000 
      0.019536640000       0.007117108000      -0.020052700000 
     -0.002493058000       0.010810130000      -0.015814880000 
! 16 NACdr matrix element (MCH)  2 1
     -0.013043100000       0.019064880000      -0.006280131000 
      0.051776830000      -0.046002330000      -0.011191300000 
      0.004868810000       0.277447700000      -0.002154598000 
     -0.021225550000       0.125472100000      -0.024147340000 
     -0.018672490000      -0.120352600000       0.015785440000 
      0.003302084000      -0.261166900000       0.004608244000 
! 16 NACdr matrix element (MCH)  2 2
      0.000000000000       0.000000000000       0.000000000000 
      0.000000000000       0.000000000000       0.000000000000 
      0.000000000000       0.000000000000       0.000000000000 
      0.000000000000       0.000000000000       0.000000000000 
      0.000000000000       0.000000000000       0.000000000000 
      0.000000000000       0.000000000000       0.000000000000 
! 16 NACdr matrix element (MCH)  2 3
      0.809147300000       0.048745380000      -0.330360200000 
     -0.338144300000      -0.125547500000       0.276858500000 
     -0.236510200000      -0.571697600000       0.041568940000 
     -0.066418590000       0.692540500000      -0.191659000000 
     -0.020519350000      -0.584311100000       0.137067200000 
     -0.148989600000       0.539132500000       0.065924350000 
! 16 NACdr matrix element (MCH)  3 1
     -0.004441734000      -0.042020710000      -0.185518800000 
     -0.006828285000       0.144566700000      -0.287166500000 
     -0.001799116000      -0.035189890000       0.017357330000 
      0.030747190000      -0.018128000000       0.023071580000 
     -0.019536640000      -0.007117108000       0.020052700000 
      0.002493058000      -0.010810130000       0.015814880000 
! 16 NACdr matrix element (MCH)  3 2
     -0.809147300000      -0.048745380000       0.330360200000 
      0.338144300000       0.125547500000      -0.276858500000 
      0.236510200000       0.571697600000      -0.041568940000 
      0.066418590000      -0.692540500000       0.191659000000 
      0.020519350000       0.584311100000      -0.137067200000 
      0.148989600000      -0.539132500000      -0.065924350000 
! 16 NACdr matrix element (MCH)  3 3
      0.000000000000       0.000000000000       0.000000000000 
      0.000000000000       0.000000000000       0.000000000000 
      0.000000000000       0.000000000000       0.000000000000 
      0.000000000000       0.000000000000       0.000000000000 
      0.000000000000       0.000000000000       0.000000000000 
      0.000000000000       0.000000000000       0.000000000000 
! 0 Step
 0
! 1 Hamiltonian (MCH) in a.u.
      0.023130430500       0.000000000000      -0.000000000000      -0.000000000000       0.000000000000       0.000000000000 
     -0.000000000000      -0.000000000000       0.324940197300       0.000000000000      -0.000000000000      -0.000000000000 
      0.000000000000       0.000000000000      -0.000000000000      -0.000000000000       0.363576182600       0.000000000000 
! 2 U matrix
0.000000000 0.000000000 0.000000000 0.000000000 0.000000000 0.000000000 
0.000000000 0.000000000 0.000000000 0.000000000 0.000000000 0.000000000 
0.000000000 0.000000000 0.000000000 0.000000000 0.000000000 0.000000000 
! 3 Dipole moments X (MCH) in a.u.
     -0.116207920000       0.000000000000      -0.029134000000      -0.000000000000      -0.008015000000       0.000000000000 
     -0.029134000000      -0.000000000000      -0.161921730000       0.000000000000       0.025545000000      -0.000000000000 
     -0.008015000000       0.000000000000       0.025545000000      -0.000000000000      -0.109830860000       0.000000000000 
! 3 Dipole moments Y (MCH) in a.u.
      0.244254770000       0.000000000000       0.020396000000      -0.000000000000      -0.092115000000       0.000000000000 
      0.020396000000      -0.000000000000       0.285924880000       0.000000000000      -0.015658000000      -0.000000000000 
     -0.092115000000       0.000000000000      -0.015658000000      -0.000000000000       0.249560630000       0.000000000000 
! 3 Dipole moments Z (MCH) in a.u.
      1.492969260000       0.000000000000       0.086329000000      -0.000000000000       1.189990000000       0.000000000000 
      0.086329000000      -0.000000000000       1.316598550000       0.000000000000      -0.007342000000      -0.000000000000 
      1.189990000000       0.000000000000      -0.007342000000      -0.000000000000       1.501674660000       0.000000000000 
! 5 Coefficients (diag)
0.0000000000 0.0000000000
0.0000000000 0.0000000000
0.0000000000 0.0000000000
! 6 Hopping Probabilities
0.000000000 0.000000000
0.000000000 0.000000000
0.000000000 0.000000000
! 7 Ekin (a.u.)
0.000000000
! 8 states (diag, MCH)
0.000000000 0.000000000
! 9 Random number
0.000000000
! 10 Runtime (sec)
0.000000000
! 11 Geometry in a.u.
      0.000725654832       0.024101566989       0.024419040978
      0.023135916940      -0.071951322182       2.457460323249
      1.790220705479       0.002022006953      -0.982332551732
      1.481498038282       0.354353883920       3.365435931443
     -1.800774825883       0.354361442825       3.558953335199
     -1.801031828636       0.002012558322      -0.989585320597
! 12 Velocities in a.u.
0.000000000 0.000000000 0.000000000
0.000000000 0.000000000 0.000000000
0.000000000 0.000000000 0.000000000
0.000000000 0.000000000 0.000000000
0.000000000 0.000000000 0.000000000
0.000000000 0.000000000 0.000000000
! 15 Gradients (MCH) State 1
      0.005006770000       0.009483590000       0.002408580000 
      0.143602000000      -0.025193900000       0.006728610000 
     -0.002886790000      -0.001058700000       0.002259330000 
     -0.082339900000      -0.008602380000      -0.048525700000 
     -0.060682100000       0.024334200000       0.038393300000 
     -0.002699590000       0.001037180000      -0.001264150000 
! 15 Gradients (MCH) State 2
      0.021937800000      -0.009040500000      -0.042002100000 
      0.114588000000       0.027440200000      -0.009251090000 
     -0.033935900000       0.005640550000       0.048136900000 
     -0.079236400000      -0.032364400000      -0.066681300000 
     -0.046272700000       0.008822670000       0.023789700000 
      0.022919100000      -0.000498529000       0.046007900000
[truncated: 5,689,336 more chars]
