# Supplementary material for: Machine learning enables long time scale molecular photodynamics simulations
Source: Chem Sci. 2019 Aug 5;10(35):8100–7. doi: 10.1039/c9sc01742a (PMC6849489; doi:10.1039/c9sc01742a)
Supplement: Supplementary file 5 [file SC-010-C9SC01742A-s005.zip › TrainingSet_4000_CH2NH2+.dat]

SHARC_version   2.0
 maxmult           3
 nstates_m           3           0           0
 natom           6
 dtstep   20.6706868947804     
 nsteps     2000000
 nsubsteps          25
 ezero  -94.7095344465000     
 write_overlap           0
 write_grad           1
 write_nacdr           1
 write_property1d           0
 write_property2d           0
 n_property1d           1
 n_property2d           1
 laser           0
************************************* End of settings *************************************
! Atomic numbers
 0.6000000000000E+001
 0.7000000000000E+001
 0.1000000000000E+001
 0.1000000000000E+001
 0.1000000000000E+001
 0.1000000000000E+001
! Elements
 C 
 N 
 H 
 H 
 H 
 H 
! Atomic masses
 0.2187466181995E+005
 0.2552603505759E+005
 0.1837143472948E+004
 0.1837143472948E+004
 0.1837143472948E+004
 0.1837143472948E+004
********************************* End of header array data ********************************
! 0 Step
 0 
! 1 Hamiltonian (MCH) in a.u.
      0.042669608300       0.000000000000       0.000000000000       0.000000000000       0.000000000000       0.000000000000 
      0.000000000000       0.000000000000       0.339243643200       0.000000000000       0.000000000000       0.000000000000 
      0.000000000000       0.000000000000       0.000000000000       0.000000000000       0.386438761500       0.000000000000 
! 2 U matrix
0.000000000 0.000000000 0.000000000 0.000000000 0.000000000 0.000000000 
0.000000000 0.000000000 0.000000000 0.000000000 0.000000000 0.000000000 
0.000000000 0.000000000 0.000000000 0.000000000 0.000000000 0.000000000 
! 3 Dipole moments X (MCH) in a.u.
      0.052327980000       0.000000000000      -0.004022000000       0.000000000000      -0.009293000000       0.000000000000 
     -0.004022000000       0.000000000000      -0.001871900000       0.000000000000       0.005614000000       0.000000000000 
     -0.009293000000       0.000000000000       0.005614000000       0.000000000000       0.056972160000       0.000000000000 
! 3 Dipole moments Y (MCH) in a.u.
      0.010655050000       0.000000000000      -0.068692000000       0.000000000000       0.019305000000       0.000000000000 
     -0.068692000000       0.000000000000      -0.004382580000       0.000000000000       0.017022000000       0.000000000000 
      0.019305000000       0.000000000000       0.017022000000       0.000000000000       0.008817200000       0.000000000000 
! 3 Dipole moments Z (MCH) in a.u.
      1.710928900000       0.000000000000       0.017525000000       0.000000000000      -1.215800000000       0.000000000000 
      0.017525000000       0.000000000000       1.816274430000       0.000000000000       0.002681000000       0.000000000000 
     -1.215800000000       0.000000000000       0.002681000000       0.000000000000       1.639621860000       0.000000000000 
! 5 Coefficients (diag)
0.0000000000 0.0000000000
0.0000000000 0.0000000000
0.0000000000 0.0000000000
! 6 Hopping Probabilities
0.000000000 0.000000000
0.000000000 0.000000000
0.000000000 0.000000000
! 7 Ekin (a.u.)
0.000000000
! 8 states (diag, MCH)
0.000000000 0.000000000
! 9 Random number
0.000000000
! 10 Runtime (sec)
0.000000000
! 11 Geometry in a.u.
      0.003321127513       0.010261350210      -0.004112356181 
     -0.030887415835      -0.007541472005       2.434030211250 
      1.707351917930      -0.017621210450      -0.653169771085 
      1.739837689025       0.007019562912       3.574029277004 
     -1.315919814387       0.041084579199       4.021147196277 
     -1.741653170931      -0.047880584338      -1.324260009411 
! 12 Velocities in a.u.
0.000000000 0.000000000 0.000000000
0.000000000 0.000000000 0.000000000
0.000000000 0.000000000 0.000000000
0.000000000 0.000000000 0.000000000
0.000000000 0.000000000 0.000000000
0.000000000 0.000000000 0.000000000
! 15 Gradients (MCH) State 1
      0.141413000000       0.004193260000      -0.036594300000 
     -0.035755600000      -0.004555180000      -0.097604800000 
     -0.117359000000       0.000712822000       0.058261400000 
      0.035021600000       0.000777292000       0.050183900000 
      0.004499230000       0.002026630000       0.057126000000 
     -0.027819100000      -0.003154830000      -0.031372100000 
! 15 Gradients (MCH) State 2
      0.128948000000      -0.005717550000      -0.054466900000 
      0.004553830000       0.002037140000      -0.088377400000 
     -0.138570000000       0.001742650000       0.090425000000 
      0.019339600000       0.001430490000       0.019103400000 
     -0.008625170000      -0.001677780000       0.025439200000 
     -0.005646590000       0.002185040000       0.007876790000 
! 15 Gradients (MCH) State 3
      0.137716000000      -0.002726030000       0.235016000000 
     -0.031729800000       0.000768109000      -0.372636000000 
     -0.115724000000       0.002099410000       0.062904000000 
      0.037924100000       0.000339649000       0.047469400000 
      0.001554350000       0.001090210000       0.056711500000 
     -0.029740400000      -0.001571350000      -0.029464200000 
! 16 NACdr matrix element (MCH)  1 1
      0.000000000000       0.000000000000       0.000000000000 
      0.000000000000       0.000000000000       0.000000000000 
      0.000000000000       0.000000000000       0.000000000000 
      0.000000000000       0.000000000000       0.000000000000 
      0.000000000000       0.000000000000       0.000000000000 
      0.000000000000       0.000000000000       0.000000000000 
! 16 NACdr matrix element (MCH) 1 2
     -0.009830822000      -0.081681800000       0.001506018000 
     -0.000212468400       0.011928370000       0.004297560000 
      0.003902893000       0.275930800000      -0.005425794000 
     -0.000345764600       0.165506100000      -0.001991757000 
     -0.000563307000      -0.151446500000       0.002176707000 
      0.005127739000      -0.241268600000       0.004165162000 
! 16 NACdr matrix element (MCH) 1 3
      0.005772541000       0.008365179000      -0.215323300000 
      0.002625676000       0.009912450000      -0.276283300000 
     -0.008878830000       0.003475416000       0.019506490000 
      0.020787290000       0.002748477000       0.018872370000 
     -0.021841920000      -0.006376535000       0.028151460000 
      0.000648044800      -0.011760330000       0.016065350000 
! 16 NACdr matrix element (MCH) 2 1
      0.009830822000       0.081681800000      -0.001506018000 
      0.000212468400      -0.011928370000      -0.004297560000 
     -0.003902893000      -0.275930800000       0.005425794000 
      0.000345764600      -0.165506100000       0.001991757000 
      0.000563307000       0.151446500000      -0.002176707000 
     -0.005127739000       0.241268600000      -0.004165162000 
! 16 NACdr matrix element (MCH) 2 2
      0.000000000000       0.000000000000       0.000000000000 
      0.000000000000       0.000000000000       0.000000000000 
      0.000000000000       0.000000000000       0.000000000000 
      0.000000000000       0.000000000000       0.000000000000 
      0.000000000000       0.000000000000       0.000000000000 
      0.000000000000       0.000000000000       0.000000000000 
! 16 NACdr matrix element (MCH) 2 3
      0.059100640000       0.116503600000       0.170060600000 
     -0.009186527000       0.027171140000      -0.136358600000 
     -0.005840463000      -0.621081700000      -0.013676950000 
      0.005476462000       0.592171100000       0.002554547000 
     -0.005990806000      -0.502739300000       0.024604480000 
     -0.043537950000       0.388827100000      -0.047251580000 
! 16 NACdr matrix element (MCH) 3 1
     -0.005772541000      -0.008365179000       0.215323300000 
     -0.002625676000      -0.009912450000       0.276283300000 
      0.008878830000      -0.003475416000      -0.019506490000 
     -0.020787290000      -0.002748477000      -0.018872370000 
      0.021841920000       0.006376535000      -0.028151460000 
     -0.000648044800       0.011760330000      -0.016065350000 
! 16 NACdr matrix element (MCH) 3 2
     -0.059100640000      -0.116503600000      -0.170060600000 
      0.009186527000      -0.027171140000       0.136358600000 
      0.005840463000       0.621081700000       0.013676950000 
     -0.005476462000      -0.592171100000      -0.002554547000 
      0.005990806000       0.502739300000      -0.024604480000 
      0.043537950000      -0.388827100000       0.047251580000 
! 16 NACdr matrix element (MCH) 3 3
      0.000000000000       0.000000000000       0.000000000000 
      0.000000000000       0.000000000000       0.000000000000 
      0.000000000000       0.000000000000       0.000000000000 
      0.000000000000       0.000000000000       0.000000000000 
      0.000000000000       0.000000000000       0.000000000000 
      0.000000000000       0.000000000000       0.000000000000 
! 0 Step
 0 
! 1 Hamiltonian (MCH) in a.u.
      0.015854294300       0.000000000000       0.000000000000       0.000000000000       0.000000000000       0.000000000000 
      0.000000000000       0.000000000000       0.322596307000       0.000000000000       0.000000000000       0.000000000000 
      0.000000000000       0.000000000000       0.000000000000       0.000000000000       0.350330846100       0.000000000000 
! 2 U matrix
0.000000000 0.000000000 0.000000000 0.000000000 0.000000000 0.000000000 
0.000000000 0.000000000 0.000000000 0.000000000 0.000000000 0.000000000 
0.000000000 0.000000000 0.000000000 0.000000000 0.000000000 0.000000000 
! 3 Dipole moments X (MCH) in a.u.
      0.015317380000       0.000000000000      -0.004915000000       0.000000000000      -0.007901000000       0.000000000000 
     -0.004915000000       0.000000000000       0.252895000000       0.000000000000      -0.041317000000       0.000000000000 
     -0.007901000000       0.000000000000      -0.041317000000       0.000000000000       0.036107810000       0.000000000000 
! 3 Dipole moments Y (MCH) in a.u.
     -0.014453900000       0.000000000000       0.043391000000       0.000000000000       0.049470000000       0.000000000000 
      0.043391000000       0.000000000000      -0.077605740000       0.000000000000      -0.002454000000       0.000000000000 
      0.049470000000       0.000000000000      -0.002454000000       0.000000000000      -0.021998810000       0.000000000000 
! 3 Dipole moments Z (MCH) in a.u.
      1.441858400000       0.000000000000       0.178512000000       0.000000000000      -1.185248000000       0.000000000000 
      0.178512000000       0.000000000000       1.120045700000       0.000000000000       0.059104000000       0.000000000000 
     -1.185248000000       0.000000000000       0.059104000000       0.000000000000       1.428893600000       0.000000000000 
! 5 Coefficients (diag)
0.0000000000 0.0000000000
0.0000000000 0.0000000000
0.0000000000 0.0000000000
! 6 Hopping Probabilities
0.000000000 0.000000000
0.000000000 0.000000000
0.000000000 0.000000000
! 7 Ekin (a.u.)
0.000000000
! 8 states (diag, MCH)
0.000000000 0.000000000
! 9 Random number
0.000000000
! 10 Runtime (sec)
0.000000000
! 11 Geometry in a.u.
     -0.048998312620       0.020619650978       0.008734117020 
      0.010060404230      -0.004726898036       2.483342318694 
      1.862239942661      -0.047715995871      -0.828366465129 
      1.635257832577      -0.053084354701       3.308358494024 
     -1.520957369834       0.052344895214       3.480702487059 
     -1.532912588549      -0.131391615449      -1.181073762133 
! 12 Velocities in a.u.
0.000000000 0.000000000 0.000000000
0.000000000 0.000000000 0.000000000
0.000000000 0.000000000 0.000000000
0.000000000 0.000000000 0.000000000
0.000000000 0.000000000 0.000000000
0.000000000 0.000000000 0.000000000
! 15 Gradients (MCH) State 1
     -0.095551400000       0.008952680000      -0.060034100000 
      0.021221000000      -0.003302510000       0.085971700000 
      0.009478240000      -0.003155580000       0.001913890000 
     -0.046084800000      -0.001358110000      -0.028549900000 
      0.042627300000       0.000565798000      -0.031079800000 
      0.068309600000      -0.001702270000       0.031778300000 
! 15 Gradients (MCH) State 2
      0.006991610000      -0.017309300000      -0.100557000000 
     -0.017664000000       0.005670450000       0.048535300000 
     -0.051886100000      -0.003125900000       0.046862500000 
     -0.047920900000       0.008791370000      -0.042595600000 
      0.051312300000      -0.011637700000      -0.038906700000 
      0.059167000000       0.017611100000       0.086661200000 
! 15 Gradients (MCH) State 3
     -0.083410100000      -0.007396320000       0.208892000000 
      0.011572800000      -0.004210920000      -0.183775000000 
      0.009577610000       0.004894760000       0.005381190000 
     -0.043462400000      -0.001745490000      -0.032270400000 
      0.040891300000       0.006556830000      -0.033588800000 
      0.064830800000       0.001901140000       0.035361100000 
! 16 NACdr matrix element (MCH)  1 1
      0.000000000000       0.000000000000       0.000000000000 
      0.000000000000       0.000000000000       0.000000000000 
      0.000000000000       0.000000000000       0.000000000000 
      0.000000000000       0.000000000000       0.000000000000 
      0.000000000000       0.000000000000       0.000000000000 
      0.000000000000       0.000000000000       0.000000000000 
! 16 NACdr matrix element (MCH) 1 2
     -0.018386300000       0.066162320000       0.017349820000 
     -0.000139035900      -0.070700830000       0.043489880000 
      0.006639614000       0.300648800000      -0.015595560000 
     -0.001065369000       0.111417300000      -0.003503802000 
     -0.001537973000      -0.139918300000      -0.002439618000 
      0.012458280000      -0.251537100000       0.013933080000 
! 16 NACdr matrix element (MCH) 1 3
     -0.019526790000       0.057472860000      -0.189276100000 
     -0.003610871000      -0.025320470000      -0.272531100000 
      0.004124748000       0.045127990000       0.014321660000 
      0.029701170000       0.011967410000       0.017653530000 
     -0.026328770000      -0.025326720000       0.021916370000 
      0.010553240000      -0.047693620000       0.019878470000 
! 16 NACdr matrix element (MCH) 2 1
      0.018386300000      -0.066162320000      -0.017349820000 
      0.000139035900       0.070700830000      -0.043489880000 
     -0.006639614000      -0.300648800000       0.015595560000 
      0.001065369000      -0.111417300000       0.003503802000 
      0.001537973000       0.139918300000       0.002439618000 
     -0.012458280000       0.251537100000      -0.013933080000 
! 16 NACdr matrix element (MCH) 2 2
      0.000000000000       0.000000000000       0.000000000000 
      0.000000000000       0.000000000000       0.000000000000 
      0.000000000000       0.000000000000       0.000000000000 
      0.000000000000       0.000000000000       0.000000000000 
      0.000000000000       0.000000000000       0.000000000000 
      0.000000000000       0.000000000000       0.000000000000 
! 16 NACdr matrix element (MCH) 2 3
     -0.680772100000       0.000045507410       1.760050000000 
      0.429017800000       0.302468300000      -1.182799000000 
      0.374534700000      -0.857175400000      -0.207818400000 
      0.006429304000       0.811411700000       0.057188110000 
     -0.132921700000      -0.936083000000      -0.007598835000 
      0.003127195000       0.678406100000      -0.417717400000 
! 16 NACdr matrix element (MCH) 3 1
      0.019526790000      -0.057472860000       0.189276100000 
      0.003610871000       0.025320470000       0.272531100000 
     -0.004124748000      -0.045127990000      -0.014321660000 
     -0.029701170000      -0.011967410000      -0.017653530000 
      0.026328770000       0.025326720000      -0.021916370000 
     -0.010553240000       0.047693620000      -0.019878470000 
! 16 NACdr matrix element (MCH) 3 2
      0.680772100000      -0.000045507410      -1.760050000000 
     -0.429017800000      -0.302468300000       1.182799000000 
     -0.374534700000       0.857175400000       0.207818400000 
     -0.006429304000      -0.811411700000      -0.057188110000 
      0.132921700000       0.936083000000       0.007598835000 
     -0.003127195000      -0.678406100000       0.417717400000 
! 16 NACdr matrix element (MCH) 3 3
      0.000000000000       0.000000000000       0.000000000000 
      0.000000000000       0.000000000000       0.000000000000 
      0.000000000000       0.000000000000       0.000000000000 
      0.000000000000       0.000000000000       0.000000000000 
      0.000000000000       0.000000000000       0.000000000000 
      0.000000000000       0.000000000000       0.000000000000 
! 0 Step
 0 
! 1 Hamiltonian (MCH) in a.u.
      0.018911853600       0.000000000000      -0.000000000000      -0.000000000000       0.000000000000       0.000000000000 
     -0.000000000000      -0.000000000000       0.338349642100       0.000000000000      -0.000000000000      -0.000000000000 
      0.000000000000       0.000000000000      -0.000000000000      -0.000000000000       0.364035652600       0.000000000000 
! 2 U matrix
0.000000000 0.000000000 0.000000000 0.000000000 0.000000000 0.000000000 
0.000000000 0.000000000 0.000000000 0.000000000 0.000000000 0.000000000 
0.000000000 0.000000000 0.000000000 0.000000000 0.000000000 0.000000000 
! 3 Dipole moments X (MCH) in a.u.
     -0.098884470000       0.000000000000      -0.008154000000      -0.000000000000       0.010509000000       0.000000000000 
     -0.008154000000      -0.000000000000      -0.124587410000       0.000000000000      -0.010632000000      -0.000000000000 
      0.010509000000       0.000000000000      -0.010632000000      -0.000000000000      -0.102303390000       0.000000000000 
! 3 Dipole moments Y (MCH) in a.u.
     -0.027341560000       0.000000000000      -0.014821000000      -0.000000000000       0.015649000000       0.000000000000 
     -0.014821000000      -0.000000000000      -0.031354120000       0.000000000000      -0.017704000000      -0.000000000000 
      0.015649000000       0.000000000000      -0.017704000000      -0.000000000000      -0.046546440000       0.000000000000 
! 3 Dipole moments Z (MCH) in a.u.
      1.557140530000       0.000000000000      -0.585884000000      -0.000000000000      -1.042258000000       0.000000000000 
     -0.585884000000      -0.000000000000       1.527306660000       0.000000000000      -0.003704000000      -0.000000000000 
     -1.042258000000       0.000000000000      -0.003704000000      -0.000000000000       1.493927620000       0.000000000000 
! 5 Coefficients (diag)
0.0000000000 0.0000000000
0.0000000000 0.0000000000
0.0000000000 0.0000000000
! 6 Hopping Probabilities
0.000000000 0.000000000
0.000000000 0.000000000
0.000000000 0.000000000
! 7 Ekin (a.u.)
0.000000000
! 8 states (diag, MCH)
0.000000000 0.000000000
! 9 Random number
0.000000000
! 10 Runtime (sec)
0.000000000
! 11 Geometry in a.u.
     -0.003487445491       0.004427669025      -0.006013589697 
      0.019830849443       0.004216946087       2.457664121712 
      1.802113813167      -0.125449803900      -0.723113930690 
      1.573140166080       0.080763568599       3.361737813985 
     -1.783253242394      -0.141158216891       3.544051307506 
     -1.826014315301       0.074533523657      -0.870670187290 
! 12 Velocities in a.u.
0.000000000 0.000000000 0.000000000
0.000000000 0.000000000 0.000000000
0.000000000 0.000000000 0.000000000
0.000000000 0.000000000 0.000000000
0.000000000 0.000000000 0.000000000
0.000000000 0.000000000 0.000000000
! 15 Gradients (MCH) State 1
      0.025839500000       0.000690870000      -0.066592600000 
      0.122433000000       0.007494830000       0.018779100000 
     -0.040234500000      -0.002709910000       0.039069900000 
     -0.060163100000       0.001322270000      -0.039629500000 
     -0.056098100000      -0.009481760000       0.029710700000 
      0.008223230000       0.002683700000       0.018662400000 
! 15 Gradients (MCH) State 2
      0.053558000000      -0.009255570000      -0.013407700000 
      0.092360200000       0.006637780000      -0.052017700000 
     -0.069872300000       0.031848600000       0.060471700000 
     -0.060525700000      -0.029205100000      -0.059188000000 
     -0.042766900000       0.021189500000       0.015807800000 
      0.027246600000      -0.021215200000       0.048333900000 
! 15 Gradients (MCH) State 3
      0.038605600000       0.002319370000       0.127149000000 
      0.109726000000       0.004124590000      -0.189185000000 
     -0.054787200000      -0.019043500000       0.053425800000 
     -0.059715100000       0.020404500000      -0.047681200000 
     -0.050401300000      -0.025085200000       0.022580500000 
      0.016572300000       0.017280300000       0.033710800000 
! 16 NACdr matrix element (MCH)  1 1
      0.000000000000       0.000000000000       0.000000000000 
      0.000000000000       0.000000000000       0.000000000000 
      0.000000000000       0.000000000000       0.000000000000 
      0.000000000000       0.000000000000       0.000000000000 
      0.000000000000       0.000000000000       0.000000000000 
      0.000000000000       0.000000000000       0.000000000000 
! 16 NACdr matrix element (MCH) 1 2
     -0.015505970000       0.032910410000      -0.091780710000 
     -0.006577430000      -0.070285100000      -0.135467500000 
      0.018149820000       0.236117500000       0.011228590000 
      0.008706324000       0.115950300000       0.010806720000 
     -0.001545344000      -0.118074700000       0.010123880000 
     -0.006854624000      -0.200670500000       0.012572300000 
! 16 NACdr matrix element (MCH) 1 3
      0.000278530000      -0.008293372000      -0.183478000000 
      0.003997295000       0.034798860000      -0.230343700000 
     -0.015445110000      -0.150356600000       0.015803510000 
      0.029376120000      -0.067071570000       0.016020790000 
     -0.025676650000       0.072338910000       0.016477150000 
      0.009779547000       0.123404500000       0.012620430000 
! 16 NACdr matrix element (MCH) 2 1
      0.015505970000      -0.032910410000       0.091780710000 
      0.006577430000       0.070285100000       0.135467500000 
     -0.018149820000      -0.236117500000      -0.011228590000 
     -0.008706324000      -0.115950300000      -0.010806720000 
      0.001545344000       0.118074700000      -0.010123880000 
      0.006854624000       0.200670500000      -0.012572300000 
! 16 NACdr matrix element (MCH) 2 2
      0.000000000000       0.000000000000       0.000000000000 
      0.000000000000       0.000000000000       0.000000000000 
      0.000000000000       0.000000000000       0.000000000000 
      0.000000000000       0.000000000000       0.000000000000 
      0.000000000000       0.000000000000       0.000000000000 
      0.000000000000       0.000000000000       0.000000000000 
! 16 NACdr matrix element (MCH) 2 3
      0.612874400000      -0.033165160000      -5.108762000000 
     -0.609439400000      -0.065694160000       4.532019000000 
     -0.889398600000      -0.418677700000       0.533241500000 
     -0.140696600000       0.541385800000      -0.363021300000 
      0.445914000000      -0.445163600000      -0.290018100000 
      0.580444500000       0.419862500000       0.697090500000 
! 16 NACdr matrix element (MCH) 3 1
     -0.000278530000       0.008293372000       0.183478000000 
     -0.003997295000      -0.034798860000       0.230343700000 
      0.015445110000       0.150356600000      -0.015803510000 
     -0.029376120000       0.067071570000      -0.016020790000 
      0.025676650000      -0.072338910000      -0.016477150000 
     -0.009779547000      -0.123404500000      -0.012620430000 
! 16 NACdr matrix element (MCH) 3 2
     -0.612874400000       0.033165160000       5.108762000000 
      0.609439400000       0.065694160000      -4.532019000000 
      0.889398600000       0.418677700000      -0.533241500000 
      0.140696600000      -0.541385800000       0.363021300000 
     -0.445914000000       0.445163600000       0.290018100000 
     -0.580444500000      -0.419862500000      -0.697090500000 
! 16 NACdr matrix element (MCH) 3 3
      0.000000000000       0.000000000000       0.000000000000 
      0.000000000000       0.000000000000       0.000000000000 
      0.000000000000       0.000000000000       0.000000000000 
      0.000000000000       0.000000000000       0.000000000000 
      0.000000000000       0.000000000000       0.000000000000 
      0.000000000000       0.000000000000       0.000000000000 
! 0 Step
 0 
! 1 Hamiltonian (MCH) in a.u.
      0.183261280200       0.000000000000       0.000000000000       0.000000000000      -0.000000000000      -0.000000000000 
      0.000000000000       0.000000000000       0.321174817600       0.000000000000      -0.000000000000      -0.000000000000 
     -0.000000000000      -0.000000000000      -0.000000000000      -0.000000000000       0.358606453300       0.000000000000 
! 2 U matrix
0.000000000 0.000000000 0.000000000 0.000000000 0.000000000 0.000000000 
0.000000000 0.000000000 0.000000000 0.000000000 0.000000000 0.000000000 
0.000000000 0.000000000 0.000000000 0.000000000 0.000000000 0.000000000 
! 3 Dipole moments X (MCH) in a.u.
      0.017604240000       0.000000000000       0.029809000000       0.000000000000      -0.014599000000      -0.000000000000 
      0.029809000000       0.000000000000       0.031972960000       0.000000000000       0.009039000000      -0.000000000000 
     -0.014599000000      -0.000000000000       0.009039000000      -0.000000000000       0.004661240000       0.000000000000 
! 3 Dipole moments Y (MCH) in a.u.
      0.022601830000       0.000000000000      -0.053847000000       0.000000000000       0.042503000000      -0.000000000000 
     -0.053847000000       0.000000000000       0.013973510000       0.000000000000      -0.042013000000      -0.000000000000 
      0.042503000000      -0.000000000000      -0.042013000000      -0.000000000000       0.014616810000       0.000000000000 
! 3 Dipole moments Z (MCH) in a.u.
      1.166867820000       0.000000000000      -1.036477000000       0.000000000000       0.349238000000      -0.000000000000 
     -1.036477000000       0.000000000000       0.648526000000       0.000000000000      -0.203411000000      -0.000000000000 
      0.349238000000      -0.000000000000      -0.203411000000      -0.000000000000       0.949383730000       0.000000000000 
! 5 Coefficients (diag)
0.0000000000 0.0000000000
0.0000000000 0.0000000000
0.0000000000 0.0000000000
! 6 Hopping Probabilities
0.000000000 0.000000000
0.000000000 0.000000000
0.000000000 0.000000000
! 7 Ekin (a.u.)
0.000000000
! 8 states (diag, MCH)
0.000000000 0.000000000
! 9 Random number
0.000000000
! 10 Runtime (sec)
0.000000000
! 11 Geometry in a.u.
      0.096964349221      -0.058910020892      -0.481771746363 
     -0.075333394754       0.022547035408       2.979352586442 
      1.828430716756       0.392176607772      -1.560716646228 
      1.974726508152      -0.171188282292       3.045534138427 
     -1.928661297588       0.041166323794       3.654999695322 
     -1.965175925509       0.022218125691      -1.271434220713 
! 12 Velocities in a.u.
0.000000000 0.000000000 0.000000000
0.000000000 0.000000000 0.000000000
0.000000000 0.000000000 0.000000000
0.000000000 0.000000000 0.000000000
0.000000000 0.000000000 0.000000000
0.000000000 0.000000000 0.000000000
! 15 Gradients (MCH) State 1
      0.079836500000      -0.016518500000      -0.115149000000 
     -0.062958100000       0.001597270000       0.190536000000 
     -0.001801830000       0.007067840000      -0.015512900000 
      0.054504900000      -0.003609130000      -0.040241400000 
     -0.025629000000       0.007145060000      -0.006876680000 
     -0.043952500000       0.004317440000      -0.012755800000 
! 15 Gradients (MCH) State 2
      0.067923500000       0.009962560000      -0.000369084000 
     -0.059696100000       0.008513400000       0.059542900000 
      0.003677520000      -0.008088650000      -0.009173870000 
      0.060670100000      -0.005655050000      -0.040894800000 
     -0.029426600000      -0.003543970000      -0.002242140000 
     -0.043148500000      -0.001188290000      -0.006862990000 
! 15 Gradients (MCH) State 3
      0.036211200000      -0.023845800000       0.024131500000 
     -0.026519700000      -0.011543200000       0.047659600000 
     -0.009711890000       0.009006830000      -0.027247800000 
      0.046579400000       0.005203250000      -0.011145000000 
     -0.025813900000       0.007752600000       0.000880738000 
     -0.020745100000       0.013426400000      -0.034279000000 
! 16 NACdr matrix element (MCH)  1 1
      0.000000000000       0.000000000000       0.000000000000 
      0.000000000000       0.000000000000       0.000000000000 
      0.000000000000       0.000000000000       0.000000000000 
      0.000000000000       0.000000000000       0.000000000000 
      0.000000000000       0.000000000000       0.000000000000 
      0.000000000000       0.000000000000       0.000000000000 
! 16 NACdr matrix element (MCH) 1 2
      0.002748237000      -0.170825800000      -0.322587700000 
     -0.067022140000       0.042773360000      -0.047747210000 
      0.011510940000       0.026142300000       0.080180560000 
      0.072342510000       0.045608880000       0.009560996000 
     -0.025290360000       0.048038130000       0.064419030000 
      0.011465760000       0.000461485700       0.068052790000 
! 16 NACdr matrix element (MCH) 1 3
     -0.036993140000      -0.031238440000       0.147371900000 
     -0.009595718000       0.124375900000      -0.048772310000 
      0.032807720000      -0.096714120000      -0.003240815000 
      0.004472540000       0.146646700000      -0.001221071000 
      0.011196310000       0.052103940000      -0.010103920000 
     -0.006316253000      -0.184736900000      -0.019086550000 
! 16 NACdr matrix element (MCH) 2 1
     -0.002748237000       0.170825800000       0.322587700000 
      0.067022140000      -0.042773360000       0.047747210000 
     -0.011510940000      -0.026142300000      -0.080180560000 
     -0.072342510000      -0.045608880000      -0.009560996000 
      0.025290360000      -0.048038130000      -0.064419030000 
     -0.011465760000      -0.000461485700      -0.068052790000 
! 16 NACdr matrix element (MCH) 2 2
      0.000000000000       0.000000000000       0.000000000000 
      0.000000000000       0.000000000000       0.000000000000 
      0.000000000000       0.000000000000       0.000000000000 
      0.000000000000       0.000000000000       0.000000000000 
      0.000000000000       0.000000000000       0.000000000000 
      0.000000000000       0.000000000000       0.000000000000 
! 16 NACdr matrix element (MCH) 2 3
      0.281229400000      -1.246311000000      -0.384810500000 
     -0.212030100000      -0.196459900000       0.504827800000 
     -0.055068100000       0.424758500000       0.066109590000 
      0.117610300000       0.311193800000      -0.269814900000 
     -0.069173350000       0.080841530000      -0.077519420000 
     -0.060251700000       0.610456500000       0.153340500000 
! 16 NACdr matrix element (MCH) 3 1
      0.036993140000       0.031238440000      -0.147371900000 
      0.009595718000      -0.124375900000       0.048772310000 
     -0.032807720000       0.096714120000       0.003240815000 
     -0.004472540000      -0.146646700000       0.001221071000 
     -0.011196310000      -0.052103940000       0.010103920000 
      0.006316253000       0.184736900000       0.019086550000 
! 16 NACdr matrix element (MCH) 3 2
     -0.281229400000       1.246311000000       0.384810500000 
      0.212030100000       0.196459900000      -0.504827800000 
      0.055068100000      -0.424758500000      -0.066109590000 
     -0.117610300000      -0.311193800000       0.269814900000 
      0.069173350000      -0.080841530000       0.077519420000 
      0.060251700000      -0.610456500000      -0.153340500000 
! 16 NACdr matrix element (MCH) 3 3
      0.000000000000       0.000000000000       0.000000000000 
      0.000000000000       0.000000000000       0.000000000000 
      0.000000000000       0.000000000000       0.000000000000 
      0.000000000000       0.000000000000       0.000000000000 
      0.000000000000       0.000000000000       0.000000000000 
      0.000000000000       0.000000000000       0.000000000000 
! 0 Step
 0 
! 1 Hamiltonian (MCH) in a.u.
      0.024772197100       0.000000000000      -0.000000000000      -0.000000000000      -0.000000000000      -0.000000000000 
     -0.000000000000      -0.000000000000       0.312826648900       0.000000000000       0.000000000000       0.000000000000 
     -0.000000000000      -0.000000000000       0.000000000000       0.000000000000       0.368610168700       0.000000000000 
! 2 U matrix
0.000000000 0.000000000 0.000000000 0.000000000 0.000000000 0.000000000 
0.000000000 0.000000000 0.000000000 0.000000000 0.000000000 0.000000000 
0.000000000 0.000000000 0.000000000 0.000000000 0.000000000 0.000000000 
! 3 Dipole moments X (MCH) in a.u.
      0.027878620000       0.000000000000       0.003027000000      -0.000000000000      -0.002524000000      -0.000000000000 
      0.003027000000      -0.000000000000      -0.244279230000       0.000000000000      -0.086447000000       0.000000000000 
     -0.002524000000      -0.000000000000      -0.086447000000       0.000000000000      -0.020200300000       0.000000000000 
! 3 Dipole moments Y (MCH) in a.u.
      0.013116960000       0.000000000000      -0.049112000000      -0.000000000000       0.075098000000      -0.000000000000 
     -0.049112000000      -0.000000000000      -0.044315870000       0.000000000000       0.014644000000       0.000000000000 
      0.075098000000      -0.000000000000       0.014644000000       0.000000000000       0.009281900000       0.000000000000 
! 3 Dipole moments Z (MCH) in a.u.
      1.500792490000       0.000000000000      -0.253263000000      -0.000000000000      -1.161023000000      -0.000000000000 
     -0.253263000000      -0.000000000000       1.199427910000       0.000000000000      -0.109274000000       0.000000000000 
     -1.161023000000      -0.000000000000      -0.109274000000       0.000000000000       1.476972660000       0.000000000000 
! 5 Coefficients (diag)
0.0000000000 0.0000000000
0.0000000000 0.0000000000
0.0000000000 0.0000000000
! 6 Hopping Probabilities
0.000000000 0.000000000
0.000000000 0.000000000
0.000000000 0.000000000
! 7 Ekin (a.u.)
0.000000000
! 8 states (diag, MCH)
0.000000000 0.000000000
! 9 Random number
0.000000000
! 10 Runtime (sec)
0.000000000
! 11 Geometry in a.u.
      0.048027890000       0.022521570000       0.021270420000 
     -0.017859330000      -0.012290430000       2.457955000000 
      1.650907160000      -0.221690350000      -1.124189740000 
      1.540280610000       0.185923690000       3.624029250000 
     -1.479373840000      -0.114646710000       3.394100590000 
     -2.035531670000       0.053019880000      -0.910844120000 
! 12 Velocities in a.u.
0.000000000 0.000000000 0.000000000
0.000000000 0.000000000 0.000000000
0.000000000 0.000000000 0.000000000
0.000000000 0.000000000 0.000000000
0.000000000 0.000000000 0.000000000
0.000000000 0.000000000 0.000000000
! 15 Gradients (MCH) State 1
      0.103820000000       0.009472980000       0.000866007000 
     -0.123221000000      -0.013830400000       0.042753400000 
     -0.032204300000      -0.007132760000       0.011121700000 
      0.001396750000       0.008375740000       0.015974200000 
      0.107299000000       0.000782702000      -0.052868200000 
     -0.057089600000       0.002331790000      -0.017847000000 
! 15 Gradients (MCH) State 2
      0.006443500000      -0.016979800000      -0.010789200000 
     -0.079792800000      -0.000596621000       0.002540250000 
     -0.025259300000       0.019952600000       0.054347700000 
     -0.003516130000      -0.015123100000       0.006475450000 
      0.102320000000       0.020565700000      -0.070171100000 
     -0.000194809000      -0.007818800000       0.017596800000 
! 15 Gradients (MCH) State 3
      0.083209200000      -0.007236450000       0.260162000000 
     -0.108737000000      -0.012793500000      -0.223310000000 
     -0.028525300000       0.000376855000       0.018210300000 
      0.002520830000       0.008944550000       0.013354500000 
      0.103632000000       0.005174630000      -0.056619300000 
     -0.052099100000       0.005533920000      -0.011798000000 
! 16 NACdr matrix element (MCH)  1 1
      0.000000000000       0.000000000000       0.000000000000 
      0.000000000000       0.000000000000       0.000000000000 
      0.000000000000       0.000000000000       0.000000000000 
      0.000000000000       0.000000000000       0.000000000000 
      0.000000000000       0.000000000000       0.000000000000 
      0.000000000000       0.000000000000       0.000000000000 
! 16 NACdr matrix element (MCH) 1 2
     -0.007987593000      -0.086109670000      -0.014309520000 
      0.009425258000       0.092734630000      -0.071646870000 
      0.021542500000       0.223732800000      -0.011644240000 
     -0.010496790000       0.135747600000       0.003047765000 
      0.001376562000      -0.125119600000       0.006091223000 
     -0.012420470000      -0.258182500000       0.018705550000 
! 16 NACdr matrix element (MCH) 1 3
     -0.022673110000      -0.072901020000       0.193099000000 
     -0.002108996000       0.032105410000       0.270810900000 
      0.015422890000       0.068550700000      -0.020359160000 
     -0.026963570000       0.037923160000      -0.021393230000 
      0.030018360000      -0.021092350000      -0.019587550000 
      0.003196288000      -0.070324700000      -0.011443090000 
! 16 NACdr matrix element (MCH) 2 1
      0.007987593000       0.086109670000       0.014309520000 
     -0.009425258000      -0.092734630000       0.071646870000 
     -0.021542500000      -0.223732800000       0.011644240000 
      0.010496790000      -0.135747600000      -0.003047765000 
     -0.001376562000       0.125119600000      -0.006091223000 
      0.012420470000       0.258182500000      -0.018705550000 
! 16 NACdr matrix element (MCH) 2 2
      0.000000000000       0.000000000000       0.000000000000 
      0.000000000000       0.000000000000       0.000000000000 
      0.000000000000       0.000000000000       0.000000000000 
      0.000000000000       0.000000000000       0.000000000000 
      0.000000000000       0.000000000000       0.000000000000 
      0.000000000000       0.000000000000       0.000000000000 
! 16 NACdr matrix element (MCH) 2 3
      0.528576300000      -0.067140040000       1.321523000000 
     -0.289732000000       0.051818990000      -0.875016000000 
      0.021272570000       0.293152000000      -0.281945600000 
      0.099880330000      -0.397879700000       0.008298801000 
     -0.006461358000       0.422608500000       0.028969860000 
     -0.349449700000      -0.303757400000      -0.196755000000 
! 16 NACdr matrix element (MCH) 3 1
      0.022673110000       0.072901020000      -0.193099000000 
      0.002108996000      -0.032105410000      -0.270810900000 
     -0.015422890000      -0.068550700000       0.020359160000 
      0.026963570000      -0.037923160000       0.021393230000 
     -0.030018360000       0.021092350000       0.019587550000 
     -0.003196288000       0.070324700000       0.011443090000 
! 16 NACdr matrix element (MCH) 3 2
     -0.528576300000       0.067140040000      -1.321523000000 
      0.289732000000      -0.051818990000       0.875016000000 
     -0.021272570000      -0.293152000000       0.281945600000 
     -0.099880330000       0.397879700000      -0.008298801000 
      0.006461358000      -0.422608500000      -0.028969860000 
      0.349449700000       0.303757400000       0.196755000000 
! 16 NACdr matrix element (MCH) 3 3
      0.000000000000       0.000000000000       0.000000000000 
      0.000000000000       0.000000000000       0.000000000000 
      0.000000000000       0.000000000000       0.000000000000 
      0.000000000000       0.000000000000       0.000000000000 
      0.000000000000       0.000000000000       0.000000000000 
      0.000000000000       0.000000000000       0.000000000000 
! 0 Step
 0 
! 1 Hamiltonian (MCH) in a.u.
      0.024986754100       0.000000000000      -0.000000000000      -0.000000000000      -0.000000000000      -0.000000000000 
     -0.000000000000      -0.000000000000       0.307669052100       0.000000000000       0.000000000000       0.000000000000 
     -0.000000000000      -0.000000000000       0.000000000000       0.000000000000       0.374096009900       0.000000000000 
! 2 U matrix
0.000000000 0.000000000 0.000000000 0.000000000 0.000000000 0.000000000 
0.000000000 0.000000000 0.000000000 0.000000000 0.000000000 0.000000000 
0.000000000 0.000000000 0.000000000 0.000000000 0.000000000 0.000000000 
! 3 Dipole moments X (MCH) in a.u.
      0.075050440000       0.000000000000       0.008618000000      -0.000000000000       0.012713000000      -0.000000000000 
      0.008618000000      -0.000000000000       0.130803890000       0.000000000000       0.042123000000       0.000000000000 
      0.012713000000      -0.000000000000       0.042123000000       0.000000000000       0.091419790000       0.000000000000 
! 3 Dipole moments Y (MCH) in a.u.
      0.053164170000       0.000000000000       0.076389000000      -0.000000000000      -0.001521000000      -0.000000000000 
      0.076389000000      -0.000000000000       0.034722660000       0.000000000000      -0.018622000000       0.000000000000 
     -0.001521000000      -0.000000000000      -0.018622000000       0.000000000000       0.027023880000       0.000000000000 
! 3 Dipole moments Z (MCH) in a.u.
      1.513429760000       0.000000000000      -0.433344000000      -0.000000000000      -1.073765000000      -0.000000000000 
     -0.433344000000      -0.000000000000       1.358214280000       0.000000000000      -0.161932000000       0.000000000000 
     -1.073765000000      -0.000000000000      -0.161932000000       0.000000000000       1.424744550000       0.000000000000 
! 5 Coefficients (diag)
0.0000000000 0.0000000000
0.0000000000 0.0000000000
0.0000000000 0.0000000000
! 6 Hopping Probabilities
0.000000000 0.000000000
0.000000000 0.000000000
0.000000000 0.000000000
! 7 Ekin (a.u.)
0.000000000
! 8 states (diag, MCH)
0.000000000 0.000000000
! 9 Random number
0.000000000
! 10 Runtime (sec)
0.000000000
! 11 Geometry in a.u.
      0.022519599106       0.020409332769       0.034370790665 
     -0.036132287590      -0.022999725352       2.451618349575 
      1.674660643787      -0.317277571314      -1.241717021263 
      1.618376383459       0.374708913635       3.498597815404 
     -1.449008520444      -0.177636368404       3.566670859718 
     -1.610129831473       0.196761211873      -0.908396685160 
! 12 Velocities in a.u.
0.000000000 0.000000000 0.000000000
0.000000000 0.000000000 0.000000000
0.000000000 0.000000000 0.000000000
0.000000000 0.000000000 0.000000000
0.000000000 0.000000000 0.000000000
0.000000000 0.000000000 0.000000000
! 15 Gradients (MCH) State 1
     -0.054279200000       0.018260900000      -0.004563500000 
     -0.104382000000      -0.021522400000       0.000877209000 
     -0.000230579000      -0.015571600000      -0.025549000000 
      0.015952700000       0.020574700000       0.018156000000 
      0.066136300000      -0.003145880000      -0.025933700000 
      0.076803300000       0.001404210000       0.037012900000 
! 15 Gradients (MCH) State 2
     -0.080808400000       0.012460100000      -0.000417495000 
     -0.081946200000      -0.007816560000      -0.051192400000 
     -0.000892168000       0.021694200000       0.013178500000 
      0.015690600000      -0.021843600000       0.006856180000 
      0.057894800000       0.031378700000      -0.044444300000 
      0.090061400000      -0.035873000000       0.076019500000 
! 15 Gradients (MCH) State 3
     -0.058151500000      -0.006771350000       0.191073000000 
     -0.095800900000      -0.007830210000      -0.233360000000 
     -0.005981330000      -0.005228400000      -0.000621442000 
      0.016808800000       0.016981400000       0.013350200000 
      0.062927300000      -0.002808420000      -0.029473100000 
      0.080197600000       0.005656980000       0.059031600000 
! 16 NACdr matrix element (MCH)  1 1
      0.000000000000       0.000000000000       0.000000000000 
      0.000000000000       0.000000000000       0.000000000000 
      0.000000000000       0.000000000000       0.000000000000 
      0.000000000000       0.000000000000       0.000000000000 
      0.000000000000       0.000000000000       0.000000000000 
      0.000000000000       0.000000000000       0.000000000000 
! 16 NACdr matrix element (MCH) 1 2
      0.002041715000      -0.032415880000       0.030280130000 
     -0.017710600000      -0.057905550000       0.120446200000 
     -0.038115840000      -0.221420300000       0.003535349000 
      0.017963510000      -0.112875200000      -0.005920238000 
     -0.001124103000       0.121016100000      -0.012910080000 
      0.035722240000       0.280980200000      -0.018196150000 
! 16 NACdr matrix element (MCH) 1 3
      0.015928490000      -0.000947884600      -0.213243700000 
     -0.009850163000       0.000828952600      -0.226269300000 
     -0.029974490000      -0.145248500000       0.021018100000 
      0.034666340000      -0.054087570000       0.018795730000 
     -0.029928970000       0.049971230000       0.019368160000 
      0.025264180000       0.148427000000       0.011510970000 
! 16 NACdr matrix element (MCH) 2 1
     -0.002041715000       0.032415880000      -0.030280130000 
      0.017710600000       0.057905550000      -0.120446200000 
      0.038115840000       0.221420300000      -0.003535349000 
     -0.017963510000       0.112875200000       0.005920238000 
      0.001124103000      -0.121016100000       0.012910080000 
     -0.035722240000      -0.280980200000       0.018196150000 
! 16 NACdr matrix element (MCH) 2 2
      0.000000000000       0.000000000000       0.000000000000 
      0.000000000000       0.000000000000       0.000000000000 
      0.000000000000       0.000000000000       0.000000000000 
      0.000000000000       0.000000000000       0.000000000000 
      0.000000000000       0.000000000000       0.000000000000 
      0.000000000000       0.000000000000       0.000000000000 
! 16 NACdr matrix element (MCH) 2 3
      0.029228530000       0.120998800000       2.073035000000 
     -0.079878970000      -0.020793580000      -1.329096000000 
      0.169855200000       0.141950100000      -0.429939600000 
      0.108651400000      -0.251487600000       0.044140550000 
     -0.032335640000       0.288631100000       0.039300860000 
     -0.197486900000      -0.278255000000      -0.388400000000 
! 16 NACdr matrix element (MCH) 3 1
     -0.015928490000       0.000947884600       0.213243700000 
      0.009850163000      -0.000828952600       0.226269300000 
      0.029974490000       0.145248500000      -0.021018100000 
     -0.034666340000       0.054087570000      -0.018795730000 
      0.029928970000      -0.049971230000      -0.019368160000 
     -0.025264180000      -0.148427000000      -0.011510970000 
! 16 NACdr matrix element (MCH) 3 2
     -0.029228530000      -0.120998800000      -2.073035000000 
      0.079878970000       0.020793580000       1.329096000000 
     -0.169855200000      -0.141950100000       0.429939600000 
     -0.108651400000       0.251487600000      -0.044140550000 
      0.032335640000      -0.288631100000      -0.039300860000 
      0.197486900000       0.278255000000       0.388400000000 
! 16 NACdr matrix element (MCH) 3 3
      0.000000000000       0.000000000000       0.000000000000 
      0.000000000000       0.000000000000       0.000000000000 
      0.000000000000       0.000000000000       0.000000000000 
      0.000000000000       0.000000000000       0.000000000000 
      0.000000000000       0.000000000000       0.000000000000 
      0.000000000000       0.000000000000       0.000000000000 
! 0 Step
 0 
! 1 Hamiltonian (MCH) in a.u.
      0.098010510500       0.000000000000      -0.000000000000      -0.000000000000      -0.000000000000      -0.000000000000 
     -0.000000000000      -0.000000000000       0.317767925700       0.000000000000       0.000000000000       0.000000000000 
     -0.000000000000      -0.000000000000       0.000000000000       0.000000000000       0.346173162300       0.000000000000 
! 2 U matrix
0.000000000 0.000000000 0.000000000 0.000000000 0.000000000 0.000000000 
0.000000000 0.000000000 0.000000000 0.000000000 0.000000000 0.000000000 
0.000000000 0.000000000 0.000000000 0.000000000 0.000000000 0.000000000 
! 3 Dipole moments X (MCH) in a.u.
      0.051448090000       0.000000000000      -0.082210000000      -0.000000000000       0.010974000000      -0.000000000000 
     -0.082210000000      -0.000000000000      -0.032371850000       0.000000000000       0.018540000000       0.000000000000 
      0.010974000000      -0.000000000000       0.018540000000       0.000000000000       0.039372910000       0.000000000000 
! 3 Dipole moments Y (MCH) in a.u.
     -0.070554240000       0.000000000000       0.013004000000      -0.000000000000       0.084868000000      -0.000000000000 
      0.013004000000      -0.000000000000      -0.264914260000       0.000000000000       0.001680000000       0.000000000000 
      0.084868000000      -0.000000000000       0.001680000000       0.000000000000      -0.081615010000       0.000000000000 
! 3 Dipole moments Z (MCH) in a.u.
      1.142783640000       0.000000000000       0.053393000000      -0.000000000000      -1.199844000000      -0.000000000000 
      0.053393000000      -0.000000000000       0.387048300000       0.000000000000       0.031449000000       0.000000000000 
     -1.199844000000      -0.000000000000       0.031449000000       0.000000000000       1.110317520000       0.000000000000 
! 5 Coefficients (diag)
0.0000000000 0.0000000000
0.0000000000 0.0000000000
0.0000000000 0.0000000000
! 6 Hopping Probabilities
0.000000000 0.000000000
0.000000000 0.000000000
0.000000000 0.000000000
! 7 Ekin (a.u.)
0.000000000
! 8 states (diag, MCH)
0.000000000 0.000000000
! 9 Random number
0.000000000
! 10 Runtime (sec)
0.000000000
! 11 Geometry in a.u.
      0.044965014697       0.081104484283      -0.118095790471 
     -0.035468947566      -0.022742190404       2.663958817000 
      1.722590468113      -0.380011907785      -1.831919771315 
      1.616135135191       0.051963879631       3.458721137765 
     -1.502542571133      -0.003100090017       3.645977433022 
     -1.878771844371      -0.318580718583      -1.492537165788 
! 12 Velocities in a.u.
0.000000000 0.000000000 0.000000000
0.000000000 0.000000000 0.000000000
0.000000000 0.000000000 0.000000000
0.000000000 0.000000000 0.000000000
0.000000000 0.000000000 0.000000000
0.000000000 0.000000000 0.000000000
! 15 Gradients (MCH) State 1
      0.039641700000       0.059855500000      -0.015997100000 
     -0.069198200000      -0.004836500000       0.223965000000 
      0.028405500000      -0.025570000000      -0.077516200000 
     -0.040776400000      -0.002033500000      -0.025702300000 
      0.085859600000      -0.003804900000      -0.043992300000 
     -0.043932200000      -0.023610500000      -0.060757200000 
! 15 Gradients (MCH) State 2
      0.000968059000      -0.002344230000      -0.075753100000 
     -0.052926800000       0.009603980000       0.178436000000 
      0.036576800000      -0.002459430000      -0.028327400000 
     -0.041447100000      -0.002860170000      -0.023945000000 
      0.081076100000      -0.004355180000      -0.045605000000 
     -0.024247100000       0.002415020000      -0.004805750000 
! 15 Gradients (MCH) State 3
      0.031616200000       0.016969900000       0.206619000000 
     -0.062988500000      -0.003223600000      -0.000871200000 
      0.031755400000      -0.008697660000      -0.075975800000 
     -0.038323200000       0.001658820000      -0.027039800000 
      0.083668800000       0.008149380000      -0.044402100000 
     -0.045728800000      -0.014856800000      -0.058330500000 
! 16 NACdr matrix element (MCH)  1 1
      0.000000000000       0.000000000000       0.000000000000 
      0.000000000000       0.000000000000       0.000000000000 
      0.000000000000       0.000000000000       0.000000000000 
      0.000000000000       0.000000000000       0.000000000000 
      0.000000000000       0.000000000000       0.000000000000 
      0.000000000000       0.000000000000       0.000000000000 
! 16 NACdr matrix element (MCH) 1 2
      0.061773820000       0.004871077000      -0.015513250000 
      0.012800500000      -0.029031300000      -0.007515321000 
     -0.021221540000      -0.234344900000       0.045997070000 
      0.005829305000      -0.107076700000       0.007823776000 
     -0.002242917000       0.091053660000      -0.004749243000 
     -0.034835660000       0.272208500000      -0.038178180000 
! 16 NACdr matrix element (MCH) 1 3
      0.004913851000       0.151396100000      -0.180370100000 
     -0.009223360000      -0.044884970000      -0.218920500000 
     -0.006432106000      -0.021703430000       0.020389170000 
      0.037109270000      -0.014796230000       0.027951910000 
     -0.029152720000      -0.015735880000       0.038699360000 
      0.006435415000      -0.031364070000       0.021383790000 
! 16 NACdr matrix element (MCH) 2 1
     -0.061773820000      -0.004871077000       0.015513250000 
     -0.012800500000       0.029031300000       0.007515321000 
      0.021221540000       0.234344900000      -0.045997070000 
     -0.005829305000       0.107076700000      -0.007823776000 
      0.002242917000      -0.091053660000       0.004749243000 
      0.034835660000      -0.272208500000       0.038178180000 
! 16 NACdr matrix element (MCH) 2 2
      0.000000000000       0.000000000000       0.000000000000 
      0.000000000000       0.000000000000       0.000000000000 
      0.000000000000       0.000000000000       0.000000000000 
      0.000000000000       0.000000000000       0.000000000000 
      0.000000000000       0.000000000000       0.000000000000 
      0.000000000000       0.000000000000       0.000000000000 
! 16 NACdr matrix element (MCH) 2 3
      0.009934256000       0.196211900000      -0.352371000000 
     -0.402544100000       0.064089500000       0.288052300000 
      0.086527460000       0.278900900000      -0.156427800000 
      0.096545530000      -0.591746400000      -0.045715540000 
      0.049559980000       0.472491600000       0.003754508000 
      0.154890000000      -0.421138400000       0.261318000000 
! 16 NACdr matrix element (MCH) 3 1
     -0.004913851000      -0.151396100000       0.180370100000 
      0.009223360000       0.044884970000       0.218920500000 
      0.006432106000       0.021703430000      -0.020389170000 
     -0.037109270000       0.014796230000      -0.027951910000 
      0.029152720000       0.015735880000      -0.038699360000 
     -0.006435415000       0.031364070000      -0.021383790000 
! 16 NACdr matrix element (MCH) 3 2
     -0.009934256000      -0.196211900000       0.352371000000 
      0.402544100000      -0.064089500000      -0.288052300000 
     -0.086527460000      -0.278900900000       0.156427800000 
     -0.096545530000       0.591746400000       0.045715540000 
     -0.049559980000      -0.472491600000      -0.003754508000 
     -0.154890000000       0.421138400000      -0.261318000000 
! 16 NACdr matrix element (MCH) 3 3
      0.000000000000       0.000000000000       0.000000000000 
      0.000000000000       0.000000000000       0.000000000000 
      0.000000000000       0.000000000000       0.000000000000 
      0.000000000000       0.000000000000       0.000000000000 
      0.000000000000       0.000000000000       0.000000000000 
      0.000000000000       0.000000000000       0.000000000000 
! 0 Step
 0 
! 1 Hamiltonian (MCH) in a.u.
      0.019908025400       0.000000000000       0.000000000000       0.000000000000       0.000000000000       0.000000000000 
      0.000000000000       0.000000000000       0.326539537600       0.000000000000       0.000000000000       0.000000000000 
      0.000000000000       0.000000000000       0.000000000000       0.000000000000       0.363061668000       0.000000000000 
! 2 U matrix
0.000000000 0.000000000 0.000000000 0.000000000 0.000000000 0.000000000 
0.000000000 0.000000000 0.000000000 0.000000000 0.000000000 0.000000000 
0.000000000 0.000000000 0.000000000 0.000000000 0.000000000 0.000000000 
! 3 Dipole moments X (MCH) in a.u.
     -0.111811510000       0.000000000000       0.026441000000       0.000000000000       0.006733000000       0.000000000000 
      0.026441000000       0.000000000000      -0.219906790000       0.000000000000       0.037957000000       0.000000000000 
      0.006733000000       0.000000000000       0.037957000000       0.000000000000      -0.120048410000       0.000000000000 
! 3 Dipole moments Y (MCH) in a.u.
      0.178996210000       0.000000000000      -0.072819000000       0.000000000000       0.041293000000       0.000000000000 
     -0.072819000000       0.000000000000       0.214509430000       0.000000000000      -0.008030000000       0.000000000000 
      0.041293000000       0.000000000000      -0.008030000000       0.000000000000       0.183740430000       0.000000000000 
! 3 Dipole moments Z (MCH) in a.u.
      1.535714180000       0.000000000000       0.167473000000       0.000000000000      -1.186195000000       0.000000000000 
      0.167473000000       0.000000000000       1.397276360000       0.000000000000       0.050928000000       0.000000000000 
     -1.186195000000       0.000000000000       0.050928000000       0.000000000000       1.507550130000       0.000000000000 
! 5 Coefficients (diag)
0.0000000000 0.0000000000
0.0000000000 0.0000000000
0.0000000000 0.0000000000
! 6 Hopping Probabilities
0.000000000 0.000000000
0.000000000 0.000000000
0.000000000 0.000000000
! 7 Ekin (a.u.)
0.000000000
! 8 states (diag, MCH)
0.000000000 0.000000000
! 9 Random number
0.000000000
! 10 Runtime (sec)
0.000000000
! 11 Geometry in a.u.
     -0.000505290000       0.013892800000       0.017927320000 
      0.024532520000      -0.050600200000       2.454477670000 
      1.746412260000       0.087953310000      -0.852854040000 
      1.556115210000       0.174044940000       3.417575930000 
     -1.789841220000       0.332634870000       3.569523240000 
     -1.847534820000      -0.056992920000      -1.063027910000 
! 12 Velocities in a.u.
0.000000000 0.000000000 0.000000000
0.000000000 0.000000000 0.000000000
0.000000000 0.000000000 0.000000000
0.000000000 0.000000000 0.000000000
0.000000000 0.000000000 0.000000000
0.000000000 0.000000000 0.000000000
! 15 Gradients (MCH) State 1
      0.056888100000       0.006479860000      -0.013510000000 
      0.117774000000      -0.027146700000      -0.010107400000 
     -0.040711600000       0.001677400000       0.028265600000 
     -0.049434700000      -0.001339290000      -0.027600300000 
     -0.060391800000       0.022777000000       0.037690900000 
     -0.024123900000      -0.002448250000      -0.014738800000 
! 15 Gradients (MCH) State 2
      0.071475900000       0.000918301000      -0.043742800000 
      0.095350600000       0.007503260000      -0.029991200000 
     -0.069836300000      -0.011969900000       0.068914000000 
     -0.051342800000      -0.002261410000      -0.049242100000 
     -0.048231900000      -0.002200430000       0.023674600000 
      0.002584670000       0.008010130000       0.030387500000 
! 15 Gradients (MCH) State 3
      0.049829200000      -0.001809420000       0.251585000000 
      0.118107000000       0.006262420000      -0.278391000000 
     -0.038046700000       0.002159950000       0.033549500000 
     -0.046866300000      -0.015591400000      -0.029093800000 
     -0.061378700000       0.016499700000       0.033130000000 
     -0.021644600000      -0.007521230000      -0.010780000000 
! 16 NACdr matrix element (MCH)  1 1
      0.000000000000       0.000000000000       0.000000000000 
      0.000000000000       0.000000000000       0.000000000000 
      0.000000000000       0.000000000000       0.000000000000 
      0.000000000000       0.000000000000       0.000000000000 
      0.000000000000       0.000000000000       0.000000000000 
      0.000000000000       0.000000000000       0.000000000000 
! 16 NACdr matrix element (MCH) 1 2
     -0.002528174000      -0.006822611000       0.020005230000 
      0.040506660000      -0.072567620000       0.051657040000 
     -0.011160330000       0.281171900000      -0.005556318000 
     -0.014656790000       0.135329100000      -0.021196990000 
     -0.015193530000      -0.117755500000       0.006484780000 
      0.010308460000      -0.242432900000      -0.002443436000 
! 16 NACdr matrix element (MCH) 1 3
      0.006906483000       0.040323200000       0.192401500000 
     -0.007612870000      -0.097347180000       0.277164200000 
      0.005213804000      -0.037664410000      -0.018069160000 
     -0.025830260000      -0.013616200000      -0.017523440000 
      0.024088370000       0.029382380000      -0.021626590000 
     -0.003457600000       0.063846600000      -0.014849130000 
! 16 NACdr matrix element (MCH) 2 1
      0.002528174000       0.006822611000      -0.020005230000 
     -0.040506660000       0.072567620000      -0.051657040000 
      0.011160330000      -0.281171900000       0.005556318000 
      0.014656790000      -0.135329100000       0.021196990000 
      0.015193530000       0.117755500000      -0.006484780000 
     -0.010308460000       0.242432900000       0.002443436000 
! 16 NACdr matrix element (MCH) 2 2
      0.000000000000       0.000000000000       0.000000000000 
      0.000000000000       0.000000000000       0.000000000000 
      0.000000000000       0.000000000000       0.000000000000 
      0.000000000000       0.000000000000       0.000000000000 
      0.000000000000       0.000000000000       0.000000000000 
      0.000000000000       0.000000000000       0.000000000000 
! 16 NACdr matrix element (MCH) 2 3
     -0.583792600000      -0.226361800000      -1.601262000000 
      0.195466300000       0.156221600000       1.141104000000 
     -0.063065490000       0.687049600000       0.290924000000 
     -0.008802259000      -0.717287200000       0.059911960000 
      0.116609000000       0.563719700000      -0.159039500000 
      0.344037300000      -0.462386900000       0.267184900000 
! 16 NACdr matrix element (MCH) 3 1
     -0.006906483000      -0.040323200000      -0.192401500000 
      0.007612870000       0.097347180000      -0.277164200000 
     -0.005213804000       0.037664410000       0.018069160000 
      0.025830260000       0.013616200000       0.017523440000 
     -0.024088370000      -0.029382380000       0.021626590000 
      0.003457600000      -0.063846600000       0.014849130000 
! 16 NACdr matrix element (MCH) 3 2
      0.583792600000       0.226361800000       1.601262000000 
     -0.195466300000      -0.156221600000      -1.141104000000 
      0.063065490000      -0.687049600000      -0.290924000000 
      0.008802259000       0.717287200000      -0.059911960000 
     -0.116609000000      -0.563719700000       0.159039500000 
     -0.344037300000       0.462386900000      -0.267184900000 
! 16 NACdr matrix element (MCH) 3 3
      0.000000000000       0.000000000000       0.000000000000 
      0.000000000000       0.000000000000       0.000000000000 
      0.000000000000       0.000000000000       0.000000000000 
      0.000000000000       0.000000000000       0.000000000000 
      0.000000000000       0.000000000000       0.000000000000 
      0.000000000000       0.000000000000       0.000000000000 
! 0 Step
 0 
! 1 Hamiltonian (MCH) in a.u.
      0.200615505000       0.000000000000      -0.000000000000      -0.000000000000       0.000000000000       0.000000000000 
     -0.000000000000      -0.000000000000       0.346758167800       0.000000000000      -0.000000000000      -0.000000000000 
      0.000000000000       0.000000000000      -0.000000000000      -0.000000000000       0.374760362600       0.000000000000 
! 2 U matrix
0.000000000 0.000000000 0.000000000 0.000000000 0.000000000 0.000000000 
0.000000000 0.000000000 0.000000000 0.000000000 0.000000000 0.000000000 
0.000000000 0.000000000 0.000000000 0.000000000 0.000000000 0.000000000 
! 3 Dipole moments X (MCH) in a.u.
      0.130601650000       0.000000000000       0.023792000000      -0.000000000000      -0.006904000000       0.000000000000 
      0.023792000000      -0.000000000000       0.147232500000       0.000000000000      -0.001447000000      -0.000000000000 
     -0.006904000000       0.000000000000      -0.001447000000      -0.000000000000       0.157781050000       0.000000000000 
! 3 Dipole moments Y (MCH) in a.u.
     -0.025385050000       0.000000000000      -0.026248000000      -0.000000000000       0.060759000000       0.000000000000 
     -0.026248000000      -0.000000000000      -0.040334770000       0.000000000000      -0.028319000000      -0.000000000000 
      0.060759000000       0.000000000000      -0.028319000000      -0.000000000000      -0.044864770000       0.000000000000 
! 3 Dipole moments Z (MCH) in a.u.
      1.063431200000       0.000000000000      -1.075481000000      -0.000000000000       0.242329000000       0.000000000000 
     -1.075481000000      -0.000000000000       0.582464680000       0.000000000000      -0.135205000000      -0.000000000000 
      0.242329000000       0.000000000000      -0.135205000000      -0.000000000000       0.994809390000       0.000000000000 
! 5 Coefficients (diag)
0.0000000000 0.0000000000
0.0000000000 0.0000000000
0.0000000000 0.0000000000
! 6 Hopping Probabilities
0.000000000 0.000000000
0.000000000 0.000000000
0.000000000 0.000000000
! 7 Ekin (a.u.)
0.000000000
! 8 states (diag, MCH)
0.000000000 0.000000000
! 9 Random number
0.000000000
! 10 Runtime (sec)
0.000000000
! 11 Geometry in a.u.
      0.076914976152      -0.021395459702      -0.461265030501 
     -0.080826234208       0.018971327327       2.972493316103 
      1.904763298189       0.104707500926      -1.755783684647 
      2.133927795591      -0.108320250287       2.871670577478 
     -1.954425885154      -0.080399163902       3.551220648571 
     -1.877997166534       0.129847119207      -1.190326554802 
! 12 Velocities in a.u.
0.000000000 0.000000000 0.000000000
0.000000000 0.000000000 0.000000000
0.000000000 0.000000000 0.000000000
0.000000000 0.000000000 0.000000000
0.000000000 0.000000000 0.000000000
0.000000000 0.000000000 0.000000000
! 15 Gradients (MCH) State 1
      0.015855300000      -0.011042900000      -0.101042000000 
     -0.103318000000       0.001227280000       0.198906000000 
      0.033055600000       0.003982250000      -0.042122400000 
      0.086099700000      -0.000850212000      -0.046270900000 
     -0.020413100000       0.003381020000      -0.009870370000 
     -0.011279100000       0.003302540000       0.000399565000 
! 15 Gradients (MCH) State 2
      0.009779110000       0.010733700000       0.022505600000 
     -0.099923000000      -0.001965640000       0.067337900000 
      0.035742000000      -0.002763520000      -0.037296000000 
      0.090968300000      -0.003595660000      -0.050518700000 
     -0.025016700000       0.003615970000      -0.007827740000 
     -0.011549800000      -0.006024870000       0.005798890000 
! 15 Gradients (MCH) State 3
     -0.029790500000      -0.022382200000       0.043606000000 
     -0.063059700000      -0.010415200000       0.055760400000 
      0.025249600000       0.010087900000      -0.051102300000 
      0.079041600000       0.005359430000      -0.018078300000 
     -0.021611800000       0.007953490000      -0.006134960000 
      0.010170700000       0.009396540000      -0.024050800000 
! 16 NACdr matrix element (MCH)  1 1
      0.000000000000       0.000000000000       0.000000000000 
      0.000000000000       0.000000000000       0.000000000000 
      0.000000000000       0.000000000000       0.000000000000 
      0.000000000000       0.000000000000       0.000000000000 
      0.000000000000       0.000000000000       0.000000000000 
      0.000000000000       0.000000000000       0.000000000000 
! 16 NACdr matrix element (MCH) 1 2
      0.000154132100      -0.071677520000      -0.279900700000 
     -0.056813620000       0.002951705000      -0.043523890000 
      0.017156420000       0.006395754000       0.063787570000 
      0.067818490000       0.043826240000      -0.017099450000 
     -0.034779530000       0.033824120000       0.045708460000 
      0.012751420000      -0.019165470000       0.067575380000 
! 16 NACdr matrix element (MCH) 1 3
      0.002488084000      -0.032177990000       0.088766810000 
      0.010766220000       0.167706800000      -0.009918631000 
      0.004657243000      -0.097417570000      -0.008183591000 
     -0.003807791000       0.131331000000       0.000723531800 
      0.001728732000       0.045809660000      -0.014431460000 
     -0.017696710000      -0.200316400000      -0.012516080000 
! 16 NACdr matrix element (MCH) 2 1
     -0.000154132100       0.071677520000       0.279900700000 
      0.056813620000      -0.002951705000       0.043523890000 
     -0.017156420000      -0.006395754000      -0.063787570000 
     -0.067818490000      -0.043826240000       0.017099450000 
      0.034779530000      -0.033824120000      -0.045708460000 
     -0.012751420000       0.019165470000      -0.067575380000 
! 16 NACdr matrix element (MCH) 2 2
      0.000000000000       0.000000000000       0.000000000000 
      0.000000000000       0.000000000000       0.000000000000 
      0.000000000000       0.000000000000       0.000000000000 
      0.000000000000       0.000000000000       0.000000000000 
      0.000000000000       0.000000000000       0.000000000000 
      0.000000000000       0.000000000000       0.000000000000 
! 16 NACdr matrix element (MCH) 2 3
      0.275443700000      -1.962814000000      -0.203937800000 
     -0.278170900000      -0.074691120000       0.353281100000 
      0.007631529000       0.663366000000       0.055558550000 
      0.104074900000       0.356009800000      -0.308054100000 
     -0.050993250000       0.102997100000      -0.079011310000 
     -0.057730930000       0.899219700000       0.177979000000 
! 16 NACdr matrix element (MCH) 3 1
     -0.002488084000       0.032177990000      -0.088766810000 
     -0.010766220000      -0.167706800000       0.009918631000 
     -0.004657243000       0.097417570000       0.008183591000 
      0.003807791000      -0.131331000000      -0.000723531800 
     -0.001728732000      -0.045809660000       0.014431460000 
      0.017696710000       0.200316400000       0.012516080000 
! 16 NACdr matrix element (MCH) 3 2
     -0.275443700000       1.962814000000       0.203937800000 
      0.278170900000       0.074691120000      -0.353281100000 
     -0.007631529000      -0.663366000000      -0.055558550000 
     -0.104074900000      -0.356009800000       0.308054100000 
      0.050993250000      -0.102997100000       0.079011310000 
      0.057730930000      -0.899219700000      -0.177979000000 
! 16 NACdr matrix element (MCH) 3 3
      0.000000000000       0.000000000000       0.000000000000 
      0.000000000000       0.000000000000       0.000000000000 
      0.000000000000       0.000000000000       0.000000000000 
      0.000000000000       0.000000000000       0.000000000000 
      0.000000000000       0.000000000000       0.000000000000 
      0.000000000000       0.000000000000       0.000000000000 
! 0 Step
 0 
! 1 Hamiltonian (MCH) in a.u.
      0.034458637500       0.000000000000       0.000000000000       0.000000000000       0.000000000000       0.000000000000 
      0.000000000000       0.000000000000       0.312835930300       0.000000000000       0.000000000000       0.000000000000 
      0.000000000000       0.000000000000       0.000000000000       0.000000000000       0.338498347500       0.000000000000 
! 2 U matrix
0.000000000 0.000000000 0.000000000 0.000000000 0.000000000 0.000000000 
0.000000000 0.000000000 0.000000000 0.000000000 0.000000000 0.000000000 
0.000000000 0.000000000 0.000000000 0.000000000 0.000000000 0.000000000 
! 3 Dipole moments X (MCH) in a.u.
     -0.041554850000       0.000000000000       0.005095000000       0.000000000000       0.031283000000       0.000000000000 
      0.005095000000       0.000000000000      -0.224822700000       0.000000000000       0.015762000000       0.000000000000 
      0.031283000000       0.000000000000       0.015762000000       0.000000000000      -0.046009930000       0.000000000000 
! 3 Dipole moments Y (MCH) in a.u.
     -0.014664330000       0.000000000000      -0.030811000000       0.000000000000      -0.045702000000       0.000000000000 
     -0.030811000000       0.000000000000       0.025448150000       0.000000000000      -0.011356000000       0.000000000000 
     -0.045702000000       0.000000000000      -0.011356000000       0.000000000000      -0.012556210000       0.000000000000 
! 3 Dipole moments Z (MCH) in a.u.
      1.467094080000       0.000000000000       0.113670000000       0.000000000000      -1.212485000000       0.000000000000 
      0.113670000000       0.000000000000       1.068198890000       0.000000000000       0.039981000000       0.000000000000 
     -1.212485000000       0.000000000000       0.039981000000       0.000000000000       1.389553240000       0.000000000000 
! 5 Coefficients (diag)
0.0000000000 0.0000000000
0.0000000000 0.0000000000
0.0000000000 0.0000000000
! 6 Hopping Probabilities
0.000000000 0.000000000
0.000000000 0.000000000
0.000000000 0.000000000
! 7 Ekin (a.u.)
0.000000000
! 8 states (diag, MCH)
0.000000000 0.000000000
! 9 Random number
0.000000000
! 10 Runtime (sec)
0.000000000
! 11 Geometry in a.u.
      0.069382257426      -0.022346762732      -0.046935024535 
     -0.045864124896       0.015000773492       2.540945371821 
      1.705887480231       0.106201917819      -1.376224461681 
      1.643663371969      -0.070405165922       3.187864014848 
     -1.705824545641      -0.015188776765       3.882944575138 
     -1.832603449893       0.037038834008      -1.052460551174 
! 12 Velocities in a.u.
0.000000000 0.000000000 0.000000000
0.000000000 0.000000000 0.000000000
0.000000000 0.000000000 0.000000000
0.000000000 0.000000000 0.000000000
0.000000000 0.000000000 0.000000000
0.000000000 0.000000000 0.000000000
! 15 Gradients (MCH) State 1
      0.072482300000      -0.012916600000      -0.043021900000 
      0.056455400000       0.004463960000       0.078437800000 
     -0.002056410000       0.005277310000      -0.029551800000 
     -0.053921500000       0.000177248000      -0.044564900000 
     -0.049070100000      -0.000265026000       0.053298400000 
     -0.023889700000       0.003263070000      -0.014597600000 
! 15 Gradients (MCH) State 2
     -0.021013000000       0.005306130000      -0.090612400000 
      0.111932000000      -0.007769520000       0.036497400000 
      0.004007200000      -0.006050140000       0.020496900000 
     -0.068873000000       0.010014600000      -0.042584000000 
     -0.053671100000      -0.002742210000       0.043343800000 
      0.027618100000       0.001241180000       0.032858300000 
! 15 Gradients (MCH) State 3
      0.061397800000       0.001180850000       0.209132000000 
      0.066206000000       0.000549211000      -0.174073000000 
      0.000440907000       0.002134120000      -0.027212300000 
     -0.051168300000      -0.002199140000      -0.048441600000 
     -0.051420800000      -0.000234895000       0.052745800000 
     -0.025455600000      -0.001430140000      -0.012151700000 
! 16 NACdr matrix element (MCH)  1 1
      0.000000000000       0.000000000000       0.000000000000 
      0.000000000000       0.000000000000       0.000000000000 
      0.000000000000       0.000000000000       0.000000000000 
      0.000000000000       0.000000000000       0.000000000000 
      0.000000000000       0.000000000000       0.000000000000 
      0.000000000000       0.000000000000       0.000000000000 
! 16 NACdr matrix element (MCH) 1 2
     -0.015001550000       0.062713490000      -0.016596130000 
      0.006598763000      -0.060528750000      -0.020127130000 
      0.009017364000      -0.234431700000      -0.010017440000 
     -0.006354835000      -0.147039300000      -0.000637932200 
     -0.002238405000       0.083779190000       0.005138219000 
      0.005884923000       0.305329700000       0.011635000000 
! 16 NACdr matrix element (MCH) 1 3
     -0.023622010000       0.039938890000       0.196682500000 
      0.012757250000      -0.000991027900       0.240170700000 
      0.005998564000      -0.034068390000      -0.018358650000 
     -0.031882840000      -0.018007680000      -0.013729220000 
      0.024351650000       0.002212724000      -0.027788160000 
      0.001028588000       0.024734390000      -0.016429070000 
! 16 NACdr matrix element (MCH) 2 1
      0.015001550000      -0.062713490000       0.016596130000 
     -0.006598763000       0.060528750000       0.020127130000 
     -0.009017364000       0.234431700000       0.010017440000 
      0.006354835000       0.147039300000       0.000637932200 
      0.002238405000      -0.083779190000      -0.005138219000 
     -0.005884923000      -0.305329700000      -0.011635000000 
! 16 NACdr matrix element (MCH) 2 2
      0.000000000000       0.000000000000       0.000000000000 
      0.000000000000       0.000000000000       0.000000000000 
      0.000000000000       0.000000000000       0.000000000000 
      0.000000000000       0.000000000000       0.000000000000 
      0.000000000000       0.000000000000       0.000000000000 
      0.000000000000       0.000000000000       0.000000000000 
! 16 NACdr matrix element (MCH) 2 3
      0.285766700000      -0.363302200000       1.156057000000 
     -0.301615900000      -0.446512300000      -0.681877300000 
      0.036802070000      -0.544175100000      -0.283976900000 
      0.126556700000       1.038496000000      -0.033701130000 
      0.023542630000      -0.538375200000      -0.000459218400 
     -0.170725000000       0.854700400000      -0.155256000000 
! 16 NACdr matrix element (MCH) 3 1
      0.023622010000      -0.039938890000      -0.196682500000 
     -0.012757250000       0.000991027900      -0.240170700000 
     -0.005998564000       0.034068390000       0.018358650000 
      0.031882840000       0.018007680000       0.013729220000 
     -0.024351650000      -0.002212724000       0.027788160000 
     -0.001028588000      -0.024734390000       0.016429070000 
! 16 NACdr matrix element (MCH) 3 2
     -0.285766700000       0.363302200000      -1.156057000000 
      0.301615900000       0.446512300000       0.681877300000 
     -0.036802070000       0.544175100000       0.283976900000 
     -0.126556700000      -1.038496000000       0.033701130000 
     -0.023542630000       0.538375200000       0.000459218400 
      0.170725000000      -0.854700400000       0.155256000000 
! 16 NACdr matrix element (MCH) 3 3
      0.000000000000       0.000000000000       0.000000000000 
      0.000000000000       0.000000000000       0.000000000000 
      0.000000000000       0.000000000000       0.000000000000 
      0.000000000000       0.000000000000       0.000000000000 
      0.000000000000       0.000000000000       0.000000000000 
      0.000000000000       0.000000000000       0.000000000000 
! 0 Step
 0 
! 1 Hamiltonian (MCH) in a.u.
      0.158820407300       0.000000000000      -0.000000000000      -0.000000000000       0.000000000000       0.000000000000 
     -0.000000000000      -0.000000000000       0.297526955800       0.000000000000      -0.000000000000      -0.000000000000 
      0.000000000000       0.000000000000      -0.000000000000      -0.000000000000       0.356416759900       0.000000000000 
! 2 U matrix
0.000000000 0.000000000 0.000000000 0.000000000 0.000000000 0.000000000 
0.000000000 0.000000000 0.000000000 0.000000000 0.000000000 0.000000000 
0.000000000 0.000000000 0.000000000 0.000000000 0.000000000 0.000000000 
! 3 Dipole moments X (MCH) in a.u.
      0.054464410000       0.000000000000      -0.011012000000      -0.000000000000       0.031172000000       0.000000000000 
     -0.011012000000      -0.000000000000       0.066002910000       0.000000000000       0.003791000000      -0.000000000000 
      0.031172000000       0.000000000000       0.003791000000      -0.000000000000       0.047274090000       0.000000000000 
! 3 Dipole moments Y (MCH) in a.u.
     -0.244225310000       0.000000000000       0.056688000000      -0.000000000000      -0.014213000000       0.000000000000 
      0.056688000000      -0.000000000000      -0.297187400000       0.000000000000      -0.055585000000      -0.000000000000 
     -0.014213000000       0.000000000000      -0.055585000000      -0.000000000000      -0.319297570000       0.000000000000 
! 3 Dipole moments Z (MCH) in a.u.
      1.086238080000       0.000000000000       1.080561000000      -0.000000000000       0.322483000000       0.000000000000 
      1.080561000000      -0.000000000000       0.723773700000       0.000000000000       0.100550000000      -0.000000000000 
      0.322483000000       0.000000000000       0.100550000000      -0.000000000000       1.056922980000       0.000000000000 
! 5 Coefficients (diag)
0.0000000000 0.0000000000
0.0000000000 0.0000000000
0.0000000000 0.0000000000
! 6 Hopping Probabilities
0.000000000 0.000000000
0.000000000 0.000000000
0.000000000 0.000000000
! 7 Ekin (a.u.)
0.000000000
! 8 states (diag, MCH)
0.000000000 0.000000000
! 9 Random number
0.000000000
! 10 Runtime (sec)
0.000000000
! 11 Geometry in a.u.
      0.052069959154      -0.007598759009      -0.428083400216 
     -0.053021115886       0.067927716206       2.920784647735 
      1.808204529805       0.195001982381      -1.510826643008 
      1.875398549563      -0.702901567371       3.077448046361 
     -1.744475235800       0.107730105848       3.689140743414 
     -1.823827582974      -0.456852881561      -1.358179613132 
! 12 Velocities in a.u.
0.000000000 0.000000000 0.000000000
0.000000000 0.000000000 0.000000000
0.000000000 0.000000000 0.000000000
0.000000000 0.000000000 0.000000000
0.000000000 0.000000000 0.000000000
0.000000000 0.000000000 0.000000000
! 15 Gradients (MCH) State 1
      0.053251100000       0.009304870000      -0.124707000000 
     -0.111694000000       0.017465400000       0.208208000000 
     -0.006532290000       0.000565427000      -0.015586100000 
      0.056047200000      -0.023870900000      -0.030733300000 
      0.028027100000       0.011967300000      -0.022704300000 
     -0.019099200000      -0.015432200000      -0.014477400000 
! 15 Gradients (MCH) State 2
      0.051480200000      -0.023861300000      -0.005483750000 
     -0.114736000000       0.005192700000       0.087257600000 
     -0.004288230000      -0.000692936000      -0.011619800000 
      0.067665900000      -0.001520520000      -0.033138100000 
      0.023734000000       0.007301270000      -0.024206800000 
     -0.023856000000       0.013580800000      -0.012809100000 
! 15 Gradients (MCH) State 3
      0.013245400000       0.034536700000       0.036557100000 
     -0.085188700000      -0.003510390000       0.029905800000 
     -0.012772800000      -0.013777700000      -0.025941100000 
      0.047801000000      -0.013292700000       0.001308420000 
      0.033605100000       0.009749270000      -0.009629610000 
      0.003310000000      -0.013705200000      -0.032200600000 
! 16 NACdr matrix element (MCH)  1 1
      0.000000000000       0.000000000000       0.000000000000 
      0.000000000000       0.000000000000       0.000000000000 
      0.000000000000       0.000000000000       0.000000000000 
      0.000000000000       0.000000000000       0.000000000000 
      0.000000000000       0.000000000000       0.000000000000 
      0.000000000000       0.000000000000       0.000000000000 
! 16 NACdr matrix element (MCH) 1 2
     -0.037861120000      -0.055676840000       0.317600900000 
      0.054714540000       0.154889000000       0.074948150000 
     -0.003636135000      -0.003643867000      -0.063448330000 
     -0.044183190000       0.030636330000      -0.028284370000 
      0.014941100000      -0.057828780000      -0.077234870000 
      0.011607420000      -0.057580940000      -0.070485530000 
! 16 NACdr matrix element (MCH) 1 3
      0.079710910000       0.050931590000       0.054896190000 
      0.093807700000      -0.137667000000       0.031926210000 
     -0.022548430000       0.099622270000      -0.021926170000 
     -0.086019370000      -0.114306800000       0.027547940000 
     -0.001829300000      -0.076646620000      -0.014766860000 
     -0.054588260000       0.172305600000      -0.011229400000 
! 16 NACdr matrix element (MCH) 2 1
      0.037861120000       0.055676840000      -0.317600900000 
     -0.054714540000      -0.154889000000      -0.074948150000 
      0.003636135000       0.003643867000       0.063448330000 
      0.044183190000      -0.030636330000       0.028284370000 
     -0.014941100000       0.057828780000       0.077234870000 
     -0.011607420000       0.057580940000       0.070485530000 
! 16 NACdr matrix element (MCH) 2 2
      0.000000000000       0.000000000000       0.000000000000 
      0.000000000000       0.000000000000       0.000000000000 
      0.000000000000       0.000000000000       0.000000000000 
      0.000000000000       0.000000000000       0.000000000000 
      0.000000000000       0.000000000000       0.000000000000 
      0.000000000000       0.000000000000       0.000000000000 
! 16 NACdr matrix element (MCH) 2 3
     -0.242665500000      -0.793726500000       0.007370812000 
      0.306413400000      -0.388524400000       0.052589660000 
     -0.057270430000       0.322012600000      -0.061363380000 
     -0.044341150000       0.280157400000       0.179603300000 
     -0.017361860000       0.173304800000      -0.039341400000 
      0.058217840000       0.387938700000      -0.131767300000 
! 16 NACdr matrix element (MCH) 3 1
     -0.079710910000      -0.050931590000      -0.054896190000 
     -0.093807700000       0.137667000000      -0.031926210000 
      0.022548430000      -0.099622270000       0.021926170000 
      0.086019370000       0.114306800000      -0.027547940000 
      0.001829300000       0.076646620000       0.014766860000 
      0.054588260000      -0.172305600000       0.011229400000 
! 16 NACdr matrix element (MCH) 3 2
      0.242665500000       0.793726500000      -0.007370812000 
     -0.306413400000       0.388524400000      -0.052589660000 
      0.057270430000      -0.322012600000       0.061363380000 
      0.044341150000      -0.280157400000      -0.179603300000 
      0.017361860000      -0.173304800000       0.039341400000 
     -0.058217840000      -0.387938700000       0.131767300000 
! 16 NACdr matrix element (MCH) 3 3
      0.000000000000       0.000000000000       0.000000000000 
      0.000000000000       0.000000000000       0.000000000000 
      0.000000000000       0.000000000000       0.000000000000 
      0.000000000000       0.000000000000       0.000000000000 
      0.000000000000       0.000000000000       0.000000000000 
      0.000000000000       0.000000000000       0.000000000000 
! 0 Step
 0 
! 1 Hamiltonian (MCH) in a.u.
      0.054334217300       0.000000000000       0.000000000000       0.000000000000       0.000000000000       0.000000000000 
      0.000000000000       0.000000000000       0.311477940900       0.000000000000       0.000000000000       0.000000000000 
      0.000000000000       0.000000000000       0.000000000000       0.000000000000       0.342007883800       0.000000000000 
! 2 U matrix
0.000000000 0.000000000 0.000000000 0.000000000 0.000000000 0.000000000 
0.000000000 0.000000000 0.000000000 0.000000000 0.000000000 0.000000000 
0.000000000 0.000000000 0.000000000 0.000000000 0.000000000 0.000000000 
! 3 Dipole moments X (MCH) in a.u.
      0.068163850000       0.000000000000       0.000695000000       0.000000000000      -0.022592000000       0.000000000000 
      0.000695000000       0.000000000000       0.074073720000       0.000000000000      -0.022185000000       0.000000000000 
     -0.022592000000       0.000000000000      -0.022185000000       0.000000000000       0.191240610000       0.000000000000 
! 3 Dipole moments Y (MCH) in a.u.
     -0.060130510000       0.000000000000      -0.001696000000       0.000000000000       0.052018000000       0.000000000000 
     -0.001696000000       0.000000000000      -0.066679960000       0.000000000000       0.008170000000       0.000000000000 
      0.052018000000       0.000000000000       0.008170000000       0.000000000000      -0.102863030000       0.000000000000 
! 3 Dipole moments Z (MCH) in a.u.
      1.532891210000       0.000000000000       1.192484000000       0.000000000000      -0.248023000000       0.000000000000 
      1.192484000000       0.000000000000       1.251189260000       0.000000000000      -0.041136000000       0.000000000000 
     -0.248023000000       0.000000000000      -0.041136000000       0.000000000000       1.386090300000       0.000000000000 
! 5 Coefficients (diag)
0.0000000000 0.0000000000
0.0000000000 0.0000000000
0.0000000000 0.0000000000
! 6 Hopping Probabilities
0.000000000 0.000000000
0.000000000 0.000000000
0.000000000 0.000000000
! 7 Ekin (a.u.)
0.000000000
! 8 states (diag, MCH)
0.000000000 0.000000000
! 9 Random number
0.000000000
! 10 Runtime (sec)
0.000000000
! 11 Geometry in a.u.
     -0.016000519224       0.010968627065      -0.181223213143 
     -0.001642012719       0.009624877587       2.603518367386 
      2.028283444482       0.012426414561      -1.099737110044 
      1.815896451718      -0.131978920400       3.851815497074 
     -1.702202406376       0.007102343553       3.653071153889 
     -1.928657551226      -0.151875163411      -1.033506740354 
! 12 Velocities in a.u.
0.000000000 0.000000000 0.000000000
0.000000000 0.000000000 0.000000000
0.000000000 0.000000000 0.000000000
0.000000000 0.000000000 0.000000000
0.000000000 0.000000000 0.000000000
0.000000000 0.000000000 0.000000000
! 15 Gradients (MCH) State 1
     -0.041354600000       0.007522560000      -0.127173000000 
     -0.037371400000       0.007268160000       0.069292700000 
      0.052646700000      -0.000429279000      -0.016304400000 
      0.064145300000      -0.008876650000       0.054197000000 
     -0.022483900000       0.000558791000       0.020427000000 
     -0.015582000000      -0.006043590000      -0.000439655000 
! 15 Gradients (MCH) State 2
     -0.039661800000      -0.000485906000       0.077595700000 
     -0.036784200000       0.001766820000      -0.144372000000 
      0.051826400000      -0.006787520000      -0.011846000000 
      0.067750500000       0.005214780000       0.055106800000 
     -0.026827100000      -0.008593020000       0.020099000000 
     -0.016303800000       0.008884840000       0.003416300000 
! 15 Gradients (MCH) State 3
     -0.009892080000      -0.003539540000      -0.151081000000 
     -0.053917000000      -0.000419324000       0.064252400000 
      0.008474300000       0.008493980000       0.015442600000 
      0.057643200000      -0.010063300000       0.034225400000 
     -0.011088900000       0.009295140000       0.001906340000 
      0.008780500000      -0.003766970000       0.035254300000 
! 16 NACdr matrix element (MCH)  1 1
      0.000000000000       0.000000000000       0.000000000000 
      0.000000000000       0.000000000000       0.000000000000 
      0.000000000000       0.000000000000       0.000000000000 
      0.000000000000       0.000000000000       0.000000000000 
      0.000000000000       0.000000000000       0.000000000000 
      0.000000000000       0.000000000000       0.000000000000 
! 16 NACdr matrix element (MCH) 1 2
     -0.008058254000      -0.036735950000       0.258609000000 
      0.002370637000       0.036079570000       0.161076100000 
      0.009881277000       0.044670370000      -0.025442860000 
     -0.024987150000       0.023262560000      -0.032972650000 
      0.027282970000      -0.028634870000      -0.033774660000 
     -0.006240571000      -0.038191060000      -0.026048090000 
! 16 NACdr matrix element (MCH) 1 3
     -0.016683170000       0.042854660000      -0.057455710000 
     -0.012812400000      -0.005973377000      -0.034506960000 
     -0.006098198000       0.233407500000      -0.002975885000 
      0.013949070000       0.115552000000       0.009710745000 
     -0.006308371000      -0.140329800000       0.003609796000 
      0.020555390000      -0.229594700000       0.010974300000 
! 16 NACdr matrix element (MCH) 2 1
      0.008058254000       0.036735950000      -0.258609000000 
     -0.002370637000      -0.036079570000      -0.161076100000 
     -0.009881277000      -0.044670370000       0.025442860000 
      0.024987150000      -0.023262560000       0.032972650000 
     -0.027282970000       0.028634870000       0.033774660000 
      0.006240571000       0.038191060000       0.026048090000 
! 16 NACdr matrix element (MCH) 2 2
      0.000000000000       0.000000000000       0.000000000000 
      0.000000000000       0.000000000000       0.000000000000 
      0.000000000000       0.000000000000       0.000000000000 
      0.000000000000       0.000000000000       0.000000000000 
      0.000000000000       0.000000000000       0.000000000000 
      0.000000000000       0.000000000000       0.000000000000 
! 16 NACdr matrix element (MCH) 2 3
      0.128245900000       0.144736800000       1.519998000000 
     -0.234575400000      -0.218260800000      -1.543724000000 
      0.170583600000       0.549277300000      -0.205453800000 
      0.107389000000      -0.569238700000       0.123383300000 
     -0.017657800000       0.736662500000       0.190089200000 
     -0.154213700000      -0.643152000000      -0.086115730000 
! 16 NACdr matrix element (MCH) 3 1
      0.016683170000      -0.042854660000       0.057455710000 
      0.012812400000       0.005973377000       0.034506960000 
      0.006098198000      -0.233407500000       0.002975885000 
     -0.013949070000      -0.115552000000      -0.009710745000 
      0.006308371000       0.140329800000      -0.003609796000 
     -0.020555390000       0.229594700000      -0.010974300000 
! 16 NACdr matrix element (MCH) 3 2
     -0.128245900000      -0.144736800000      -1.519998000000 
      0.234575400000       0.218260800000       1.543724000000 
     -0.170583600000      -0.549277300000       0.205453800000 
     -0.107389000000       0.569238700000      -0.123383300000 
      0.017657800000      -0.736662500000      -0.190089200000 
      0.154213700000       0.643152000000       0.086115730000 
! 16 NACdr matrix element (MCH) 3 3
      0.000000000000       0.000000000000       0.000000000000 
      0.000000000000       0.000000000000       0.000000000000 
      0.000000000000       0.000000000000       0.000000000000 
      0.000000000000       0.000000000000       0.000000000000 
      0.000000000000       0.000000000000       0.000000000000 
      0.000000000000       0.000000000000       0.000000000000 
! 0 Step
 0 
! 1 Hamiltonian (MCH) in a.u.
      0.035700685700       0.000000000000       0.000000000000       0.000000000000      -0.000000000000      -0.000000000000 
      0.000000000000       0.000000000000       0.297383432400       0.000000000000      -0.000000000000      -0.000000000000 
     -0.000000000000      -0.000000000000      -0.000000000000      -0.000000000000       0.317380585400       0.000000000000 
! 2 U matrix
0.000000000 0.000000000 0.000000000 0.000000000 0.000000000 0.000000000 
0.000000000 0.000000000 0.000000000 0.000000000 0.000000000 0.000000000 
0.000000000 0.000000000 0.000000000 0.000000000 0.000000000 0.000000000 
! 3 Dipole moments X (MCH) in a.u.
      0.025728050000       0.000000000000       0.016869000000       0.000000000000       0.026787000000      -0.000000000000 
      0.016869000000       0.000000000000      -0.008200990000       0.000000000000       0.025351000000      -0.000000000000 
      0.026787000000      -0.000000000000       0.025351000000      -0.000000000000      -0.017768060000       0.000000000000 
! 3 Dipole moments Y (MCH) in a.u.
      0.129792420000       0.000000000000       0.038827000000       0.000000000000      -0.039502000000      -0.000000000000 
      0.038827000000       0.000000000000       0.247887760000       0.000000000000      -0.072378000000      -0.000000000000 
     -0.039502000000      -0.000000000000      -0.072378000000      -0.000000000000       0.222403210000       0.000000000000 
! 3 Dipole moments Z (MCH) in a.u.
      1.335596610000       0.000000000000       0.753570000000       0.000000000000      -0.931667000000      -0.000000000000 
      0.753570000000       0.000000000000       1.006827580000       0.000000000000       0.223086000000      -0.000000000000 
     -0.931667000000      -0.000000000000       0.223086000000      -0.000000000000       1.066593550000       0.000000000000 
! 5 Coefficients (diag)
0.0000000000 0.0000000000
0.0000000000 0.0000000000
0.0000000000 0.0000000000
! 6 Hopping Probabilities
0.000000000 0.000000000
0.000000000 0.000000000
0.000000000 0.000000000
! 7 Ekin (a.u.)
0.000000000
! 8 states (diag, MCH)
0.000000000 0.000000000
! 9 Random number
0.000000000
! 10 Runtime (sec)
0.000000000
! 11 Geometry in a.u.
      0.018106985418      -0.054267283769      -0.084127661203 
     -0.013069187571      -0.008254214598       2.586678529699 
      1.645174790736       0.379899431652      -1.335224706602 
      1.586731920386      -0.022781524769       3.563664099420 
     -1.528501403323       0.268235139208       3.497642388166 
     -1.737428852475       0.135496964636      -1.276566299867 
! 12 Velocities in a.u.
0.000000000 0.000000000 0.000000000
0.000000000 0.000000000 0.000000000
0.000000000 0.000000000 0.000000000
0.000000000 0.000000000 0.000000000
0.000000000 0.000000000 0.000000000
0.000000000 0.000000000 0.000000000
! 15 Gradients (MCH) State 1
      0.021578900000      -0.035863100000      -0.072882900000 
     -0.053900000000       0.008461750000       0.169769000000 
     -0.010506900000       0.018774800000      -0.024352000000 
     -0.023291000000      -0.000169206000      -0.008812770000 
      0.071305200000      -0.001630080000      -0.035015000000 
     -0.005186210000       0.010425800000      -0.028706900000 
! 15 Gradients (MCH) State 2
      0.009597020000       0.010310400000      -0.020931300000 
     -0.054884300000       0.013491100000       0.058736500000 
     -0.007240280000      -0.025785400000       0.004157300000 
     -0.021347400000       0.021078800000      -0.016007800000 
      0.067231700000      -0.036423300000      -0.037798200000 
      0.006643200000       0.017328500000       0.011843500000 
! 15 Gradients (MCH) State 3
     -0.006602060000       0.010859600000       0.036299700000 
     -0.030708200000       0.015463000000       0.005627080000 
     -0.009825120000       0.008979170000       0.009818680000 
     -0.025654900000      -0.018095900000      -0.008571660000 
      0.067002000000       0.001291890000      -0.040070900000 
      0.005788360000      -0.018497900000      -0.003102910000 
! 16 NACdr matrix element (MCH)  1 1
      0.000000000000       0.000000000000       0.000000000000 
      0.000000000000       0.000000000000       0.000000000000 
      0.000000000000       0.000000000000       0.000000000000 
      0.000000000000       0.000000000000       0.000000000000 
      0.000000000000       0.000000000000       0.000000000000 
      0.000000000000       0.000000000000       0.000000000000 
! 16 NACdr matrix element (MCH) 1 2
      0.039838240000       0.087813570000       0.103842300000 
      0.020769330000      -0.046131720000       0.149196200000 
     -0.032464450000       0.196187800000       0.016387630000 
     -0.015756890000       0.089561040000      -0.020851200000 
      0.003106307000      -0.085745790000      -0.015997250000 
     -0.009129523000      -0.232571500000      -0.040311260000 
! 16 NACdr matrix element (MCH) 1 3
      0.042121070000      -0.099119200000      -0.180736900000 
      0.016243030000       0.072841830000      -0.158285500000 
     -0.036656180000       0.192602500000       0.046125180000 
      0.023962850000       0.070630130000       0.018824850000 
     -0.031292280000      -0.061060130000       0.025022230000 
     -0.004804287000      -0.185777400000      -0.008665539000 
! 16 NACdr matrix element (MCH) 2 1
     -0.039838240000      -0.087813570000      -0.103842300000 
     -0.020769330000       0.046131720000      -0.149196200000 
      0.032464450000      -0.196187800000      -0.016387630000 
      0.015756890000      -0.089561040000       0.020851200000 
     -0.003106307000       0.085745790000       0.015997250000 
      0.009129523000       0.232571500000       0.040311260000 
! 16 NACdr matrix element (MCH) 2 2
      0.000000000000       0.000000000000       0.000000000000 
      0.000000000000       0.000000000000       0.000000000000 
      0.000000000000       0.000000000000       0.000000000000 
      0.000000000000       0.000000000000       0.000000000000 
      0.000000000000       0.000000000000       0.000000000000 
      0.000000000000       0.000000000000       0.000000000000 
! 16 NACdr matrix element (MCH) 2 3
      0.743094000000      -0.629134600000       7.856327000000 
     -0.396148600000       0.229998800000      -5.053300000000 
      0.204408800000       0.091052220000      -1.524289000000 
      0.205155300000       0.187702200000       0.059523510000 
     -0.065310430000      -0.454034100000       0.183868400000 
     -0.692148100000       0.572459400000      -1.518136000000 
! 16 NACdr matrix element (MCH) 3 1
     -0.042121070000       0.099119200000       0.180736900000 
     -0.016243030000      -0.072841830000       0.158285500000 
      0.036656180000      -0.192602500000      -0.046125180000 
     -0.023962850000      -0.070630130000      -0.018824850000 
      0.031292280000       0.061060130000      -0.025022230000 
      0.004804287000       0.185777400000       0.008665539000 
! 16 NACdr matrix element (MCH) 3 2
     -0.743094000000       0.629134600000      -7.856327000000 
      0.396148600000      -0.229998800000       5.053300000000 
     -0.204408800000      -0.091052220000       1.524289000000 
     -0.205155300000      -0.187702200000      -0.059523510000 
      0.065310430000       0.454034100000      -0.183868400000 
      0.692148100000      -0.572459400000       1.518136000000 
! 16 NACdr matrix element (MCH) 3 3
      0.000000000000       0.000000000000       0.000000000000 
      0.000000000000       0.000000000000       0.000000000000 
      0.000000000000       0.000000000000       0.000000000000 
      0.000000000000       0.000000000000       0.000000000000 
      0.000000000000       0.000000000000       0.000000000000 
      0.000000000000       0.000000000000       0.000000000000 
! 0 Step
 0 
! 1 Hamiltonian (MCH) in a.u.
      0.088538497700       0.000000000000       0.000000000000       0.000000000000      -0.000000000000      -0.000000000000 
      0.000000000000       0.000000000000       0.317486231500       0.000000000000      -0.000000000000      -0.000000000000 
     -0.000000000000      -0.000000000000      -0.000000000000      -0.000000000000       0.364157293600       0.000000000000 
! 2 U matrix
0.000000000 0.000000000 0.000000000 0.000000000 0.000000000 0.000000000 
0.000000000 0.000000000 0.000000000 0.000000000 0.000000000 0.000000000 
0.000000000 0.000000000 0.000000000 0.000000000 0.000000000 0.000000000 
! 3 Dipole moments X (MCH) in a.u.
      0.055587630000       0.000000000000       0.005953000000       0.000000000000      -0.026694000000      -0.000000000000 
      0.005953000000       0.000000000000       0.073588120000       0.000000000000      -0.011906000000      -0.000000000000 
     -0.026694000000      -0.000000000000      -0.011906000000      -0.000000000000       0.039191920000       0.000000000000 
! 3 Dipole moments Y (MCH) in a.u.
      0.149957810000       0.000000000000      -0.051128000000       0.000000000000       0.110330000000      -0.000000000000 
     -0.051128000000       0.000000000000       0.147512900000       0.000000000000       0.005226000000      -0.000000000000 
      0.110330000000      -0.000000000000       0.005226000000      -0.000000000000       0.263651850000       0.000000000000 
! 3 Dipole moments Z (MCH) in a.u.
      1.296232140000       0.000000000000      -1.072050000000       0.000000000000      -0.345294000000      -0.000000000000 
     -1.072050000000       0.000000000000       1.032977060000       0.000000000000       0.094043000000      -0.000000000000 
     -0.345294000000      -0.000000000000       0.094043000000      -0.000000000000       1.262231850000       0.000000000000 
! 5 Coefficients (diag)
0.0000000000 0.0000000000
0.0000000000 0.0000000000
0.0000000000 0.0000000000
! 6 Hopping Probabilities
0.000000000 0.000000000
0.000000000 0.000000000
0.000000000 0.000000000
! 7 Ekin (a.u.)
0.000000000
! 8 states (diag, MCH)
0.000000000 0.000000000
! 9 Random number
0.000000000
! 10 Runtime (sec)
0.000000000
! 11 Geometry in a.u.
      0.010572162366      -0.040470800822      -0.221990229021 
     -0.037381696066      -0.019227259345       2.656370164222 
      2.027651504463       0.108712471562      -0.609109483640 
      1.772682878186       0.304535290836       3.050204576133 
     -1.447785208530      -0.067431416700       3.587375510643 
     -1.959047189193       0.403236927330      -0.905766896524 
! 12 Velocities in a.u.
0.000000000 0.000000000 0.000000000
0.000000000 0.000000000 0.000000000
0.000000000 0.000000000 0.000000000
0.000000000 0.000000000 0.000000000
0.000000000 0.000000000 0.000000000
0.000000000 0.000000000 0.000000000
! 15 Gradients (MCH) State 1
      0.038451800000      -0.023278800000      -0.173075000000 
     -0.136615000000      -0.000873441000       0.263449000000 
      0.006170530000       0.001816950000       0.030348700000 
     -0.010441200000       0.004888950000      -0.040578900000 
      0.130354000000       0.001084520000      -0.095952500000 
     -0.027919700000       0.016361800000       0.015808300000 
! 15 Gradients (MCH) State 2
      0.034551300000       0.004001360000       0.018094700000 
     -0.127166000000       0.017895100000       0.063078600000 
      0.004416270000       0.004591610000       0.036268900000 
     -0.006003560000      -0.022677500000      -0.038180300000 
      0.125006000000       0.005670620000      -0.096035200000 
     -0.030803800000      -0.009481250000       0.016773400000 
! 15 Gradients (MCH) State 3
     -0.015440200000      -0.005355530000       0.041666100000 
     -0.098591600000      -0.015956900000       0.038626600000 
      0.004308730000       0.000381527000       0.017013100000 
     -0.028986700000       0.005171360000      -0.007311710000 
      0.140449000000       0.008570000000      -0.080038900000 
     -0.001739510000       0.007189500000      -0.009955230000 
! 16 NACdr matrix element (MCH)  1 1
      0.000000000000       0.000000000000       0.000000000000 
      0.000000000000       0.000000000000       0.000000000000 
      0.000000000000       0.000000000000       0.000000000000 
      0.000000000000       0.000000000000       0.000000000000 
      0.000000000000       0.000000000000       0.000000000000 
      0.000000000000       0.000000000000       0.000000000000 
! 16 NACdr matrix element (MCH) 1 2
      0.035528480000      -0.168583700000      -0.259893800000 
     -0.020447060000       0.095806060000      -0.101084800000 
     -0.021642230000       0.039406170000       0.025522810000 
      0.025227810000       0.055685150000       0.015826350000 
     -0.024595590000      -0.003940619000       0.043459270000 
      0.009198473000      -0.030087790000       0.030887080000 
! 16 NACdr matrix element (MCH) 1 3
      0.037937140000      -0.217674900000       0.079900700000 
      0.056385080000       0.225517600000       0.024257140000 
      0.010122400000      -0.086945100000      -0.003259407000 
     -0.047377340000       0.123000200000       0.014338180000 
      0.000256087300       0.078039350000      -0.014255820000 
     -0.048984970000      -0.155553400000      -0.004204216000 
! 16 NACdr matrix element (MCH) 2 1
     -0.035528480000       0.168583700000       0.259893800000 
      0.020447060000      -0.095806060000       0.101084800000 
      0.021642230000      -0.039406170000      -0.025522810000 
     -0.025227810000      -0.055685150000      -0.015826350000 
      0.024595590000       0.003940619000      -0.043459270000 
     -0.009198473000       0.030087790000      -0.030887080000 
! 16 NACdr matrix element (MCH) 2 2
      0.000000000000       0.000000000000       0.000000000000 
      0.000000000000       0.000000000000       0.000000000000 
      0.000000000000       0.000000000000       0.000000000000 
      0.000000000000       0.000000000000       0.000000000000 
      0.000000000000       0.000000000000       0.000000000000 
      0.000000000000       0.000000000000       0.000000000000 
! 16 NACdr matrix element (MCH) 2 3
      0.622577100000      -0.430633200000       0.126044000000 
     -0.581115200000      -0.739926600000       0.083422780000 
     -0.095868350000       0.195808600000      -0.039397230000 
      0.176834000000       0.390432000000      -0.326834000000 
     -0.033556640000       0.247492600000      -0.040783420000 
     -0.087951110000       0.324157900000       0.193588700000 
! 16 NACdr matrix element (MCH) 3 1
     -0.037937140000       0.217674900000      -0.079900700000 
     -0.056385080000      -0.225517600000      -0.024257140000 
     -0.010122400000       0.086945100000       0.003259407000 
      0.047377340000      -0.123000200000      -0.014338180000 
     -0.000256087300      -0.078039350000       0.014255820000 
      0.048984970000       0.155553400000       0.004204216000 
! 16 NACdr matrix element (MCH) 3 2
     -0.622577100000       0.430633200000      -0.126044000000 
      0.581115200000       0.739926600000      -0.083422780000 
      0.095868350000      -0.195808600000       0.039397230000 
     -0.176834000000      -0.390432000000       0.326834000000 
      0.033556640000      -0.247492600000       0.040783420000 
      0.087951110000      -0.324157900000      -0.193588700000 
! 16 NACdr matrix element (MCH) 3 3
      0.000000000000       0.000000000000       0.000000000000 
      0.000000000000       0.000000000000       0.000000000000 
      0.000000000000       0.000000000000       0.000000000000 
      0.000000000000       0.000000000000       0.000000000000 
      0.000000000000       0.000000000000       0.000000000000 
      0.000000000000       0.000000000000       0.000000000000 
! 0 Step
 0 
! 1 Hamiltonian (MCH) in a.u.
      0.044646434000       0.000000000000       0.000000000000       0.000000000000       0.000000000000       0.000000000000 
      0.000000000000       0.000000000000       0.305850358600       0.000000000000       0.000000000000       0.000000000000 
      0.000000000000       0.000000000000       0.000000000000       0.000000000000       0.346705818500       0.000000000000 
! 2 U matrix
0.000000000 0.000000000 0.000000000 0.000000000 0.000000000 0.000000000 
0.000000000 0.000000000 0.000000000 0.000000000 0.000000000 0.000000000 
0.000000000 0.000000000 0.000000000 0.000000000 0.000000000 0.000000000 
! 3 Dipole moments X (MCH) in a.u.
      0.022055830000       0.000000000000      -0.007830000000       0.000000000000       0.006630000000       0.000000000000 
     -0.007830000000       0.000000000000      -0.007683500000       0.000000000000      -0.038640000000       0.000000000000 
      0.006630000000       0.000000000000      -0.038640000000       0.000000000000      -0.024315210000       0.000000000000 
! 3 Dipole moments Y (MCH) in a.u.
     -0.033801680000       0.000000000000      -0.023600000000       0.000000000000       0.033640000000       0.000000000000 
     -0.023600000000       0.000000000000      -0.069451610000       0.000000000000      -0.010606000000       0.000000000000 
      0.033640000000       0.000000000000      -0.010606000000       0.000000000000      -0.040923130000       0.000000000000 
! 3 Dipole moments Z (MCH) in a.u.
      1.305532090000       0.000000000000      -0.707588000000       0.000000000000      -0.946593000000       0.000000000000 
     -0.707588000000       0.000000000000       0.999561610000       0.000000000000      -0.255751000000       0.000000000000 
     -0.946593000000       0.000000000000      -0.255751000000       0.000000000000       1.062785560000       0.000000000000 
! 5 Coefficients (diag)
0.0000000000 0.0000000000
0.0000000000 0.0000000000
0.0000000000 0.0000000000
! 6 Hopping Probabilities
0.000000000 0.000000000
0.000000000 0.000000000
0.000000000 0.000000000
! 7 Ekin (a.u.)
0.000000000
! 8 states (diag, MCH)
0.000000000 0.000000000
! 9 Random number
0.000000000
! 10 Runtime (sec)
0.000000000
! 11 Geometry in a.u.
     -0.008332993239       0.010127245928      -0.060060941371 
     -0.009526722284       0.005097196081       2.557839911435 
      1.869844357343      -0.326641498449      -0.977306601145 
      1.564093836533       0.196827671405       3.405186128167 
     -1.365051823152      -0.264846153556       3.585254473687 
     -1.837299351667       0.203251635672      -1.449473462292 
! 12 Velocities in a.u.
0.000000000 0.000000000 0.000000000
0.000000000 0.000000000 0.000000000
0.000000000 0.000000000 0.000000000
0.000000000 0.000000000 0.000000000
0.000000000 0.000000000 0.000000000
0.000000000 0.000000000 0.000000000
! 15 Gradients (MCH) State 1
      0.026320500000       0.006271770000      -0.041493300000 
     -0.044241700000      -0.010971500000       0.199282000000 
      0.013507500000      -0.015080400000      -0.009405960000 
     -0.067458500000       0.000985327000      -0.029948000000 
      0.115373000000       0.008656230000      -0.068985200000 
     -0.043500700000       0.010138600000      -0.049449600000 
! 15 Gradients (MCH) State 2
      0.027179700000      -0.005807950000       0.015829100000 
     -0.038467000000      -0.017175100000       0.098209700000 
      0.003766010000       0.024299900000       0.016569000000 
     -0.064712400000      -0.035181700000      -0.037335500000 
      0.106512000000       0.047716700000      -0.074943600000 
     -0.034278400000      -0.013851900000      -0.018328700000 
! 15 Gradients (MCH) State 3
      0.017846900000       0.003355680000       0.079424700000 
     -0.034155500000      -0.017034700000       0.023278300000 
      0.001633560000      -0.013718300000       0.020608200000 
     -0.067376500000       0.006754520000      -0.032169400000 
      0.111068000000       0.008006320000      -0.071965600000 
     -0.029016500000       0.012636500000      -0.019176300000 
! 16 NACdr matrix element (MCH)  1 1
      0.000000000000       0.000000000000       0.000000000000 
      0.000000000000       0.000000000000       0.000000000000 
      0.000000000000       0.000000000000       0.000000000000 
      0.000000000000       0.000000000000       0.000000000000 
      0.000000000000       0.000000000000       0.000000000000 
      0.000000000000       0.000000000000       0.000000000000 
! 16 NACdr matrix element (MCH) 1 2
     -0.016475220000      -0.008072861000      -0.079144950000 
      0.000558205800      -0.015502660000      -0.154721100000 
      0.038167510000       0.203460200000       0.009781577000 
      0.003432260000       0.096783300000       0.017019060000 
     -0.002778032000      -0.090738880000       0.014539500000 
     -0.024941650000      -0.192490400000       0.013269310000 
! 16 NACdr matrix element (MCH) 1 3
     -0.020021420000      -0.051680910000       0.193423400000 
      0.003398000000       0.027290460000       0.159228700000 
      0.039444710000       0.177326700000      -0.018614310000 
     -0.032923290000       0.067266640000      -0.015028860000 
      0.031401170000      -0.062049920000      -0.026536210000 
     -0.023764530000      -0.168397100000      -0.010672370000 
! 16 NACdr matrix element (MCH) 2 1
      0.016475220000       0.008072861000       0.079144950000 
     -0.000558205800       0.015502660000       0.154721100000 
     -0.038167510000      -0.203460200000      -0.009781577000 
     -0.003432260000      -0.096783300000      -0.017019060000 
      0.002778032000       0.090738880000      -0.014539500000 
      0.024941650000       0.192490400000      -0.013269310000 
! 16 NACdr matrix element (MCH) 2 2
      0.000000000000       0.000000000000       0.000000000000 
      0.000000000000       0.000000000000       0.000000000000 
      0.000000000000       0.000000000000       0.000000000000 
      0.000000000000       0.000000000000       0.000000000000 
      0.000000000000       0.000000000000       0.000000000000 
      0.000000000000       0.000000000000       0.000000000000 
! 16 NACdr matrix element (MCH) 2 3
      0.063040850000       0.119412900000       3.717717000000 
     -0.168503000000      -0.080761570000      -2.444305000000 
      0.401937500000       0.050729600000      -0.626320100000 
      0.113047600000      -0.220366000000       0.006057520000 
     -0.031593870000       0.248476300000       0.070159030000 
     -0.377466300000      -0.116917400000      -0.714315600000 
! 16 NACdr matrix element (MCH) 3 1
      0.020021420000       0.051680910000      -0.193423400000 
     -0.003398000000      -0.027290460000      -0.159228700000 
     -0.039444710000      -0.177326700000       0.018614310000 
      0.032923290000      -0.067266640000       0.015028860000 
     -0.031401170000       0.062049920000       0.026536210000 
      0.023764530000       0.168397100000       0.010672370000 
! 16 NACdr matrix element (MCH) 3 2
     -0.063040850000      -0.119412900000      -3.717717000000 
      0.168503000000       0.080761570000       2.444305000000 
     -0.401937500000      -0.050729600000       0.626320100000 
     -0.113047600000       0.220366000000      -0.006057520000 
      0.031593870000      -0.248476300000      -0.070159030000 
      0.377466300000       0.116917400000       0.714315600000 
! 16 NACdr matrix element (MCH) 3 3
      0.000000000000       0.000000000000       0.000000000000 
      0.000000000000       0.000000000000       0.000000000000 
      0.000000000000       0.000000000000       0.000000000000 
      0.000000000000       0.000000000000       0.000000000000 
      0.000000000000       0.000000000000       0.000000000000 
      0.000000000000       0.000000000000       0.000000000000 
! 0 Step
 0 
! 1 Hamiltonian (MCH) in a.u.
      0.171133324200       0.000000000000       0.000000000000       0.000000000000      -0.000000000000      -0.000000000000 
      0.000000000000       0.000000000000       0.322187966800       0.000000000000      -0.000000000000      -0.000000000000 
     -0.000000000000      -0.000000000000      -0.000000000000      -0.000000000000       0.366968573400       0.000000000000 
! 2 U matrix
0.000000000 0.000000000 0.000000000 0.000000000 0.000000000 0.000000000 
0.000000000 0.000000000 0.000000000 0.000000000 0.000000000 0.000000000 
0.000000000 0.000000000 0.000000000 0.000000000 0.000000000 0.000000000 
! 3 Dipole moments X (MCH) in a.u.
     -0.065640940000       0.000000000000       0.014356000000       0.000000000000       0.022799000000      -0.000000000000 
      0.014356000000       0.000000000000      -0.056494530000       0.000000000000       0.002275000000      -0.000000000000 
      0.022799000000      -0.000000000000       0.002275000000      -0.000000000000      -0.080586200000       0.000000000000 
! 3 Dipole moments Y (MCH) in a.u.
      0.070837030000       0.000000000000       0.079176000000       0.000000000000       0.030938000000      -0.000000000000 
      0.079176000000       0.000000000000       0.035521130000       0.000000000000       0.034256000000      -0.000000000000 
      0.030938000000      -0.000000000000       0.034256000000      -0.000000000000       0.082778840000       0.000000000000 
! 3 Dipole moments Z (MCH) in a.u.
      1.275536510000       0.000000000000       1.031313000000       0.000000000000       0.375418000000      -0.000000000000 
      1.031313000000       0.000000000000       0.707577910000       0.000000000000       0.236070000000      -0.000000000000 
      0.375418000000      -0.000000000000       0.236070000000      -0.000000000000       1.085135790000       0.000000000000 
! 5 Coefficients (diag)
0.0000000000 0.0000000000
0.0000000000 0.0000000000
0.0000000000 0.0000000000
! 6 Hopping Probabilities
0.000000000 0.000000000
0.000000000 0.000000000
0.000000000 0.000000000
! 7 Ekin (a.u.)
0.000000000
! 8 states (diag, MCH)
0.000000000 0.000000000
! 9 Random number
0.000000000
! 10 Runtime (sec)
0.000000000
! 11 Geometry in a.u.
     -0.042274980450      -0.097179306245      -0.430988064086 
      0.046985631098       0.044199330276       2.906764088766 
      1.931807225907       0.063634528638      -1.165221177375 
      1.962376399134       0.215536097602       3.662566019806 
     -2.079034588668      -0.302959839958       3.208064786331 
     -1.942135983678       0.567797182887      -1.522119575458 
! 12 Velocities in a.u.
0.000000000 0.000000000 0.000000000
0.000000000 0.000000000 0.000000000
0.000000000 0.000000000 0.000000000
0.000000000 0.000000000 0.000000000
0.000000000 0.000000000 0.000000000
0.000000000 0.000000000 0.000000000
! 15 Gradients (MCH) State 1
      0.002613150000      -0.041890900000      -0.114287000000 
      0.051928100000       0.010718600000       0.169810000000 
      0.017873000000       0.005002610000      -0.000964115000 
      0.054023800000       0.013096300000       0.003337410000 
     -0.081651800000      -0.013753100000      -0.022961700000 
     -0.044786200000       0.026826500000      -0.034934300000 
! 15 Gradients (MCH) State 2
      0.011440000000      -0.018274900000       0.006758160000 
      0.051215000000       0.021584600000       0.027879800000 
      0.016955500000       0.003834890000       0.006327360000 
      0.058249300000      -0.003101780000       0.009351430000 
     -0.087747000000      -0.014279700000      -0.021789400000 
     -0.050112800000       0.010236900000      -0.028527300000 
! 15 Gradients (MCH) State 3
      0.042517500000      -0.032372100000       0.038536100000 
      0.016614900000      -0.012064800000       0.015152400000 
     -0.004341990000       0.011852500000      -0.024915700000 
      0.052747200000       0.012102100000       0.013549900000 
     -0.070352000000      -0.001661600000       0.004442250000 
     -0.037185600000       0.022143900000      -0.046764900000 
! 16 NACdr matrix element (MCH)  1 1
      0.000000000000       0.000000000000       0.000000000000 
      0.000000000000       0.000000000000       0.000000000000 
      0.000000000000       0.000000000000       0.000000000000 
      0.000000000000       0.000000000000       0.000000000000 
      0.000000000000       0.000000000000       0.000000000000 
      0.000000000000       0.000000000000       0.000000000000 
! 16 NACdr matrix element (MCH) 1 2
      0.008580053000       0.230018000000       0.327471800000 
     -0.061967660000      -0.064658660000       0.037275350000 
      0.013689210000      -0.025975050000      -0.061749690000 
     -0.018512760000      -0.061095760000      -0.061392460000 
      0.063354350000      -0.031297000000      -0.019748210000 
     -0.002911087000      -0.033643720000      -0.063240810000 
! 16 NACdr matrix element (MCH) 1 3
      0.046023140000      -0.074500650000       0.167365200000 
      0.027670900000       0.143321000000      -0.062549280000 
      0.012795920000      -0.168335900000      -0.018224450000 
     -0.020162020000       0.057418170000      -0.004789652000 
     -0.015893020000       0.133444100000      -0.006575679000 
     -0.043749510000      -0.083942990000       0.001408947000 
! 16 NACdr matrix element (MCH) 2 1
     -0.008580053000      -0.230018000000      -0.327471800000 
      0.061967660000       0.064658660000      -0.037275350000 
     -0.013689210000       0.025975050000       0.061749690000 
      0.018512760000       0.061095760000       0.061392460000 
     -0.063354350000       0.031297000000       0.019748210000 
      0.002911087000       0.033643720000       0.063240810000 
! 16 NACdr matrix element (MCH) 2 2
      0.000000000000       0.000000000000       0.000000000000 
      0.000000000000       0.000000000000       0.000000000000 
      0.000000000000       0.000000000000       0.000000000000 
      0.000000000000       0.000000000000       0.000000000000 
      0.000000000000       0.000000000000       0.000000000000 
      0.000000000000       0.000000000000       0.000000000000 
! 16 NACdr matrix element (MCH) 2 3
      0.098652270000       0.929583600000       0.431896500000 
     -0.086413730000       0.241404300000      -0.532747800000 
      0.016837200000      -0.520149400000      -0.116357800000 
     -0.090548570000      -0.082296170000       0.098774000000 
      0.127531200000      -0.273988500000       0.189535500000 
     -0.063412310000      -0.279548800000      -0.060524890000 
! 16 NACdr matrix element (MCH) 3 1
     -0.046023140000       0.074500650000      -0.167365200000 
     -0.027670900000      -0.143321000000       0.062549280000 
     -0.012795920000       0.168335900000       0.018224450000 
      0.020162020000      -0.057418170000       0.004789652000 
      0.015893020000      -0.133444100000       0.006575679000 
      0.043749510000       0.083942990000      -0.001408947000 
! 16 NACdr matrix element (MCH) 3 2
     -0.098652270000      -0.929583600000      -0.431896500000 
      0.086413730000      -0.241404300000       0.532747800000 
     -0.016837200000       0.520149400000       0.116357800000 
      0.090548570000       0.082296170000      -0.098774000000 
     -0.127531200000       0.273988500000      -0.189535500000 
      0.063412310000       0.279548800000       0.060524890000 
! 16 NACdr matrix element (MCH) 3 3
      0.000000000000       0.000000000000       0.000000000000 
      0.000000000000       0.000000000000       0.000000000000 
      0.000000000000       0.000000000000       0.000000000000 
      0.000000000000       0.000000000000       0.000000000000 
      0.000000000000       0.000000000000       0.000000000000 
      0.000000000000       0.000000000000       0.000000000000 
! 0 Step
 0 
! 1 Hamiltonian (MCH) in a.u.
      0.040725177900       0.000000000000       0.000000000000       0.000000000000       0.000000000000       0.000000000000 
      0.000000000000       0.000000000000       0.305399320200       0.000000000000       0.000000000000       0.000000000000 
      0.000000000000       0.000000000000       0.000000000000       0.000000000000       0.315115887400       0.000000000000 
! 2 U matrix
0.000000000 0.000000000 0.000000000 0.000000000 0.000000000 0.000000000 
0.000000000 0.000000000 0.000000000 0.000000000 0.000000000 0.000000000 
0.000000000 0.000000000 0.000000000 0.000000000 0.000000000 0.000000000 
! 3 Dipole moments X (MCH) in a.u.
     -0.038790790000       0.000000000000       0.003445000000       0.000000000000      -0.016811000000       0.000000000000 
      0.003445000000       0.000000000000       0.141689160000       0.000000000000       0.063761000000       0.000000000000 
     -0.016811000000       0.000000000000       0.063761000000       0.000000000000      -0.014129040000       0.000000000000 
! 3 Dipole moments Y (MCH) in a.u.
     -0.056082990000       0.000000000000       0.022652000000       0.000000000000      -0.085256000000       0.000000000000 
      0.022652000000       0.000000000000      -0.003747690000       0.000000000000       0.017863000000       0.000000000000 
     -0.085256000000       0.000000000000       0.017863000000       0.000000000000      -0.057447320000       0.000000000000 
! 3 Dipole moments Z (MCH) in a.u.
      1.337016520000       0.000000000000      -0.441286000000       0.000000000000      -1.143515000000       0.000000000000 
     -0.441286000000       0.000000000000       0.868096180000       0.000000000000      -0.145672000000       0.000000000000 
     -1.143515000000       0.000000000000      -0.145672000000       0.000000000000       1.179382410000       0.000000000000 
! 5 Coefficients (diag)
0.0000000000 0.0000000000
0.0000000000 0.0000000000
0.0000000000 0.0000000000
! 6 Hopping Probabilities
0.000000000 0.000000000
0.000000000 0.000000000
0.000000000 0.000000000
! 7 Ekin (a.u.)
0.000000000
! 8 states (diag, MCH)
0.000000000 0.000000000
! 9 Random number
0.000000000
! 10 Runtime (sec)
0.000000000
! 11 Geometry in a.u.
     -0.048742931032      -0.036350551590      -0.103315210380 
      0.044972167627       0.032754782913       2.600492667228 
      1.823778423405       0.096659468865      -1.368554761869 
      1.465742422214      -0.048326370775       3.790570200472 
     -1.624937097162      -0.169721769237       3.385695664372 
     -1.709074085100       0.099115713784      -1.321674643590 
! 12 Velocities in a.u.
0.000000000 0.000000000 0.000000000
0.000000000 0.000000000 0.000000000
0.000000000 0.000000000 0.000000000
0.000000000 0.000000000 0.000000000
0.000000000 0.000000000 0.000000000
0.000000000 0.000000000 0.000000000
! 15 Gradients (MCH) State 1
     -0.080510300000      -0.019150200000      -0.072303300000 
      0.035416000000       0.007799400000       0.160732000000 
      0.037181200000       0.006248010000      -0.043153600000 
     -0.040534000000       0.000562733000      -0.007026790000 
      0.032663100000      -0.001009380000      -0.017926800000 
      0.015784000000       0.005549460000      -0.020321700000 
! 15 Gradients (MCH) State 2
     -0.012760500000       0.006312790000      -0.102170000000 
     -0.001670300000      -0.013495300000       0.100108000000 
     -0.001200180000       0.009139560000       0.009107200000 
     -0.034171100000      -0.007728110000      -0.015380800000 
      0.039200900000       0.021118500000      -0.017834000000 
      0.010601200000      -0.015347400000       0.026169700000 
! 15 Gradients (MCH) State 3
     -0.066987400000      -0.001253450000       0.124052000000 
      0.022007800000       0.000571231000      -0.052227800000 
      0.034929200000      -0.006933310000      -0.034911300000 
     -0.036842400000       0.009716130000      -0.006915860000 
      0.032423100000      -0.012204900000      -0.020420600000 
      0.014469700000       0.010104300000      -0.009576190000 
! 16 NACdr matrix element (MCH)  1 1
      0.000000000000       0.000000000000       0.000000000000 
      0.000000000000       0.000000000000       0.000000000000 
      0.000000000000       0.000000000000       0.000000000000 
      0.000000000000       0.000000000000       0.000000000000 
      0.000000000000       0.000000000000       0.000000000000 
      0.000000000000       0.000000000000       0.000000000000 
! 16 NACdr matrix element (MCH) 1 2
      0.013389800000       0.060121340000      -0.073172800000 
     -0.005288333000      -0.064705060000      -0.076123330000 
     -0.012973760000       0.278743900000       0.021438470000 
      0.008992027000       0.087327480000       0.020014860000 
      0.003964644000      -0.120613300000       0.002796408000 
     -0.007042293000      -0.233540600000      -0.009008996000 
! 16 NACdr matrix element (MCH) 1 3
     -0.030545400000      -0.066354780000      -0.191894500000 
      0.018639100000      -0.007509770000      -0.209015700000 
      0.005586220000      -0.095427260000       0.013131640000 
      0.023580280000      -0.018933860000       0.030723850000 
     -0.034814230000       0.053782170000       0.023952180000 
      0.010558090000       0.110358300000       0.025857330000 
! 16 NACdr matrix element (MCH) 2 1
     -0.013389800000      -0.060121340000       0.073172800000 
      0.005288333000       0.064705060000       0.076123330000 
      0.012973760000      -0.278743900000      -0.021438470000 
     -0.008992027000      -0.087327480000      -0.020014860000 
     -0.003964644000       0.120613300000      -0.002796408000 
      0.007042293000       0.233540600000       0.009008996000 
! 16 NACdr matrix element (MCH) 2 2
      0.000000000000       0.000000000000       0.000000000000 
      0.000000000000       0.000000000000       0.000000000000 
      0.000000000000       0.000000000000       0.000000000000 
      0.000000000000       0.000000000000       0.000000000000 
      0.000000000000       0.000000000000       0.000000000000 
      0.000000000000       0.000000000000       0.000000000000 
! 16 NACdr matrix element (MCH) 2 3
      1.920515000000       0.765376800000     -10.592070000000 
     -1.521426000000       0.332927200000       6.647721000000 
     -1.335952000000      -1.676672000000       1.923546000000 
      0.153259000000       1.270132000000      -0.152128900000 
      0.675241300000      -1.665965000000       0.031787590000 
      0.109135100000       0.972812200000       2.139894000000 
! 16 NACdr matrix element (MCH) 3 1
      0.030545400000       0.066354780000       0.191894500000 
     -0.018639100000       0.007509770000       0.209015700000 
     -0.005586220000       0.095427260000      -0.013131640000 
     -0.023580280000       0.018933860000      -0.030723850000 
      0.034814230000      -0.053782170000      -0.023952180000 
     -0.010558090000      -0.110358300000      -0.025857330000 
! 16 NACdr matrix element (MCH) 3 2
     -1.920515000000      -0.765376800000      10.592070000000 
      1.521426000000      -0.332927200000      -6.647721000000 
      1.335952000000       1.676672000000      -1.923546000000 
     -0.153259000000      -1.270132000000       0.152128900000 
     -0.675241300000       1.665965000000      -0.031787590000 
     -0.109135100000      -0.972812200000      -2.139894000000 
! 16 NACdr matrix element (MCH) 3 3
      0.000000000000       0.000000000000       0.000000000000 
      0.000000000000       0.000000000000       0.000000000000 
      0.000000000000       0.000000000000       0.000000000000 
      0.000000000000       0.000000000000       0.000000000000 
      0.000000000000       0.000000000000       0.000000000000 
      0.000000000000       0.000000000000       0.000000000000 
! 0 Step
 0 
! 1 Hamiltonian (MCH) in a.u.
      0.057925826400       0.000000000000      -0.000000000000      -0.000000000000      -0.000000000000      -0.000000000000 
     -0.000000000000      -0.000000000000       0.315376463500       0.000000000000       0.000000000000       0.000000000000 
     -0.000000000000      -0.000000000000       0.000000000000       0.000000000000       0.331550087800       0.000000000000 
! 2 U matrix
0.000000000 0.000000000 0.000000000 0.000000000 0.000000000 0.000000000 
0.000000000 0.000000000 0.000000000 0.000000000 0.000000000 0.000000000 
0.000000000 0.000000000 0.000000000 0.000000000 0.000000000 0.000000000 
! 3 Dipole moments X (MCH) in a.u.
      0.150277360000       0.000000000000       0.010638000000      -0.000000000000       0.015050000000      -0.000000000000 
      0.010638000000      -0.000000000000       0.206970220000       0.000000000000      -0.000891000000       0.000000000000 
      0.015050000000      -0.000000000000      -0.000891000000       0.000000000000       0.161294490000       0.000000000000 
! 3 Dipole moments Y (MCH) in a.u.
      0.021254800000       0.000000000000       0.032554000000      -0.000000000000      -0.010135000000      -0.000000000000 
      0.032554000000      -0.000000000000       0.055307150000       0.000000000000      -0.001958000000       0.000000000000 
     -0.010135000000      -0.000000000000      -0.001958000000       0.000000000000       0.026122080000       0.000000000000 
! 3 Dipole moments Z (MCH) in a.u.
      1.299431640000       0.000000000000       0.029911000000      -0.000000000000      -1.218996000000      -0.000000000000 
      0.029911000000      -0.000000000000       0.814619490000       0.000000000000       0.003351000000       0.000000000000 
     -1.218996000000      -0.000000000000       0.003351000000       0.000000000000       1.182803650000       0.000000000000 
! 5 Coefficients (diag)
0.0000000000 0.0000000000
0.0000000000 0.0000000000
0.0000000000 0.0000000000
! 6 Hopping Probabilities
0.000000000 0.000000000
0.000000000 0.000000000
0.000000000 0.000000000
! 7 Ekin (a.u.)
0.000000000
! 8 states (diag, MCH)
0.000000000 0.000000000
! 9 Random number
0.000000000
! 10 Runtime (sec)
0.000000000
! 11 Geometry in a.u.
      0.020547721442      -0.009659180397      -0.094599304357 
     -0.071814167765      -0.001363636130       2.619651835349 
      1.948025377833       0.069163815098      -1.378326062234 
      1.982348238317      -0.010406456848       3.075159127337 
     -1.500587540605       0.030389403590       3.849978962810 
     -1.676647678897       0.044802134892      -1.430767597153 
! 12 Velocities in a.u.
0.000000000 0.000000000 0.000000000
0.000000000 0.000000000 0.000000000
0.000000000 0.000000000 0.000000000
0.000000000 0.000000000 0.000000000
0.000000000 0.000000000 0.000000000
0.000000000 0.000000000 0.000000000
! 15 Gradients (MCH) State 1
      0.005444090000      -0.008779980000      -0.043842600000 
     -0.120344000000       0.001080670000       0.152620000000 
      0.042610300000       0.004697620000      -0.053794700000 
      0.066448900000      -0.000445673000      -0.015412100000 
      0.018284300000       0.000774400000      -0.006287850000 
     -0.012443500000       0.002672960000      -0.033282900000 
! 15 Gradients (MCH) State 2
     -0.020341400000       0.001500650000      -0.113346000000 
     -0.075673000000       0.000498023000       0.115342000000 
      0.028351800000      -0.001048220000      -0.001819950000 
      0.049761700000       0.000834286000      -0.009730390000 
      0.010595300000      -0.001169450000      -0.014545800000 
      0.007305570000      -0.000615288000       0.024100500000 
! 15 Gradients (MCH) State 3
     -0.000519736000      -0.000732090000       0.192316000000 
     -0.112873000000       0.002690760000      -0.083023600000 
      0.044664500000       0.001684950000      -0.052321400000 
      0.068154100000      -0.001789640000      -0.019258400000 
      0.015237200000      -0.001650000000      -0.005771420000 
     -0.014663500000      -0.000203981000      -0.031940900000 
! 16 NACdr matrix element (MCH)  1 1
      0.000000000000       0.000000000000       0.000000000000 
      0.000000000000       0.000000000000       0.000000000000 
      0.000000000000       0.000000000000       0.000000000000 
      0.000000000000       0.000000000000       0.000000000000 
      0.000000000000       0.000000000000       0.000000000000 
      0.000000000000       0.000000000000       0.000000000000 
! 16 NACdr matrix element (MCH) 1 2
     -0.011079360000       0.021542710000      -0.006302415000 
     -0.002897734000      -0.065091640000      -0.003488426000 
      0.006479431000      -0.242861900000      -0.006113286000 
     -0.000382589200      -0.115351300000       0.000043974110 
      0.000363932500       0.087931690000       0.000201281600 
      0.004287423000       0.304743900000       0.007991831000 
! 16 NACdr matrix element (MCH) 1 3
     -0.027177260000       0.028338590000       0.199831600000 
      0.028311930000      -0.018196850000       0.205972700000 
      0.001279443000      -0.009570631000      -0.017924880000 
     -0.032779430000      -0.004523458000      -0.004748462000 
      0.026294800000       0.001900696000      -0.034649610000 
     -0.002167307000       0.004453191000      -0.022084760000 
! 16 NACdr matrix element (MCH) 2 1
      0.011079360000      -0.021542710000       0.006302415000 
      0.002897734000       0.065091640000       0.003488426000 
     -0.006479431000       0.242861900000       0.006113286000 
      0.000382589200       0.115351300000      -0.000043974110 
     -0.000363932500      -0.087931690000      -0.000201281600 
     -0.004287423000      -0.304743900000      -0.007991831000 
! 16 NACdr matrix element (MCH) 2 2
      0.000000000000       0.000000000000       0.000000000000 
      0.000000000000       0.000000000000       0.000000000000 
      0.000000000000       0.000000000000       0.000000000000 
      0.000000000000       0.000000000000       0.000000000000 
      0.000000000000       0.000000000000       0.000000000000 
      0.000000000000       0.000000000000       0.000000000000 
! 16 NACdr matrix element (MCH) 2 3
      0.129014900000      -0.968510900000       0.406192500000 
     -0.224150400000       0.153454400000      -0.218326500000 
      0.049305770000      -0.756101800000      -0.134703000000 
      0.063786020000       1.214835000000      -0.056498960000 
      0.012801260000      -0.905110400000       0.022229440000 
     -0.031089020000       1.262948000000      -0.019030970000 
! 16 NACdr matrix element (MCH) 3 1
      0.027177260000      -0.028338590000      -0.199831600000 
     -0.028311930000       0.018196850000      -0.205972700000 
     -0.001279443000       0.009570631000       0.017924880000 
      0.032779430000       0.004523458000       0.004748462000 
     -0.026294800000      -0.001900696000       0.034649610000 
      0.002167307000      -0.004453191000       0.022084760000 
! 16 NACdr matrix element (MCH) 3 2
     -0.129014900000       0.968510900000      -0.406192500000 
      0.224150400000      -0.153454400000       0.218326500000 
     -0.049305770000       0.756101800000       0.134703000000 
     -0.063786020000      -1.214835000000       0.056498960000 
     -0.012801260000       0.905110400000      -0.022229440000 
      0.031089020000      -1.262948000000       0.019030970000 
! 16 NACdr matrix element (MCH) 3 3
      0.000000000000       0.000000000000       0.000000000000 
      0.000000000000       0.000000000000       0.000000000000 
      0.000000000000       0.000000000000       0.000000000000 
      0.000000000000       0.000000000000       0.000000000000 
      0.000000000000       0.000000000000       0.000000000000 
      0.000000000000       0.000000000000       0.000000000000 
! 0 Step
 0 
! 1 Hamiltonian (MCH) in a.u.
      0.053889424200       0.000000000000      -0.000000000000      -0.000000000000       0.000000000000       0.000000000000 
     -0.000000000000      -0.000000000000       0.304169359600       0.000000000000      -0.000000000000      -0.000000000000 
      0.000000000000       0.000000000000      -0.000000000000      -0.000000000000       0.392408636100       0.000000000000 
! 2 U matrix
0.000000000 0.000000000 0.000000000 0.000000000 0.000000000 0.000000000 
0.000000000 0.000000000 0.000000000 0.000000000 0.000000000 0.000000000 
0.000000000 0.000000000 0.000000000 0.000000000 0.000000000 0.000000000 
! 3 Dipole moments X (MCH) in a.u.
     -0.016892760000       0.000000000000       0.061152000000      -0.000000000000      -0.019746000000       0.000000000000 
      0.061152000000      -0.000000000000      -0.248674670000       0.000000000000      -0.019691000000      -0.000000000000 
     -0.019746000000       0.000000000000      -0.019691000000      -0.000000000000       0.005644910000       0.000000000000 
! 3 Dipole moments Y (MCH) in a.u.
      0.207533960000       0.000000000000      -0.102373000000      -0.000000000000      -0.090205000000       0.000000000000 
     -0.102373000000      -0.000000000000       0.485617030000       0.000000000000       0.043349000000      -0.000000000000 
     -0.090205000000       0.000000000000       0.043349000000      -0.000000000000       0.233033470000       0.000000000000 
! 3 Dipole moments Z (MCH) in a.u.
      1.509092570000       0.000000000000       0.006251000000      -0.000000000000      -1.157046000000       0.000000000000 
      0.006251000000      -0.000000000000       1.062650960000       0.000000000000      -0.056131000000      -0.000000000000 
     -1.157046000000       0.000000000000      -0.056131000000      -0.000000000000       1.546749860000       0.000000000000 
! 5 Coefficients (diag)
0.0000000000 0.0000000000
0.0000000000 0.0000000000
0.0000000000 0.0000000000
! 6 Hopping Probabilities
0.000000000 0.000000000
0.000000000 0.000000000
0.000000000 0.000000000
! 7 Ekin (a.u.)
0.000000000
! 8 states (diag, MCH)
0.000000000 0.000000000
! 9 Random number
0.000000000
! 10 Runtime (sec)
0.000000000
! 11 Geometry in a.u.
      0.024436776717      -0.089479388220       0.063973635487 
      0.012919161778      -0.010785546298       2.458774197273 
      1.296939687094       0.308190109368      -1.222622730383 
      1.620359194843       0.305320444866       3.639377578489 
     -1.682205830529       0.057695295917       3.376590043360 
     -1.705562233011       0.544077182594      -1.330093491085 
! 12 Velocities in a.u.
0.000000000 0.000000000 0.000000000
0.000000000 0.000000000 0.000000000
0.000000000 0.000000000 0.000000000
0.000000000 0.000000000 0.000000000
0.000000000 0.000000000 0.000000000
0.000000000 0.000000000 0.000000000
! 15 Gradients (MCH) State 1
      0.124643000000      -0.043583800000       0.020911300000 
     -0.017568900000      -0.009954610000      -0.041509500000 
     -0.114385000000      -0.002000140000       0.048352800000 
      0.022525500000       0.015535100000       0.026668300000 
     -0.001726440000       0.002887680000      -0.000187820000 
     -0.013487900000       0.037115800000      -0.054235100000 
! 15 Gradients (MCH) State 2
      0.071599900000       0.041283700000      -0.033949000000 
     -0.004764970000      -0.010612500000      -0.081132900000 
     -0.083622600000      -0.029881800000       0.107813000000 
      0.022651000000       0.002274760000       0.019480300000 
      0.001010900000       0.003431210000      -0.010572800000 
     -0.006874320000      -0.006495410000      -0.001638630000 
! 15 Gradients (MCH) State 3
      0.128471000000       0.018454400000       0.296255000000 
     -0.021926200000      -0.007884470000      -0.321637000000 
     -0.109064000000      -0.019170400000       0.050155000000 
      0.025324400000      -0.002609740000       0.025214100000 
     -0.003390760000      -0.001449130000      -0.002235140000 
     -0.019414400000       0.012659400000      -0.047751700000 
! 16 NACdr matrix element (MCH)  1 1
      0.000000000000       0.000000000000       0.000000000000 
      0.000000000000       0.000000000000       0.000000000000 
      0.000000000000       0.000000000000       0.000000000000 
      0.000000000000       0.000000000000       0.000000000000 
      0.000000000000       0.000000000000       0.000000000000 
      0.000000000000       0.000000000000       0.000000000000 
! 16 NACdr matrix element (MCH) 1 2
      0.065633130000      -0.124371700000       0.001871041000 
      0.042955610000       0.057348260000      -0.027698940000 
     -0.014877720000       0.302975900000       0.073755100000 
     -0.015119430000       0.127159400000      -0.002955071000 
     -0.000104384100      -0.126984300000       0.008231931000 
     -0.058299890000      -0.264274500000      -0.049722950000 
! 16 NACdr matrix element (MCH) 1 3
      0.002907406000      -0.164169200000      -0.186591900000 
      0.004166643000       0.099262090000      -0.275076700000 
     -0.011095000000      -0.014969880000       0.010541750000 
      0.021495370000      -0.001175015000       0.023483610000 
     -0.031237760000       0.009119562000       0.019341920000 
      0.008797348000       0.042329550000       0.026257550000 
! 16 NACdr matrix element (MCH) 2 1
     -0.065633130000       0.124371700000      -0.001871041000 
     -0.042955610000      -0.057348260000       0.027698940000 
      0.014877720000      -0.302975900000      -0.073755100000 
      0.015119430000      -0.127159400000       0.002955071000 
      0.000104384100       0.126984300000      -0.008231931000 
      0.058299890000       0.264274500000       0.049722950000 
! 16 NACdr matrix element (MCH) 2 2
      0.000000000000       0.000000000000       0.000000000000 
      0.000000000000       0.000000000000       0.000000000000 
      0.000000000000       0.000000000000       0.000000000000 
      0.000000000000       0.000000000000       0.000000000000 
      0.000000000000       0.000000000000       0.000000000000 
      0.000000000000       0.000000000000       0.000000000000 
! 16 NACdr matrix element (MCH) 2 3
      0.083912470000       0.167514300000      -0.313674200000 
     -0.230118300000      -0.044894120000       0.135045200000 
      0.038260050000      -0.256230700000      -0.004059887000 
      0.007845677000       0.248790100000      -0.024236940000 
      0.029164650000      -0.237971700000       0.040097880000 
      0.066874640000       0.128900300000       0.160854600000 
! 16 NACdr matrix element (MCH) 3 1
     -0.002907406000       0.164169200000       0.186591900000 
     -0.004166643000      -0.099262090000       0.275076700000 
      0.011095000000       0.014969880000      -0.010541750000 
     -0.021495370000       0.001175015000      -0.023483610000 
      0.031237760000      -0.009119562000      -0.019341920000 
     -0.008797348000      -0.042329550000      -0.026257550000 
! 16 NACdr matrix element (MCH) 3 2
     -0.083912470000      -0.167514300000       0.313674200000 
      0.230118300000       0.044894120000      -0.135045200000 
     -0.038260050000       0.256230700000       0.004059887000 
     -0.007845677000      -0.248790100000       0.024236940000 
     -0.029164650000       0.237971700000      -0.040097880000 
     -0.066874640000      -0.128900300000      -0.160854600000 
! 16 NACdr matrix element (MCH) 3 3
      0.000000000000       0.000000000000       0.000000000000 
      0.000000000000       0.000000000000       0.000000000000 
      0.000000000000       0.000000000000       0.000000000000 
      0.000000000000       0.000000000000       0.000000000000 
      0.000000000000       0.000000000000       0.000000000000 
      0.000000000000       0.000000000000       0.000000000000 
! 0 Step
 0 
! 1 Hamiltonian (MCH) in a.u.
      0.057872974400       0.000000000000      -0.000000000000      -0.000000000000      -0.000000000000      -0.000000000000 
     -0.000000000000      -0.000000000000       0.293775350000       0.000000000000       0.000000000000       0.000000000000 
     -0.000000000000      -0.000000000000       0.000000000000       0.000000000000       0.331501735600       0.000000000000 
! 2 U matrix
0.000000000 0.000000000 0.000000000 0.000000000 0.000000000 0.000000000 
0.000000000 0.000000000 0.000000000 0.000000000 0.000000000 0.000000000 
0.000000000 0.000000000 0.000000000 0.000000000 0.000000000 0.000000000 
! 3 Dipole moments X (MCH) in a.u.
      0.039458420000       0.000000000000       0.007028000000      -0.000000000000       0.008248000000      -0.000000000000 
      0.007028000000      -0.000000000000       0.013337220000       0.000000000000      -0.047889000000       0.000000000000 
      0.008248000000      -0.000000000000      -0.047889000000       0.000000000000      -0.088743180000       0.000000000000 
! 3 Dipole moments Y (MCH) in a.u.
      0.038689260000       0.000000000000       0.035876000000      -0.000000000000       0.027080000000      -0.000000000000 
      0.035876000000      -0.000000000000       0.040565120000       0.000000000000      -0.006161000000       0.000000000000 
      0.027080000000      -0.000000000000      -0.006161000000       0.000000000000       0.018890260000       0.000000000000 
! 3 Dipole moments Z (MCH) in a.u.
      1.245488260000       0.000000000000      -1.098139000000      -0.000000000000      -0.486428000000      -0.000000000000 
     -1.098139000000      -0.000000000000       1.056468860000       0.000000000000      -0.147975000000       0.000000000000 
     -0.486428000000      -0.000000000000      -0.147975000000       0.000000000000       0.757624270000       0.000000000000 
! 5 Coefficients (diag)
0.0000000000 0.0000000000
0.0000000000 0.0000000000
0.0000000000 0.0000000000
! 6 Hopping Probabilities
0.000000000 0.000000000
0.000000000 0.000000000
0.000000000 0.000000000
! 7 Ekin (a.u.)
0.000000000
! 8 states (diag, MCH)
0.000000000 0.000000000
! 9 Random number
0.000000000
! 10 Runtime (sec)
0.000000000
! 11 Geometry in a.u.
      0.031447080360       0.021619023649      -0.167995644706 
     -0.025984962646      -0.021428431216       2.658800359965 
      1.878409996413      -0.265124999420      -1.418378654725 
      1.630190591390       0.287668571331       3.460316498582 
     -1.572923149210      -0.126169342431       3.600586498985 
     -1.949061096402       0.143925462322      -1.196486800450 
! 12 Velocities in a.u.
0.000000000 0.000000000 0.000000000
0.000000000 0.000000000 0.000000000
0.000000000 0.000000000 0.000000000
0.000000000 0.000000000 0.000000000
0.000000000 0.000000000 0.000000000
0.000000000 0.000000000 0.000000000
! 15 Gradients (MCH) State 1
      0.025322900000       0.012595700000      -0.086217900000 
     -0.048377200000      -0.006253490000       0.201313000000 
      0.036190900000      -0.014065600000      -0.040835200000 
     -0.023591900000       0.003934210000      -0.019899000000 
      0.053520600000      -0.002430750000      -0.027867700000 
     -0.043065300000       0.006220000000      -0.026493600000 
! 15 Gradients (MCH) State 2
      0.010734600000       0.008931000000       0.083744100000 
     -0.042658200000       0.003478630000       0.021617600000 
      0.039784700000       0.007306670000      -0.034729300000 
     -0.017441700000      -0.024038000000      -0.020731800000 
      0.048395700000       0.020160400000      -0.030869700000 
     -0.038815200000      -0.015838600000      -0.019030900000 
! 15 Gradients (MCH) State 3
     -0.027664400000      -0.005536630000      -0.109259000000 
     -0.019367300000      -0.001103030000       0.133755000000 
      0.025734100000      -0.008354850000       0.007820540000 
     -0.029808200000       0.007263910000      -0.019400600000 
      0.049346800000      -0.006604140000      -0.032553300000 
      0.001758900000       0.014334700000       0.019638100000 
! 16 NACdr matrix element (MCH)  1 1
      0.000000000000       0.000000000000       0.000000000000 
      0.000000000000       0.000000000000       0.000000000000 
      0.000000000000       0.000000000000       0.000000000000 
      0.000000000000       0.000000000000       0.000000000000 
      0.000000000000       0.000000000000       0.000000000000 
      0.000000000000       0.000000000000       0.000000000000 
! 16 NACdr matrix element (MCH) 1 2
      0.023261210000       0.014373830000      -0.195782500000 
     -0.014395750000       0.036372410000      -0.172615600000 
      0.004222759000       0.071070030000       0.019956680000 
      0.022729790000       0.044368940000       0.027462720000 
     -0.023872240000      -0.044327880000       0.036277950000 
     -0.009568539000      -0.113699000000       0.029885350000 
! 16 NACdr matrix element (MCH) 1 3
      0.017294240000       0.048617240000      -0.117838200000 
     -0.028517670000      -0.054197400000      -0.061483170000 
     -0.032113690000      -0.212337100000       0.020904480000 
      0.035944660000      -0.103746000000       0.013636580000 
     -0.015902250000       0.062934400000       0.011723270000 
      0.026613340000       0.267567900000       0.000631749300 
! 16 NACdr matrix element (MCH) 2 1
     -0.023261210000      -0.014373830000       0.195782500000 
      0.014395750000      -0.036372410000       0.172615600000 
     -0.004222759000      -0.071070030000      -0.019956680000 
     -0.022729790000      -0.044368940000      -0.027462720000 
      0.023872240000       0.044327880000      -0.036277950000 
      0.009568539000       0.113699000000      -0.029885350000 
! 16 NACdr matrix element (MCH) 2 2
      0.000000000000       0.000000000000       0.000000000000 
      0.000000000000       0.000000000000       0.000000000000 
      0.000000000000       0.000000000000       0.000000000000 
      0.000000000000       0.000000000000       0.000000000000 
      0.000000000000       0.000000000000       0.000000000000 
      0.000000000000       0.000000000000       0.000000000000 
! 16 NACdr matrix element (MCH) 2 3
     -0.486021300000       0.118536200000      -2.681564000000 
      0.187414900000       0.193505500000       1.938036000000 
     -0.076112730000       0.239732900000       0.399875000000 
     -0.049455380000      -0.363094700000       0.008141232000 
     -0.007245514000       0.159295400000      -0.087451360000 
      0.429672400000      -0.346051600000       0.418431800000 
! 16 NACdr matrix element (MCH) 3 1
     -0.017294240000      -0.048617240000       0.117838200000 
      0.028517670000       0.054197400000       0.061483170000 
      0.032113690000       0.212337100000      -0.020904480000 
     -0.035944660000       0.103746000000      -0.013636580000 
      0.015902250000      -0.062934400000      -0.011723270000 
     -0.026613340000      -0.267567900000      -0.000631749300 
! 16 NACdr matrix element (MCH) 3 2
      0.486021300000      -0.118536200000       2.681564000000 
     -0.187414900000      -0.193505500000      -1.938036000000 
      0.076112730000      -0.239732900000      -0.399875000000 
      0.049455380000       0.363094700000      -0.008141232000 
      0.007245514000      -0.159295400000       0.087451360000 
     -0.429672400000       0.346051600000      -0.418431800000 
! 16 NACdr matrix element (MCH) 3 3
      0.000000000000       0.000000000000       0.000000000000 
      0.000000000000       0.000000000000       0.000000000000 
      0.000000000000       0.000000000000       0.000000000000 
      0.000000000000       0.000000000000       0.000000000000 
      0.000000000000       0.000000000000       0.000000000000 
      0.000000000000       0.000000000000       0.000000000000 
! 0 Step
 0 
! 1 Hamiltonian (MCH) in a.u.
      0.107845112000       0.000000000000      -0.000000000000      -0.000000000000      -0.000000000000      -0.000000000000 
     -0.000000000000      -0.000000000000       0.314720150000       0.000000000000       0.000000000000       0.000000000000 
     -0.000000000000      -0.000000000000       0.000000000000       0.000000000000       0.347440182200       0.000000000000 
! 2 U matrix
0.000000000 0.000000000 0.000000000 0.000000000 0.000000000 0.000000000 
0.000000000 0.000000000 0.000000000 0.000000000 0.000000000 0.000000000 
0.000000000 0.000000000 0.000000000 0.000000000 0.000000000 0.000000000 
! 3 Dipole moments X (MCH) in a.u.
      0.086723430000       0.000000000000       0.004539000000      -0.000000000000       0.052947000000      -0.000000000000 
      0.004539000000      -0.000000000000       0.080173250000       0.000000000000       0.035152000000       0.000000000000 
      0.052947000000      -0.000000000000       0.035152000000       0.000000000000       0.318893690000       0.000000000000 
! 3 Dipole moments Y (MCH) in a.u.
      0.028919520000       0.000000000000       0.075200000000      -0.000000000000      -0.083360000000      -0.000000000000 
      0.075200000000      -0.000000000000       0.044862010000       0.000000000000      -0.007303000000       0.000000000000 
     -0.083360000000      -0.000000000000      -0.007303000000       0.000000000000      -0.077461390000       0.000000000000 
! 3 Dipole moments Z (MCH) in a.u.
      1.200686810000       0.000000000000      -1.158716000000      -0.000000000000      -0.364646000000      -0.000000000000 
     -1.158716000000      -0.000000000000       0.974131950000       0.000000000000      -0.154137000000       0.000000000000 
     -0.364646000000      -0.000000000000      -0.154137000000       0.000000000000       0.479772440000       0.000000000000 
! 5 Coefficients (diag)
0.0000000000 0.0000000000
0.0000000000 0.0000000000
0.0000000000 0.0000000000
! 6 Hopping Probabilities
0.000000000 0.000000000
0.000000000 0.000000000
0.000000000 0.000000000
! 7 Ekin (a.u.)
0.000000000
! 8 states (diag, MCH)
0.000000000 0.000000000
! 9 Random number
0.000000000
! 10 Runtime (sec)
0.000000000
! 11 Geometry in a.u.
      0.004276560119       0.048474553733      -0.241866989798 
     -0.033866777511      -0.034807037023       2.737104219225 
      2.051696018214      -0.384171262153      -1.745304625400 
      1.718702511788       0.289571861808       3.566328865694 
     -1.554554737520      -0.071025095928       3.863355202432 
     -1.796219988751       0.072047733755      -1.446748110141 
! 12 Velocities in a.u.
0.000000000 0.000000000 0.000000000
0.000000000 0.000000000 0.000000000
0.000000000 0.000000000 0.000000000
0.000000000 0.000000000 0.000000000
0.000000000 0.000000000 0.000000000
0.000000000 0.000000000 0.000000000
! 15 Gradients (MCH) State 1
     -0.031573400000       0.027677800000      -0.075144500000 
     -0.050588800000      -0.011634300000       0.166931000000 
      0.062324900000      -0.021855800000      -0.069149600000 
      0.015615800000       0.009657520000       0.007672020000 
      0.020772400000      -0.004285670000       0.002074930000 
     -0.016550800000       0.000440476000      -0.032383900000 
! 15 Gradients (MCH) State 2
     -0.035000700000       0.020286700000       0.090981100000 
     -0.052061500000      -0.009055010000      -0.008074040000 
      0.064910500000      -0.004556600000      -0.066061600000 
      0.021828500000      -0.007888870000       0.007624060000 
      0.017436200000       0.015417200000       0.001932550000 
     -0.017113000000      -0.014203400000      -0.026402100000 
! 15 Gradients (MCH) State 3
      0.003064620000      -0.006551380000      -0.133791000000 
     -0.061762900000       0.001631950000       0.118849000000 
      0.030463300000      -0.006728090000      -0.014691800000 
      0.018136700000       0.008707390000       0.006229050000 
      0.020289500000      -0.008781330000       0.003828560000 
     -0.010191300000       0.011721500000       0.019575800000 
! 16 NACdr matrix element (MCH)  1 1
      0.000000000000       0.000000000000       0.000000000000 
      0.000000000000       0.000000000000       0.000000000000 
      0.000000000000       0.000000000000       0.000000000000 
      0.000000000000       0.000000000000       0.000000000000 
      0.000000000000       0.000000000000       0.000000000000 
      0.000000000000       0.000000000000       0.000000000000 
! 16 NACdr matrix element (MCH) 1 2
     -0.000716482900       0.089330400000      -0.214647300000 
     -0.025499580000       0.015928370000      -0.156897600000 
      0.006584961000       0.033907990000       0.018794220000 
      0.033953550000       0.014143080000       0.031521800000 
     -0.018845400000      -0.044296560000       0.050285570000 
      0.003772575000      -0.091543760000       0.034314730000 
! 16 NACdr matrix element (MCH) 1 3
      0.045369230000      -0.074091500000      -0.105800600000 
     -0.007245157000       0.011151730000      -0.018071910000 
     -0.049830310000      -0.232390000000       0.025912530000 
      0.022314090000      -0.065911600000       0.012911040000 
     -0.011937380000       0.082071010000       0.006157220000 
      0.016439990000       0.257453200000      -0.008537593000 
! 16 NACdr matrix element (MCH) 2 1
      0.000716482900      -0.089330400000       0.214647300000 
      0.025499580000      -0.015928370000       0.156897600000 
     -0.006584961000      -0.033907990000      -0.018794220000 
     -0.033953550000      -0.014143080000      -0.031521800000 
      0.018845400000       0.044296560000      -0.050285570000 
     -0.003772575000       0.091543760000      -0.034314730000 
! 16 NACdr matrix element (MCH) 2 2
      0.000000000000       0.000000000000       0.000000000000 
      0.000000000000       0.000000000000       0.000000000000 
      0.000000000000       0.000000000000       0.000000000000 
      0.000000000000       0.000000000000       0.000000000000 
      0.000000000000       0.000000000000       0.000000000000 
      0.000000000000       0.000000000000       0.000000000000 
! 16 NACdr matrix element (MCH) 2 3
      0.117759400000       0.206846100000      -1.994845000000 
     -0.196129300000      -0.120495900000       1.368053000000 
     -0.077137390000       0.288209400000       0.238709200000 
      0.033980690000      -0.276482300000      -0.011570070000 
      0.031353260000       0.279249600000      -0.031088260000 
      0.092900750000      -0.379778800000       0.426572600000 
! 16 NACdr matrix element (MCH) 3 1
     -0.045369230000       0.074091500000       0.105800600000 
      0.007245157000      -0.011151730000       0.018071910000 
      0.049830310000       0.232390000000      -0.025912530000 
     -0.022314090000       0.065911600000      -0.012911040000 
      0.011937380000      -0.082071010000      -0.006157220000 
     -0.016439990000      -0.257453200000       0.008537593000 
! 16 NACdr matrix element (MCH) 3 2
     -0.117759400000      -0.206846100000       1.994845000000 
      0.196129300000       0.120495900000      -1.368053000000 
      0.077137390000      -0.288209400000      -0.238709200000 
     -0.033980690000       0.276482300000       0.011570070000 
     -0.031353260000      -0.279249600000       0.031088260000 
     -0.092900750000       0.379778800000      -0.426572600000 
! 16 NACdr matrix element (MCH) 3 3
      0.000000000000       0.000000000000       0.000000000000 
      0.000000000000       0.000000000000       0.000000000000 
      0.000000000000       0.000000000000       0.000000000000 
      0.000000000000       0.000000000000       0.000000000000 
      0.000000000000       0.000000000000       0.000000000000 
      0.000000000000       0.000000000000       0.000000000000 
! 0 Step
 0 
! 1 Hamiltonian (MCH) in a.u.
      0.053879318400       0.000000000000      -0.000000000000      -0.000000000000       0.000000000000       0.000000000000 
     -0.000000000000      -0.000000000000       0.327693074400       0.000000000000      -0.000000000000      -0.000000000000 
      0.000000000000       0.000000000000      -0.000000000000      -0.000000000000       0.362034272300       0.000000000000 
! 2 U matrix
0.000000000 0.000000000 0.000000000 0.000000000 0.000000000 0.000000000 
0.000000000 0.000000000 0.000000000 0.000000000 0.000000000 0.000000000 
0.000000000 0.000000000 0.000000000 0.000000000 0.000000000 0.000000000 
! 3 Dipole moments X (MCH) in a.u.
      0.093234010000       0.000000000000       0.010424000000      -0.000000000000      -0.022765000000       0.000000000000 
      0.010424000000      -0.000000000000       0.053366510000       0.000000000000      -0.090622000000      -0.000000000000 
     -0.022765000000       0.000000000000      -0.090622000000      -0.000000000000      -0.082093800000       0.000000000000 
! 3 Dipole moments Y (MCH) in a.u.
      0.107701390000       0.000000000000      -0.018507000000      -0.000000000000       0.058012000000       0.000000000000 
     -0.018507000000      -0.000000000000       0.118136810000       0.000000000000       0.025311000000      -0.000000000000 
      0.058012000000       0.000000000000       0.025311000000      -0.000000000000       0.188896890000       0.000000000000 
! 3 Dipole moments Z (MCH) in a.u.
      1.287019570000       0.000000000000      -0.986973000000      -0.000000000000      -0.652329000000       0.000000000000 
     -0.986973000000      -0.000000000000       1.166198620000       0.000000000000      -0.111757000000      -0.000000000000 
     -0.652329000000       0.000000000000      -0.111757000000      -0.000000000000       0.996976100000       0.000000000000 
! 5 Coefficients (diag)
0.0000000000 0.0000000000
0.0000000000 0.0000000000
0.0000000000 0.0000000000
! 6 Hopping Probabilities
0.000000000 0.000000000
0.000000000 0.000000000
0.000000000 0.000000000
! 7 Ekin (a.u.)
0.000000000
! 8 states (diag, MCH)
0.000000000 0.000000000
! 9 Random number
0.000000000
! 10 Runtime (sec)
0.000000000
! 11 Geometry in a.u.
      0.029020406227      -0.010724266605      -0.077272540455 
     -0.042206041995      -0.022240780472       2.578276516448 
      1.714172650052      -0.065762077314      -1.005511216449 
      1.755461894016       0.302229843529       3.177820859034 
     -1.437112037554      -0.045317676521       3.437033275194 
     -1.791639527754       0.245574997381      -1.124698837669 
! 12 Velocities in a.u.
0.000000000 0.000000000 0.000000000
0.000000000 0.000000000 0.000000000
0.000000000 0.000000000 0.000000000
0.000000000 0.000000000 0.000000000
0.000000000 0.000000000 0.000000000
0.000000000 0.000000000 0.000000000
! 15 Gradients (MCH) State 1
      0.096110600000      -0.010541600000      -0.118886000000 
     -0.213968000000      -0.009165910000       0.249997000000 
     -0.058726100000      -0.000043705900       0.024380500000 
      0.007815860000       0.009584320000      -0.026144000000 
      0.183336000000      -0.001550730000      -0.119393000000 
     -0.014568900000       0.011717600000      -0.009954690000 
! 15 Gradients (MCH) State 2
      0.063608200000       0.008492750000       0.045952200000 
     -0.186555000000       0.003751650000       0.067461300000 
     -0.055721200000       0.019947700000       0.039211600000 
      0.007575340000      -0.027868400000      -0.024028200000 
      0.176902000000       0.019376400000      -0.127415000000 
     -0.005809470000      -0.023700000000      -0.001181720000 
! 15 Gradients (MCH) State 3
      0.015129000000       0.001487190000      -0.085749900000 
     -0.158613000000      -0.006421330000       0.139098000000 
     -0.059343700000      -0.013694000000       0.064935700000 
     -0.008205680000       0.018652700000      -0.022116100000 
      0.176498000000      -0.012296600000      -0.127379000000 
      0.034535500000       0.012272000000       0.031212100000 
! 16 NACdr matrix element (MCH)  1 1
      0.000000000000       0.000000000000       0.000000000000 
      0.000000000000       0.000000000000       0.000000000000 
      0.000000000000       0.000000000000       0.000000000000 
      0.000000000000       0.000000000000       0.000000000000 
      0.000000000000       0.000000000000       0.000000000000 
      0.000000000000       0.000000000000       0.000000000000 
! 16 NACdr matrix element (MCH) 1 2
      0.040395680000      -0.099501590000      -0.161062400000 
      0.004312101000       0.107673700000      -0.188683300000 
     -0.001927536000       0.114837000000       0.026084660000 
      0.012325150000       0.069564520000       0.013798080000 
     -0.027401770000      -0.048390470000       0.026928200000 
     -0.021732860000      -0.149824400000       0.018531840000 
! 16 NACdr matrix element (MCH) 1 3
     -0.012435890000       0.097469230000      -0.131672700000 
     -0.044776110000      -0.100670500000      -0.109504800000 
     -0.015055190000      -0.188529500000       0.004069449000 
      0.044980050000      -0.105639900000       0.002884564000 
     -0.018314960000       0.053456640000       0.012831050000 
      0.039206140000       0.265319300000       0.021971620000 
! 16 NACdr matrix element (MCH) 2 1
     -0.040395680000       0.099501590000       0.161062400000 
     -0.004312101000      -0.107673700000       0.188683300000 
      0.001927536000      -0.114837000000      -0.026084660000 
     -0.012325150000      -0.069564520000      -0.013798080000 
      0.027401770000       0.048390470000      -0.026928200000 
      0.021732860000       0.149824400000      -0.018531840000 
! 16 NACdr matrix element (MCH) 2 2
      0.000000000000       0.000000000000       0.000000000000 
      0.000000000000       0.000000000000       0.000000000000 
      0.000000000000       0.000000000000       0.000000000000 
      0.000000000000       0.000000000000       0.000000000000 
      0.000000000000       0.000000000000       0.000000000000 
      0.000000000000       0.000000000000       0.000000000000 
! 16 NACdr matrix element (MCH) 2 3
     -1.317129000000       0.276855600000      -3.799975000000 
      0.977560600000       0.227209200000       2.645776000000 
     -0.029827050000       0.147635300000       0.641187900000 
     -0.297174200000      -0.348962500000       0.203302100000 
     -0.077293360000       0.112622900000      -0.187918100000 
      0.740588100000      -0.410983900000       0.494684600000 
! 16 NACdr matrix element (MCH) 3 1
      0.012435890000      -0.097469230000       0.131672700000 
      0.044776110000       0.100670500000       0.109504800000 
      0.015055190000       0.188529500000      -0.004069449000 
     -0.044980050000       0.105639900000      -0.002884564000 
      0.018314960000      -0.053456640000      -0.012831050000 
     -0.039206140000      -0.265319300000      -0.021971620000 
! 16 NACdr matrix element (MCH) 3 2
      1.317129000000      -0.276855600000       3.799975000000 
     -0.977560600000      -0.227209200000      -2.645776000000 
      0.029827050000      -0.147635300000      -0.641187900000 
      0.297174200000       0.348962500000      -0.203302100000 
      0.077293360000      -0.112622900000       0.187918100000 
     -0.740588100000       0.410983900000      -0.494684600000 
! 16 NACdr matrix element (MCH) 3 3
      0.000000000000       0.000000000000       0.000000000000 
      0.000000000000       0.000000000000       0.000000000000 
      0.000000000000       0.000000000000       0.000000000000 
      0.000000000000       0.000000000000       0.000000000000 
      0.000000000000       0.000000000000       0.000000000000 
      0.000000000000       0.000000000000       0.000000000000 
! 0 Step
 0 
! 1 Hamiltonian (MCH) in a.u.
      0.034906423100       0.000000000000      -0.000000000000      -0.000000000000      -0.000000000000      -0.000000000000 
     -0.000000000000      -0.000000000000       0.293339018600       0.000000000000       0.000000000000       0.000000000000 
     -0.000000000000      -0.000000000000       0.000000000000       0.000000000000       0.331213094600       0.000000000000 
! 2 U matrix
0.000000000 0.000000000 0.000000000 0.000000000 0.000000000 0.000000000 
0.000000000 0.000000000 0.000000000 0.000000000 0.000000000 0.000000000 
0.000000000 0.000000000 0.000000000 0.000000000 0.000000000 0.000000000 
! 3 Dipole moments X (MCH) in a.u.
      0.066489050000       0.000000000000       0.010257000000      -0.000000000000       0.004384000000      -0.000000000000 
      0.010257000000      -0.000000000000       0.073528870000       0.000000000000       0.001423000000       0.000000000000 
      0.004384000000      -0.000000000000       0.001423000000       0.000000000000      -0.021199470000       0.000000000000 
! 3 Dipole moments Y (MCH) in a.u.
     -0.125438320000       0.000000000000      -0.056595000000      -0.000000000000       0.015687000000      -0.000000000000 
     -0.056595000000      -0.000000000000      -0.150379560000       0.000000000000       0.002312000000       0.000000000000 
      0.015687000000      -0.000000000000       0.002312000000       0.000000000000      -0.130202000000       0.000000000000 
! 3 Dipole moments Z (MCH) in a.u.
      1.451318490000       0.000000000000      -1.186353000000      -0.000000000000      -0.225248000000      -0.000000000000 
     -1.186353000000      -0.000000000000       1.223403200000       0.000000000000       0.019843000000       0.000000000000 
     -0.225248000000      -0.000000000000       0.019843000000       0.000000000000       1.318584680000       0.000000000000 
! 5 Coefficients (diag)
0.0000000000 0.0000000000
0.0000000000 0.0000000000
0.0000000000 0.0000000000
! 6 Hopping Probabilities
0.000000000 0.000000000
0.000000000 0.000000000
0.000000000 0.000000000
! 7 Ekin (a.u.)
0.000000000
! 8 states (diag, MCH)
0.000000000 0.000000000
! 9 Random number
0.000000000
! 10 Runtime (sec)
0.000000000
! 11 Geometry in a.u.
      0.025317656134      -0.018992371315      -0.164014657494 
     -0.033894201891       0.040123639971       2.597405767150 
      1.875693464792      -0.082981348978      -1.168812757717 
      1.672608837909      -0.096621735379       3.599886003900 
     -1.529726810118      -0.285728142641       3.767911749432 
     -1.849086099649       0.133964223869      -0.947308631181 
! 12 Velocities in a.u.
0.000000000 0.000000000 0.000000000
0.000000000 0.000000000 0.000000000
0.000000000 0.000000000 0.000000000
0.000000000 0.000000000 0.000000000
0.000000000 0.000000000 0.000000000
0.000000000 0.000000000 0.000000000
! 15 Gradients (MCH) State 1
      0.000773350000      -0.005437710000      -0.141153000000 
     -0.048764900000       0.017151200000       0.106338000000 
      0.014437200000      -0.003519230000      -0.010709000000 
      0.016329800000      -0.003693190000       0.018292000000 
      0.012482300000      -0.007838890000       0.014666100000 
      0.004742300000       0.003337780000       0.012565400000 
! 15 Gradients (MCH) State 2
     -0.001958720000      -0.000698539000       0.067736100000 
     -0.042449700000      -0.001537590000      -0.109953000000 
      0.014857300000       0.011540800000      -0.006866610000 
      0.019384300000      -0.013992100000       0.015969500000 
      0.006458550000       0.013368100000       0.016462800000 
      0.003708260000      -0.008680740000       0.016650900000 
! 15 Gradients (MCH) State 3
     -0.076224400000       0.007193700000      -0.166067000000 
      0.014941200000      -0.012285400000       0.098549600000 
      0.002148650000      -0.007019170000       0.030389100000 
     -0.006344840000       0.012648300000       0.003203850000 
      0.005451000000      -0.001931300000      -0.007687040000 
      0.060028400000       0.001393920000       0.041611700000 
! 16 NACdr matrix element (MCH)  1 1
      0.000000000000       0.000000000000       0.000000000000 
      0.000000000000       0.000000000000       0.000000000000 
      0.000000000000       0.000000000000       0.000000000000 
      0.000000000000       0.000000000000       0.000000000000 
      0.000000000000       0.000000000000       0.000000000000 
      0.000000000000       0.000000000000       0.000000000000 
! 16 NACdr matrix element (MCH) 1 2
     -0.013028820000      -0.009009429000       0.254061500000 
      0.018450750000       0.072851110000       0.174407000000 
      0.006194970000      -0.052946220000      -0.028823480000 
     -0.031652010000      -0.039865240000      -0.034293620000 
      0.022981050000       0.008207397000      -0.035014090000 
     -0.006796597000       0.036959940000      -0.028463940000 
! 16 NACdr matrix element (MCH) 1 3
      0.020649760000      -0.063672900000       0.057520010000 
     -0.013804870000       0.093918880000       0.032507650000 
      0.009402386000       0.190732000000       0.002358780000 
      0.000691915100       0.157318200000       0.005580145000 
      0.013638270000      -0.093128050000      -0.024620480000 
     -0.031342910000      -0.291904100000      -0.007880004000 
! 16 NACdr matrix element (MCH) 2 1
      0.013028820000       0.009009429000      -0.254061500000 
     -0.018450750000      -0.072851110000      -0.174407000000 
     -0.006194970000       0.052946220000       0.028823480000 
      0.031652010000       0.039865240000       0.034293620000 
     -0.022981050000      -0.008207397000       0.035014090000 
      0.006796597000      -0.036959940000       0.028463940000 
! 16 NACdr matrix element (MCH) 2 2
      0.000000000000       0.000000000000       0.000000000000 
      0.000000000000       0.000000000000       0.000000000000 
      0.000000000000       0.000000000000       0.000000000000 
      0.000000000000       0.000000000000       0.000000000000 
      0.000000000000       0.000000000000       0.000000000000 
      0.000000000000       0.000000000000       0.000000000000 
! 16 NACdr matrix element (MCH) 2 3
      0.126951100000       0.311330600000      -1.508453000000 
      0.110461800000       0.287441300000       1.418687000000 
     -0.151519700000       0.336097000000       0.202259200000 
     -0.107675200000      -0.676669600000      -0.213180100000 
     -0.042593300000       0.436517700000      -0.076783070000 
      0.066147910000      -0.690901100000       0.179281800000 
! 16 NACdr matrix element (MCH) 3 1
     -0.020649760000       0.063672900000      -0.057520010000 
      0.013804870000      -0.093918880000      -0.032507650000 
     -0.009402386000      -0.190732000000      -0.002358780000 
     -0.000691915100      -0.157318200000      -0.005580145000 
     -0.013638270000       0.093128050000       0.024620480000 
      0.031342910000       0.291904100000       0.007880004000 
! 16 NACdr matrix element (MCH) 3 2
     -0.126951100000      -0.311330600000       1.508453000000 
     -0.110461800000      -0.287441300000      -1.418687000000 
      0.151519700000      -0.336097000000      -0.202259200000 
      0.107675200000       0.676669600000       0.213180100000 
      0.042593300000      -0.436517700000       0.076783070000 
     -0.066147910000       0.690901100000      -0.179281800000 
! 16 NACdr matrix element (MCH) 3 3
      0.000000000000       0.000000000000       0.000000000000 
      0.000000000000       0.000000000000       0.000000000000 
      0.000000000000       0.000000000000       0.000000000000 
      0.000000000000       0.000000000000       0.000000000000 
      0.000000000000       0.000000000000       0.000000000000 
      0.000000000000       0.000000000000       0.000000000000 
! 0 Step
 0 
! 1 Hamiltonian (MCH) in a.u.
      0.171036685700       0.000000000000       0.000000000000       0.000000000000      -0.000000000000      -0.000000000000 
      0.000000000000       0.000000000000       0.300279254900       0.000000000000      -0.000000000000      -0.000000000000 
     -0.000000000000      -0.000000000000      -0.000000000000      -0.000000000000       0.368823899200       0.000000000000 
! 2 U matrix
0.000000000 0.000000000 0.000000000 0.000000000 0.000000000 0.000000000 
0.000000000 0.000000000 0.000000000 0.000000000 0.000000000 0.000000000 
0.000000000 0.000000000 0.000000000 0.000000000 0.000000000 0.000000000 
! 3 Dipole moments X (MCH) in a.u.
     -0.048616270000       0.000000000000       0.025891000000       0.000000000000      -0.003892000000      -0.000000000000 
      0.025891000000       0.000000000000      -0.048911740000       0.000000000000       0.011971000000      -0.000000000000 
     -0.003892000000      -0.000000000000       0.011971000000      -0.000000000000      -0.000760050000       0.000000000000 
! 3 Dipole moments Y (MCH) in a.u.
      0.295262890000       0.000000000000      -0.037402000000       0.000000000000       0.009238000000      -0.000000000000 
     -0.037402000000       0.000000000000       0.390539260000       0.000000000000       0.066332000000      -0.000000000000 
      0.009238000000      -0.000000000000       0.066332000000      -0.000000000000       0.388852240000       0.000000000000 
! 3 Dipole moments Z (MCH) in a.u.
      1.124766820000       0.000000000000       1.070392000000       0.000000000000       0.437750000000      -0.000000000000 
      1.070392000000       0.000000000000       0.782780700000       0.000000000000       0.107955000000      -0.000000000000 
      0.437750000000      -0.000000000000       0.107955000000      -0.000000000000       0.984031160000       0.000000000000 
! 5 Coefficients (diag)
0.0000000000 0.0000000000
0.0000000000 0.0000000000
0.0000000000 0.0000000000
! 6 Hopping Probabilities
0.000000000 0.000000000
0.000000000 0.000000000
0.000000000 0.000000000
! 7 Ekin (a.u.)
0.000000000
! 8 states (diag, MCH)
0.000000000 0.000000000
! 9 Random number
0.000000000
! 10 Runtime (sec)
0.000000000
! 11 Geometry in a.u.
     -0.114674905515      -0.013521245617      -0.478131082593 
      0.079749557781      -0.069136809938       2.951992349946 
      1.940163121683       0.248961801310      -1.161231264978 
      1.807380390243       0.283451074438       3.709411083201 
     -1.847379721950       0.409938384381       3.521780057583 
     -1.634124537553       0.195672035947      -1.995230493105 
! 12 Velocities in a.u.
0.000000000 0.000000000 0.000000000
0.000000000 0.000000000 0.000000000
0.000000000 0.000000000 0.000000000
0.000000000 0.000000000 0.000000000
0.000000000 0.000000000 0.000000000
0.000000000 0.000000000 0.000000000
! 15 Gradients (MCH) State 1
     -0.071925900000      -0.021758200000      -0.106015000000 
      0.094533100000      -0.014003200000       0.166038000000 
      0.032713300000       0.012811300000      -0.013882700000 
     -0.002075500000      -0.001757060000      -0.002122420000 
     -0.055558700000       0.014134600000      -0.004329190000 
      0.002313730000       0.010572600000      -0.039688400000 
! 15 Gradients (MCH) State 2
     -0.055434900000       0.024640000000       0.021267500000 
      0.083633700000       0.015329000000       0.033337900000 
      0.031811100000      -0.006185050000      -0.010780200000 
      0.003484530000      -0.018551700000      -0.003233260000 
     -0.060764800000      -0.003153170000      -0.004824730000 
     -0.002729660000      -0.012079000000      -0.035767200000 
! 15 Gradients (MCH) State 3
     -0.010492800000      -0.038761000000       0.033560700000 
      0.043122300000       0.010652000000       0.013632700000 
      0.000282130000       0.016023100000      -0.034684800000 
     -0.003541690000      -0.009377780000       0.010158900000 
     -0.035700000000       0.007166900000       0.022784800000 
      0.006330130000       0.014296800000      -0.045452300000 
! 16 NACdr matrix element (MCH)  1 1
      0.000000000000       0.000000000000       0.000000000000 
      0.000000000000       0.000000000000       0.000000000000 
      0.000000000000       0.000000000000       0.000000000000 
      0.000000000000       0.000000000000       0.000000000000 
      0.000000000000       0.000000000000       0.000000000000 
      0.000000000000       0.000000000000       0.000000000000 
! 16 NACdr matrix element (MCH) 1 2
      0.048231420000      -0.172247700000      -0.323116700000 
      0.022968890000       0.251846600000      -0.123197500000 
     -0.014870270000      -0.038506430000       0.071035800000 
      0.016774630000      -0.054798150000       0.091778270000 
     -0.037985700000       0.002435236000       0.069097640000 
     -0.040703560000       0.018954250000       0.073162480000 
! 16 NACdr matrix element (MCH) 1 3
      0.022690210000      -0.020809000000      -0.096549870000 
      0.037953740000      -0.063122770000      -0.021560350000 
     -0.038003480000       0.214201800000       0.010287520000 
      0.023726760000      -0.064828790000       0.003577097000 
     -0.056843930000      -0.140122100000       0.003105871000 
      0.009934790000       0.071672590000       0.007823217000 
! 16 NACdr matrix element (MCH) 2 1
     -0.048231420000       0.172247700000       0.323116700000 
     -0.022968890000      -0.251846600000       0.123197500000 
      0.014870270000       0.038506430000      -0.071035800000 
     -0.016774630000       0.054798150000      -0.091778270000 
      0.037985700000      -0.002435236000      -0.069097640000 
      0.040703560000      -0.018954250000      -0.073162480000 
! 16 NACdr matrix element (MCH) 2 2
      0.000000000000       0.000000000000       0.000000000000 
      0.000000000000       0.000000000000       0.000000000000 
      0.000000000000       0.000000000000       0.000000000000 
      0.000000000000       0.000000000000       0.000000000000 
      0.000000000000       0.000000000000       0.000000000000 
      0.000000000000       0.000000000000       0.000000000000 
! 16 NACdr matrix element (MCH) 2 3
      0.203216200000       0.625590400000       0.125221700000 
     -0.199166200000       0.300956700000      -0.061687630000 
     -0.069032300000      -0.374706900000      -0.136872300000 
      0.004947998000      -0.087581930000      -0.002948659000 
      0.048472600000      -0.246855100000       0.116737000000 
      0.013266430000      -0.195944000000      -0.031131150000 
! 16 NACdr matrix element (MCH) 3 1
     -0.022690210000       0.020809000000       0.096549870000 
     -0.037953740000       0.063122770000       0.021560350000 
      0.038003480000      -0.214201800000      -0.010287520000 
     -0.023726760000       0.064828790000      -0.003577097000 
      0.056843930000       0.140122100000      -0.003105871000 
     -0.009934790000      -0.071672590000      -0.007823217000 
! 16 NACdr matrix element (MCH) 3 2
     -0.203216200000      -0.625590400000      -0.125221700000 
      0.199166200000      -0.300956700000       0.061687630000 
      0.069032300000       0.374706900000       0.136872300000 
     -0.004947998000       0.087581930000       0.002948659000 
     -0.048472600000       0.246855100000      -0.116737000000 
     -0.013266430000       0.195944000000       0.031131150000 
! 16 NACdr matrix element (MCH) 3 3
      0.000000000000       0.000000000000       0.000000000000 
      0.000000000000       0.000000000000       0.000000000000 
      0.000000000000       0.000000000000       0.000000000000 
      0.000000000000       0.000000000000       0.000000000000 
      0.000000000000       0.000000000000       0.000000000000 
      0.000000000000       0.000000000000       0.000000000000 
! 0 Step
 0 
! 1 Hamiltonian (MCH) in a.u.
      0.037345413000       0.000000000000      -0.000000000000      -0.000000000000      -0.000000000000      -0.000000000000 
     -0.000000000000      -0.000000000000       0.327788203000       0.000000000000       0.000000000000       0.000000000000 
     -0.000000000000      -0.000000000000       0.000000000000       0.000000000000       0.352771449900       0.000000000000 
! 2 U matrix
0.000000000 0.000000000 0.000000000 0.000000000 0.000000000 0.000000000 
0.000000000 0.000000000 0.000000000 0.000000000 0.000000000 0.000000000 
0.000000000 0.000000000 0.000000000 0.000000000 0.000000000 0.000000000 
! 3 Dipole moments X (MCH) in a.u.
     -0.123479690000       0.000000000000       0.007483000000      -0.000000000000      -0.002182000000      -0.000000000000 
      0.007483000000      -0.000000000000      -0.160241370000       0.000000000000       0.075878000000       0.000000000000 
     -0.002182000000      -0.000000000000       0.075878000000       0.000000000000      -0.337123010000       0.000000000000 
! 3 Dipole moments Y (MCH) in a.u.
     -0.124316040000       0.000000000000       0.058792000000      -0.000000000000      -0.110093000000      -0.000000000000 
      0.058792000000      -0.000000000000      -0.133169050000       0.000000000000      -0.017274000000       0.000000000000 
     -0.110093000000      -0.000000000000      -0.017274000000       0.000000000000      -0.118906440000       0.000000000000 
! 3 Dipole moments Z (MCH) in a.u.
      1.463942030000       0.000000000000       1.145398000000      -0.000000000000      -0.371089000000      -0.000000000000 
      1.145398000000      -0.000000000000       1.323679020000       0.000000000000       0.004037000000       0.000000000000 
     -0.371089000000      -0.000000000000       0.004037000000       0.000000000000       1.313215380000       0.000000000000 
! 5 Coefficients (diag)
0.0000000000 0.0000000000
0.0000000000 0.0000000000
0.0000000000 0.0000000000
! 6 Hopping Probabilities
0.000000000 0.000000000
0.000000000 0.000000000
0.000000000 0.000000000
! 7 Ekin (a.u.)
0.000000000
! 8 states (diag, MCH)
0.000000000 0.000000000
! 9 Random number
0.000000000
! 10 Runtime (sec)
0.000000000
! 11 Geometry in a.u.
      0.012863185714      -0.033122203938      -0.092520277697 
      0.031506997375       0.047635367666       2.535957871979 
      1.668632095014       0.116366611443      -0.866485790838 
      1.440730294262      -0.245874838162       3.584852293955 
     -1.729721104582      -0.142920798203       3.476599612290 
     -1.970577465051       0.004945184410      -0.940773820523 
! 12 Velocities in a.u.
0.000000000 0.000000000 0.000000000
0.000000000 0.000000000 0.000000000
0.000000000 0.000000000 0.000000000
0.000000000 0.000000000 0.000000000
0.000000000 0.000000000 0.000000000
0.000000000 0.000000000 0.000000000
! 15 Gradients (MCH) State 1
      0.132861000000      -0.006808380000      -0.154174000000 
      0.112961000000       0.010936000000       0.121228000000 
     -0.106066000000      -0.003741580000       0.063146300000 
     -0.076420900000       0.005301560000      -0.041619200000 
     -0.027876600000      -0.006742970000       0.015855400000 
     -0.035458000000       0.001055380000      -0.004437010000 
! 15 Gradients (MCH) State 2
      0.117813000000       0.013375500000       0.063756900000 
      0.113060000000      -0.018307700000      -0.103523000000 
     -0.102306000000      -0.023055300000       0.069353100000 
     -0.070851700000       0.032113000000      -0.040835400000 
     -0.029408600000      -0.018510700000       0.010679200000 
     -0.028306900000       0.014385200000       0.000569511000 
! 15 Gradients (MCH) State 3
      0.106074000000       0.012622900000      -0.173165000000 
      0.102014000000      -0.017757900000       0.100414000000 
     -0.128587000000      -0.000633924000       0.104362000000 
     -0.077511300000       0.004896670000      -0.063417300000 
     -0.014332900000       0.015247700000      -0.000151436000 
      0.012343600000      -0.014375300000       0.031956700000 
! 16 NACdr matrix element (MCH)  1 1
      0.000000000000       0.000000000000       0.000000000000 
      0.000000000000       0.000000000000       0.000000000000 
      0.000000000000       0.000000000000       0.000000000000 
      0.000000000000       0.000000000000       0.000000000000 
      0.000000000000       0.000000000000       0.000000000000 
      0.000000000000       0.000000000000       0.000000000000 
! 16 NACdr matrix element (MCH) 1 2
      0.017123460000      -0.006413367000       0.213846200000 
     -0.022928740000       0.076831160000       0.209968100000 
      0.004785285000       0.057880750000      -0.021030570000 
     -0.020901160000       0.028101290000      -0.026136170000 
      0.031430140000      -0.049110730000      -0.026740050000 
     -0.007491488000      -0.090536600000      -0.023473390000 
! 16 NACdr matrix element (MCH) 1 3
      0.037994290000      -0.055831500000      -0.077206660000 
     -0.033662160000      -0.027233980000      -0.072841480000 
     -0.029402340000       0.269159800000       0.018672100000 
      0.026566400000       0.136090800000       0.027167500000 
      0.002742307000      -0.123039700000      -0.005589337000 
     -0.003711756000      -0.236350900000      -0.005337521000 
! 16 NACdr matrix element (MCH) 2 1
     -0.017123460000       0.006413367000      -0.213846200000 
      0.022928740000      -0.076831160000      -0.209968100000 
     -0.004785285000      -0.057880750000       0.021030570000 
      0.020901160000      -0.028101290000       0.026136170000 
     -0.031430140000       0.049110730000       0.026740050000 
      0.007491488000       0.090536600000       0.023473390000 
! 16 NACdr matrix element (MCH) 2 2
      0.000000000000       0.000000000000       0.000000000000 
      0.000000000000       0.000000000000       0.000000000000 
      0.000000000000       0.000000000000       0.000000000000 
      0.000000000000       0.000000000000       0.000000000000 
      0.000000000000       0.000000000000       0.000000000000 
      0.000000000000       0.000000000000       0.000000000000 
! 16 NACdr matrix element (MCH) 2 3
      1.155276000000      -0.607940500000       3.357336000000 
     -0.120924600000       0.315955200000      -2.960805000000 
      0.000494795500       1.036241000000      -0.433810700000 
     -0.000005157346      -0.979625000000       0.084754990000 
     -0.219448200000       0.780301100000       0.323183200000 
     -0.812198100000      -0.545773600000      -0.370863300000 
! 16 NACdr matrix element (MCH) 3 1
     -0.037994290000       0.055831500000       0.077206660000 
      0.033662160000       0.027233980000       0.072841480000 
      0.029402340000      -0.269159800000      -0.018672100000 
     -0.026566400000      -0.136090800000      -0.027167500000 
     -0.002742307000       0.123039700000       0.005589337000 
      0.003711756000       0.236350900000       0.005337521000 
! 16 NACdr matrix element (MCH) 3 2
     -1.155276000000       0.607940500000      -3.357336000000 
      0.120924600000      -0.315955200000       2.960805000000 
     -0.000494795500      -1.036241000000       0.433810700000 
      0.000005157346       0.979625000000      -0.084754990000 
      0.219448200000      -0.780301100000      -0.323183200000 
      0.812198100000       0.545773600000       0.370863300000 
! 16 NACdr matrix element (MCH) 3 3
      0.000000000000       0.000000000000       0.000000000000 
      0.000000000000       0.000000000000       0.000000000000 
      0.000000000000       0.000000000000       0.000000000000 
      0.000000000000       0.000000000000       0.000000000000 
      0.000000000000       0.000000000000       0.000000000000 
      0.000000000000       0.000000000000       0.000000000000 
! 0 Step
 0 
! 1 Hamiltonian (MCH) in a.u.
      0.030820579000       0.000000000000      -0.000000000000      -0.000000000000       0.000000000000       0.000000000000 
     -0.000000000000      -0.000000000000       0.322335764700       0.000000000000      -0.000000000000      -0.000000000000 
      0.000000000000       0.000000000000      -0.000000000000      -0.000000000000       0.358379515400       0.000000000000 
! 2 U matrix
0.000000000 0.000000000 0.000000000 0.000000000 0.000000000 0.000000000 
0.000000000 0.000000000 0.000000000 0.000000000 0.000000000 0.000000000 
0.000000000 0.000000000 0.000000000 0.000000000 0.000000000 0.000000000 
! 3 Dipole moments X (MCH) in a.u.
      0.110597890000       0.000000000000      -0.005411000000      -0.000000000000       0.000135000000       0.000000000000 
     -0.005411000000      -0.000000000000       0.145997720000       0.000000000000       0.011100000000      -0.000000000000 
      0.000135000000       0.000000000000       0.011100000000      -0.000000000000       0.109294760000       0.000000000000 
! 3 Dipole moments Y (MCH) in a.u.
     -0.003904580000       0.000000000000       0.038352000000      -0.000000000000       0.073938000000       0.000000000000 
      0.038352000000      -0.000000000000      -0.105520200000       0.000000000000      -0.016016000000      -0.000000000000 
      0.073938000000       0.000000000000      -0.016016000000      -0.000000000000      -0.016109440000       0.000000000000 
! 3 Dipole moments Z (MCH) in a.u.
      1.623335630000       0.000000000000      -0.318802000000      -0.000000000000      -1.172725000000       0.000000000000 
     -0.318802000000      -0.000000000000       1.587990020000       0.000000000000       0.008617000000      -0.000000000000 
     -1.172725000000       0.000000000000       0.008617000000      -0.000000000000       1.523925420000       0.000000000000 
! 5 Coefficients (diag)
0.0000000000 0.0000000000
0.0000000000 0.0000000000
0.0000000000 0.0000000000
! 6 Hopping Probabilities
0.000000000 0.000000000
0.000000000 0.000000000
0.000000000 0.000000000
! 7 Ekin (a.u.)
0.000000000
! 8 states (diag, MCH)
0.000000000 0.000000000
! 9 Random number
0.000000000
! 10 Runtime (sec)
0.000000000
! 11 Geometry in a.u.
      0.009506630880       0.045962708993      -0.017191921336 
     -0.038276050917      -0.019349993714       2.477529584291 
      1.660447992151      -0.267810780784      -0.997833497564 
      1.915709122089       0.165384179382       3.587961259570 
     -1.533191065137      -0.091046913157       3.719623121185 
     -1.624328952053      -0.084938165756      -1.140663323159 
! 12 Velocities in a.u.
0.000000000 0.000000000 0.000000000
0.000000000 0.000000000 0.000000000
0.000000000 0.000000000 0.000000000
0.000000000 0.000000000 0.000000000
0.000000000 0.000000000 0.000000000
0.000000000 0.000000000 0.000000000
! 15 Gradients (MCH) State 1
      0.027832600000       0.018722800000      -0.072873500000 
     -0.087664600000      -0.014795300000      -0.015477800000 
     -0.053498000000      -0.006445780000       0.016899300000 
      0.074898800000       0.011552000000       0.046039100000 
      0.003271480000      -0.004822210000       0.017893000000 
      0.035159800000      -0.004211580000       0.007519940000 
! 15 Gradients (MCH) State 2
     -0.001921230000      -0.025119500000      -0.094094200000 
     -0.049399100000      -0.003289870000      -0.040285600000 
     -0.059423600000       0.030705900000       0.056788600000 
      0.057811600000      -0.009584790000       0.029713700000 
     -0.002119920000       0.012999900000      -0.004519770000 
      0.055052200000      -0.005711590000       0.052397300000 
! 15 Gradients (MCH) State 3
      0.017377400000      -0.012926500000       0.162380000000 
     -0.071554400000      -0.006592820000      -0.261760000000 
     -0.052883800000      -0.002298430000       0.027681500000 
      0.072518900000       0.018436000000       0.042733800000 
     -0.000450873000      -0.007992760000       0.015930700000 
      0.034992800000       0.011374500000       0.013034600000 
! 16 NACdr matrix element (MCH)  1 1
      0.000000000000       0.000000000000       0.000000000000 
      0.000000000000       0.000000000000       0.000000000000 
      0.000000000000       0.000000000000       0.000000000000 
      0.000000000000       0.000000000000       0.000000000000 
      0.000000000000       0.000000000000       0.000000000000 
      0.000000000000       0.000000000000       0.000000000000 
! 16 NACdr matrix element (MCH) 1 2
     -0.043331590000      -0.005464539000      -0.053079540000 
      0.006122308000       0.054735530000      -0.065193920000 
      0.034737080000       0.245168300000      -0.017877430000 
     -0.006920083000       0.125902300000       0.005267436000 
     -0.001646114000      -0.127504400000       0.009056044000 
      0.008079139000      -0.281737900000       0.031973170000 
! 16 NACdr matrix element (MCH) 1 3
      0.028105040000       0.091419940000      -0.212135800000 
     -0.005380241000      -0.033366690000      -0.243911800000 
     -0.020149730000      -0.095413080000       0.027865300000 
      0.025914960000      -0.046420800000       0.017587950000 
     -0.026324370000       0.029122780000       0.024588860000 
      0.000974831000       0.077771820000       0.010774670000 
! 16 NACdr matrix element (MCH) 2 1
      0.043331590000       0.005464539000       0.053079540000 
     -0.006122308000      -0.054735530000       0.065193920000 
     -0.034737080000      -0.245168300000       0.017877430000 
      0.006920083000      -0.125902300000      -0.005267436000 
      0.001646114000       0.127504400000      -0.009056044000 
     -0.008079139000       0.281737900000      -0.031973170000 
! 16 NACdr matrix element (MCH) 2 2
      0.000000000000       0.000000000000       0.000000000000 
      0.000000000000       0.000000000000       0.000000000000 
      0.000000000000       0.000000000000       0.000000000000 
      0.000000000000       0.000000000000       0.000000000000 
      0.000000000000       0.000000000000       0.000000000000 
      0.000000000000       0.000000000000       0.000000000000 
! 16 NACdr matrix element (MCH) 2 3
     -0.238190100000      -0.312578400000      -2.356619000000 
      0.559434600000       0.157548300000       1.827202000000 
     -0.210459800000      -0.432935400000       0.487390900000 
     -0.281955200000       0.486611700000      -0.115708200000 
     -0.019730330000      -0.571227900000      -0.153919500000 
      0.191881700000       0.672780800000       0.313017100000 
! 16 NACdr matrix element (MCH) 3 1
     -0.028105040000      -0.091419940000       0.212135800000 
      0.005380241000       0.033366690000       0.243911800000 
      0.020149730000       0.095413080000      -0.027865300000 
     -0.025914960000       0.046420800000      -0.017587950000 
      0.026324370000      -0.029122780000      -0.024588860000 
     -0.000974831000      -0.077771820000      -0.010774670000 
! 16 NACdr matrix element (MCH) 3 2
      0.238190100000       0.312578400000       2.356619000000 
     -0.559434600000      -0.157548300000      -1.827202000000 
      0.210459800000       0.432935400000      -0.487390900000 
      0.281955200000      -0.486611700000       0.115708200000 
      0.019730330000       0.571227900000       0.153919500000 
     -0.191881700000      -0.672780800000      -0.313017100000 
! 16 NACdr matrix element (MCH) 3 3
      0.000000000000       0.000000000000       0.000000000000 
      0.000000000000       0.000000000000       0.000000000000 
      0.000000000000       0.000000000000       0.000000000000 
      0.000000000000       0.000000000000       0.000000000000 
      0.000000000000       0.000000000000       0.000000000000 
      0.000000000000       0.000000000000       0.000000000000 
! 0 Step
 0 
! 1 Hamiltonian (MCH) in a.u.
      0.101898417800       0.000000000000       0.000000000000       0.000000000000      -0.000000000000      -0.000000000000 
      0.000000000000       0.000000000000       0.324361010400       0.000000000000      -0.000000000000      -0.000000000000 
     -0.000000000000      -0.000000000000      -0.000000000000      -0.000000000000       0.355057570600       0.000000000000 
! 2 U matrix
0.000000000 0.000000000 0.000000000 0.000000000 0.000000000 0.000000000 
0.000000000 0.000000000 0.000000000 0.000000000 0.000000000 0.000000000 
0.000000000 0.000000000 0.000000000 0.000000000 0.000000000 0.000000000 
! 3 Dipole moments X (MCH) in a.u.
      0.160265000000       0.000000000000       0.016685000000       0.000000000000       0.013352000000      -0.000000000000 
      0.016685000000       0.000000000000      -0.035265350000       0.000000000000      -0.041984000000      -0.000000000000 
      0.013352000000      -0.000000000000      -0.041984000000      -0.000000000000       0.152602400000       0.000000000000 
! 3 Dipole moments Y (MCH) in a.u.
      0.038825980000       0.000000000000      -0.008005000000       0.000000000000       0.009445000000      -0.000000000000 
     -0.008005000000       0.000000000000       0.062553340000       0.000000000000       0.015674000000      -0.000000000000 
      0.009445000000      -0.000000000000       0.015674000000      -0.000000000000       0.041458290000       0.000000000000 
! 3 Dipole moments Z (MCH) in a.u.
      1.191435400000       0.000000000000      -0.196788000000       0.000000000000      -1.210452000000      -0.000000000000 
     -0.196788000000       0.000000000000       0.572038800000       0.000000000000      -0.103742000000      -0.000000000000 
     -1.210452000000      -0.000000000000      -0.103742000000      -0.000000000000       1.086267400000       0.000000000000 
! 5 Coefficients (diag)
0.0000000000 0.0000000000
0.0000000000 0.0000000000
0.0000000000 0.0000000000
! 6 Hopping Probabilities
0.000000000 0.000000000
0.000000000 0.000000000
0.000000000 0.000000000
! 7 Ekin (a.u.)
0.000000000
! 8 states (diag, MCH)
0.000000000 0.000000000
! 9 Random number
0.000000000
! 10 Runtime (sec)
0.000000000
! 11 Geometry in a.u.
      0.080652433120      -0.001461559583      -0.123928224056 
     -0.077054958515      -0.010652110981       2.669247734093 
      1.661117819936      -0.071789124936      -1.815350145104 
      1.934479010083       0.116150977535       3.427161827625 
     -1.551524953153      -0.032826291880       3.657604666402 
     -1.933765893685       0.153880482074      -1.493253955833 
! 12 Velocities in a.u.
0.000000000 0.000000000 0.000000000
0.000000000 0.000000000 0.000000000
0.000000000 0.000000000 0.000000000
0.000000000 0.000000000 0.000000000
0.000000000 0.000000000 0.000000000
0.000000000 0.000000000 0.000000000
! 15 Gradients (MCH) State 1
      0.077866300000      -0.005274190000      -0.024225300000 
     -0.192654000000      -0.006917510000       0.190316000000 
      0.015836300000      -0.002070830000      -0.071399100000 
      0.075092700000       0.007779830000       0.009813430000 
      0.077664700000      -0.001275650000      -0.043754300000 
     -0.053805500000       0.007758340000      -0.060750600000 
! 15 Gradients (MCH) State 2
     -0.000665320000       0.003741580000      -0.067847000000 
     -0.150685000000      -0.004428620000       0.140829000000 
      0.032142000000       0.001971510000      -0.029386800000 
      0.067523200000      -0.001629920000       0.014676800000 
      0.070544000000       0.004777390000      -0.049255400000 
     -0.018858400000      -0.004431950000      -0.009016610000 
! 15 Gradients (MCH) State 3
      0.063239100000      -0.005973970000       0.190196000000 
     -0.179698000000      -0.005812820000      -0.027944800000 
      0.018740600000      -0.000819208000      -0.069021200000 
      0.077321500000       0.006343210000       0.007602340000 
      0.074295700000      -0.000104479000      -0.044023900000 
     -0.053899000000       0.006367270000      -0.056808300000 
! 16 NACdr matrix element (MCH)  1 1
      0.000000000000       0.000000000000       0.000000000000 
      0.000000000000       0.000000000000       0.000000000000 
      0.000000000000       0.000000000000       0.000000000000 
      0.000000000000       0.000000000000       0.000000000000 
      0.000000000000       0.000000000000       0.000000000000 
      0.000000000000       0.000000000000       0.000000000000 
! 16 NACdr matrix element (MCH) 1 2
      0.014408470000      -0.061635390000      -0.009178776000 
      0.011181410000       0.091258390000      -0.047715550000 
      0.011289790000       0.230904600000       0.003680068000 
     -0.003890006000       0.104478900000       0.005882774000 
     -0.004676134000      -0.080408520000       0.007143276000 
     -0.023699900000      -0.287013400000      -0.001320650000 
! 16 NACdr matrix element (MCH) 1 3
      0.023765470000       0.000807692600      -0.180068700000 
     -0.020235700000      -0.002419976000      -0.212728500000 
     -0.003442437000      -0.047753340000       0.016863460000 
      0.034422990000      -0.014529860000       0.019693030000 
     -0.029357090000       0.009835799000       0.035530850000 
      0.002363174000       0.056966290000       0.020804040000 
! 16 NACdr matrix element (MCH) 2 1
     -0.014408470000       0.061635390000       0.009178776000 
     -0.011181410000      -0.091258390000       0.047715550000 
     -0.011289790000      -0.230904600000      -0.003680068000 
      0.003890006000      -0.104478900000      -0.005882774000 
      0.004676134000       0.080408520000      -0.007143276000 
      0.023699900000       0.287013400000       0.001320650000 
! 16 NACdr matrix element (MCH) 2 2
      0.000000000000       0.000000000000       0.000000000000 
      0.000000000000       0.000000000000       0.000000000000 
      0.000000000000       0.000000000000       0.000000000000 
      0.000000000000       0.000000000000       0.000000000000 
      0.000000000000       0.000000000000       0.000000000000 
      0.000000000000       0.000000000000       0.000000000000 
! 16 NACdr matrix element (MCH) 2 3
     -0.393733700000      -0.241377900000      -1.636587000000 
      0.113644100000      -0.038344760000       0.923807900000 
      0.065023880000      -0.260019300000       0.298030700000 
     -0.057478530000       0.495380700000       0.029526300000 
     -0.007233551000      -0.385077500000      -0.002439493000 
      0.278365000000       0.431929400000       0.385092500000 
! 16 NACdr matrix element (MCH) 3 1
     -0.023765470000      -0.000807692600       0.180068700000 
      0.020235700000       0.002419976000       0.212728500000 
      0.003442437000       0.047753340000      -0.016863460000 
     -0.034422990000       0.014529860000      -0.019693030000 
      0.029357090000      -0.009835799000      -0.035530850000 
     -0.002363174000      -0.056966290000      -0.020804040000 
! 16 NACdr matrix element (MCH) 3 2
      0.393733700000       0.241377900000       1.636587000000 
     -0.113644100000       0.038344760000      -0.923807900000 
     -0.065023880000       0.260019300000      -0.298030700000 
      0.057478530000      -0.495380700000      -0.029526300000 
      0.007233551000       0.385077500000       0.002439493000 
     -0.278365000000      -0.431929400000      -0.385092500000 
! 16 NACdr matrix element (MCH) 3 3
      0.000000000000       0.000000000000       0.000000000000 
      0.000000000000       0.000000000000       0.000000000000 
      0.000000000000       0.000000000000       0.000000000000 
      0.000000000000       0.000000000000       0.000000000000 
      0.000000000000       0.000000000000       0.000000000000 
      0.000000000000       0.000000000000       0.000000000000 
! 0 Step
 0 
! 1 Hamiltonian (MCH) in a.u.
      0.033872893700       0.000000000000       0.000000000000       0.000000000000       0.000000000000       0.000000000000 
      0.000000000000       0.000000000000       0.340716360600       0.000000000000       0.000000000000       0.000000000000 
      0.000000000000       0.000000000000       0.000000000000       0.000000000000       0.379384931200       0.000000000000 
! 2 U matrix
0.000000000 0.000000000 0.000000000 0.000000000 0.000000000 0.000000000 
0.000000000 0.000000000 0.000000000 0.000000000 0.000000000 0.000000000 
0.000000000 0.000000000 0.000000000 0.000000000 0.000000000 0.000000000 
! 3 Dipole moments X (MCH) in a.u.
      0.017896840000       0.000000000000      -0.010804000000       0.000000000000      -0.013165000000       0.000000000000 
     -0.010804000000       0.000000000000      -0.073975130000       0.000000000000       0.040321000000       0.000000000000 
     -0.013165000000       0.000000000000       0.040321000000       0.000000000000       0.012862610000       0.000000000000 
! 3 Dipole moments Y (MCH) in a.u.
      0.054876020000       0.000000000000      -0.083728000000       0.000000000000       0.093358000000       0.000000000000 
     -0.083728000000       0.000000000000      -0.027530680000       0.000000000000       0.045198000000       0.000000000000 
      0.093358000000       0.000000000000       0.045198000000       0.000000000000       0.037162400000       0.000000000000 
! 3 Dipole moments Z (MCH) in a.u.
      1.676581230000       0.000000000000       0.212670000000       0.000000000000      -1.187009000000       0.000000000000 
      0.212670000000       0.000000000000       1.730561000000       0.000000000000       0.000954000000       0.000000000000 
     -1.187009000000       0.000000000000       0.000954000000       0.000000000000       1.602553350000       0.000000000000 
! 5 Coefficients (diag)
0.0000000000 0.0000000000
0.0000000000 0.0000000000
0.0000000000 0.0000000000
! 6 Hopping Probabilities
0.000000000 0.000000000
0.000000000 0.000000000
0.000000000 0.000000000
! 7 Ekin (a.u.)
0.000000000
! 8 states (diag, MCH)
0.000000000 0.000000000
! 9 Random number
0.000000000
! 10 Runtime (sec)
0.000000000
! 11 Geometry in a.u.
      0.016448130746       0.052825323567       0.006881791058 
     -0.009905359309      -0.037372923807       2.434830432148 
      1.597247372416      -0.095190106347      -0.828627356360 
      1.748602704202       0.047356244776       3.660107572359 
     -1.618158351314       0.215094662403       3.608569742724 
     -1.785909713112      -0.276969563494      -0.964327971591 
! 12 Velocities in a.u.
0.000000000 0.000000000 0.000000000
0.000000000 0.000000000 0.000000000
0.000000000 0.000000000 0.000000000
0.000000000 0.000000000 0.000000000
0.000000000 0.000000000 0.000000000
0.000000000 0.000000000 0.000000000
! 15 Gradients (MCH) State 1
      0.137852000000       0.019935600000      -0.072894000000 
     -0.033921700000      -0.025037500000      -0.078914900000 
     -0.133819000000       0.004814530000       0.074350500000 
      0.050822800000       0.003130160000       0.047730900000 
     -0.017924400000       0.011076300000       0.028424400000 
     -0.003010150000      -0.013919000000       0.001303050000 
! 15 Gradients (MCH) State 2
      0.094335200000      -0.034305400000      -0.087100200000 
      0.004408340000       0.005873680000      -0.086523000000 
     -0.143320000000       0.008086500000       0.115895000000 
      0.034472800000       0.009638840000       0.022452500000 
     -0.018667700000      -0.011422600000       0.002418490000 
      0.028771300000       0.022129000000       0.032857000000 
! 15 Gradients (MCH) State 3
      0.127635000000      -0.013937100000       0.183956000000 
     -0.030673900000      -0.000368661000      -0.342272000000 
     -0.130891000000       0.017214400000       0.078744600000 
      0.052822100000      -0.004538660000       0.045789900000 
     -0.019705600000       0.011698100000       0.024845800000 
      0.000813085000      -0.010068100000       0.008936600000 
! 16 NACdr matrix element (MCH)  1 1
      0.000000000000       0.000000000000       0.000000000000 
      0.000000000000       0.000000000000       0.000000000000 
      0.000000000000       0.000000000000       0.000000000000 
      0.000000000000       0.000000000000       0.000000000000 
      0.000000000000       0.000000000000       0.000000000000 
      0.000000000000       0.000000000000       0.000000000000 
! 16 NACdr matrix element (MCH) 1 2
     -0.063991450000      -0.102384600000       0.028606630000 
      0.010856220000       0.043306820000       0.055617930000 
      0.015710400000       0.259339800000      -0.033375980000 
     -0.003924341000       0.148318500000      -0.012790240000 
     -0.006613004000      -0.128595100000       0.006818710000 
      0.041009570000      -0.247880200000       0.017852070000 
! 16 NACdr matrix element (MCH) 1 3
      0.009936955000      -0.042569190000       0.216401000000 
     -0.010358100000      -0.052703600000       0.265310900000 
      0.008040432000      -0.033974890000      -0.013448770000 
     -0.020053210000      -0.020862690000      -0.018993730000 
      0.028430080000       0.038089390000      -0.023556150000 
     -0.012865220000       0.081187770000      -0.024509920000 
! 16 NACdr matrix element (MCH) 2 1
      0.063991450000       0.102384600000      -0.028606630000 
     -0.010856220000      -0.043306820000      -0.055617930000 
     -0.015710400000      -0.259339800000       0.033375980000 
      0.003924341000      -0.148318500000       0.012790240000 
      0.006613004000       0.128595100000      -0.006818710000 
     -0.041009570000       0.247880200000      -0.017852070000 
! 16 NACdr matrix element (MCH) 2 2
      0.000000000000       0.000000000000       0.000000000000 
      0.000000000000       0.000000000000       0.000000000000 
      0.000000000000       0.000000000000       0.000000000000 
      0.000000000000       0.000000000000       0.000000000000 
      0.000000000000       0.000000000000       0.000000000000 
      0.000000000000       0.000000000000       0.000000000000 
! 16 NACdr matrix element (MCH) 2 3
     -0.571798900000      -0.343361100000      -1.567366000000 
      0.076652840000       0.096303790000       1.335507000000 
      0.031122360000       0.727470300000       0.161512800000 
     -0.068569800000      -0.634456600000      -0.060189540000 
      0.100059200000       0.555099300000      -0.178582500000 
      0.431544600000      -0.403371300000       0.309593300000 
! 16 NACdr matrix element (MCH) 3 1
     -0.009936955000       0.042569190000      -0.216401000000 
      0.010358100000       0.052703600000      -0.265310900000 
     -0.008040432000       0.033974890000       0.013448770000 
      0.020053210000       0.020862690000       0.018993730000 
     -0.028430080000      -0.038089390000       0.023556150000 
      0.012865220000      -0.081187770000       0.024509920000 
! 16 NACdr matrix element (MCH) 3 2
      0.571798900000       0.343361100000       1.567366000000 
     -0.076652840000      -0.096303790000      -1.335507000000 
     -0.031122360000      -0.727470300000      -0.161512800000 
      0.068569800000       0.634456600000       0.060189540000 
     -0.100059200000      -0.555099300000       0.178582500000 
     -0.431544600000       0.403371300000      -0.309593300000 
! 16 NACdr matrix element (MCH) 3 3
      0.000000000000       0.000000000000       0.000000000000 
      0.000000000000       0.000000000000       0.000000000000 
      0.000000000000       0.000000000000       0.000000000000 
      0.000000000000       0.000000000000       0.000000000000 
      0.000000000000       0.000000000000       0.000000000000 
      0.000000000000       0.000000000000       0.000000000000 
! 0 Step
 0 
! 1 Hamiltonian (MCH) in a.u.
      0.048142837700       0.000000000000       0.000000000000       0.000000000000       0.000000000000       0.000000000000 
      0.000000000000       0.000000000000       0.337834422600       0.000000000000       0.000000000000       0.000000000000 
      0.000000000000       0.000000000000       0.000000000000       0.000000000000       0.364729053500       0.000000000000 
! 2 U matrix
0.000000000 0.000000000 0.000000000 0.000000000 0.000000000 0.000000000 
0.000000000 0.000000000 0.000000000 0.000000000 0.000000000 0.000000000 
0.000000000 0.000000000 0.000000000 0.000000000 0.000000000 0.000000000 
! 3 Dipole moments X (MCH) in a.u.
     -0.184020630000       0.000000000000      -0.026100000000       0.000000000000       0.021519000000       0.000000000000 
     -0.026100000000       0.000000000000      -0.354178150000       0.000000000000       0.056578000000       0.000000000000 
      0.021519000000       0.000000000000       0.056578000000       0.000000000000      -0.217439710000       0.000000000000 
! 3 Dipole moments Y (MCH) in a.u.
     -0.091930480000       0.000000000000      -0.007061000000       0.000000000000      -0.081308000000       0.000000000000 
     -0.007061000000       0.000000000000      -0.078738000000       0.000000000000      -0.024961000000       0.000000000000 
     -0.081308000000       0.000000000000      -0.024961000000       0.000000000000      -0.084508310000       0.000000000000 
! 3 Dipole moments Z (MCH) in a.u.
      1.474820960000       0.000000000000       0.460911000000       0.000000000000      -1.121708000000       0.000000000000 
      0.460911000000       0.000000000000       1.298565470000       0.000000000000       0.070420000000       0.000000000000 
     -1.121708000000       0.000000000000       0.070420000000       0.000000000000       1.349999570000       0.000000000000 
! 5 Coefficients (diag)
0.0000000000 0.0000000000
0.0000000000 0.0000000000
0.0000000000 0.0000000000
! 6 Hopping Probabilities
0.000000000 0.000000000
0.000000000 0.000000000
0.000000000 0.000000000
! 7 Ekin (a.u.)
0.000000000
! 8 states (diag, MCH)
0.000000000 0.000000000
! 9 Random number
0.000000000
! 10 Runtime (sec)
0.000000000
! 11 Geometry in a.u.
      0.050783554887      -0.026658888933      -0.026439404064 
      0.011359353869       0.035119449331       2.527241800362 
      1.528888187393       0.133565055904      -1.305814709647 
      1.694820997020      -0.272743440657       3.387233819081 
     -2.191481047617      -0.030859390159       3.390019467797 
     -1.794738804394      -0.000489625783      -0.882963942560 
! 12 Velocities in a.u.
0.000000000 0.000000000 0.000000000
0.000000000 0.000000000 0.000000000
0.000000000 0.000000000 0.000000000
0.000000000 0.000000000 0.000000000
0.000000000 0.000000000 0.000000000
0.000000000 0.000000000 0.000000000
! 15 Gradients (MCH) State 1
      0.058211400000      -0.011467300000      -0.083010100000 
      0.080874500000       0.014749100000       0.063836600000 
     -0.049599400000       0.003417180000       0.011897700000 
      0.002909170000      -0.005761640000      -0.020971600000 
     -0.102907000000      -0.000789827000       0.022997700000 
      0.010511000000      -0.000147481000       0.005249770000 
! 15 Gradients (MCH) State 2
      0.000469468000       0.013090500000      -0.091098700000 
      0.081664700000      -0.019739700000       0.007133210000 
     -0.043027100000      -0.024383100000       0.054527500000 
      0.000485735000       0.025239300000      -0.028601900000 
     -0.088652000000      -0.010459800000       0.014676400000 
      0.049059200000       0.016252700000       0.043363500000 
! 15 Gradients (MCH) State 3
      0.047844100000       0.004669460000       0.121183000000 
      0.085380900000       0.004497390000      -0.159806000000 
     -0.048791000000       0.009163940000       0.026178600000 
      0.002933320000      -0.013116700000      -0.025376500000 
     -0.102990000000       0.009706290000       0.020786900000 
      0.015623000000      -0.014920300000       0.017034400000 
! 16 NACdr matrix element (MCH)  1 1
      0.000000000000       0.000000000000       0.000000000000 
      0.000000000000       0.000000000000       0.000000000000 
      0.000000000000       0.000000000000       0.000000000000 
      0.000000000000       0.000000000000       0.000000000000 
      0.000000000000       0.000000000000       0.000000000000 
      0.000000000000       0.000000000000       0.000000000000 
! 16 NACdr matrix element (MCH) 1 2
      0.015803680000      -0.007208183000       0.062061050000 
     -0.025628150000       0.027787470000       0.090409940000 
     -0.012275460000       0.242015400000       0.006985680000 
      0.006068154000       0.108252300000       0.001555884000 
      0.008825266000      -0.092709520000      -0.012251670000 
      0.001089688000      -0.281728200000      -0.019465710000 
! 16 NACdr matrix element (MCH) 1 3
      0.011168680000      -0.033822230000      -0.194795800000 
     -0.009142508000      -0.037847680000      -0.218106300000 
     -0.014002950000       0.127891400000       0.024723540000 
      0.038172240000       0.058247460000       0.019543940000 
     -0.022520120000      -0.024236320000       0.011071520000 
      0.001934273000      -0.116561300000       0.010557410000 
! 16 NACdr matrix element (MCH) 2 1
     -0.015803680000       0.007208183000      -0.062061050000 
      0.025628150000      -0.027787470000      -0.090409940000 
      0.012275460000      -0.242015400000      -0.006985680000 
     -0.006068154000      -0.108252300000      -0.001555884000 
     -0.008825266000       0.092709520000       0.012251670000 
     -0.001089688000       0.281728200000       0.019465710000 
! 16 NACdr matrix element (MCH) 2 2
      0.000000000000       0.000000000000       0.000000000000 
      0.000000000000       0.000000000000       0.000000000000 
      0.000000000000       0.000000000000       0.000000000000 
      0.000000000000       0.000000000000       0.000000000000 
      0.000000000000       0.000000000000       0.000000000000 
      0.000000000000       0.000000000000       0.000000000000 
! 16 NACdr matrix element (MCH) 2 3
      0.692639200000      -0.130736100000       4.341311000000 
     -0.194251400000      -0.252741800000      -3.029638000000 
      0.058191390000      -0.433278300000      -0.852690600000 
      0.240384300000       0.560206100000       0.152000800000 
     -0.159757000000      -0.458146200000       0.041852480000 
     -0.635342800000       0.714146800000      -0.651193200000 
! 16 NACdr matrix element (MCH) 3 1
     -0.011168680000       0.033822230000       0.194795800000 
      0.009142508000       0.037847680000       0.218106300000 
      0.014002950000      -0.127891400000      -0.024723540000 
     -0.038172240000      -0.058247460000      -0.019543940000 
      0.022520120000       0.024236320000      -0.011071520000 
     -0.001934273000       0.116561300000      -0.010557410000 
! 16 NACdr matrix element (MCH) 3 2
     -0.692639200000       0.130736100000      -4.341311000000 
      0.194251400000       0.252741800000       3.029638000000 
     -0.058191390000       0.433278300000       0.852690600000 
     -0.240384300000      -0.560206100000      -0.152000800000 
      0.159757000000       0.458146200000      -0.041852480000 
      0.635342800000      -0.714146800000       0.651193200000 
! 16 NACdr matrix element (MCH) 3 3
      0.000000000000       0.000000000000       0.000000000000 
      0.000000000000       0.000000000000       0.000000000000 
      0.000000000000       0.000000000000       0.000000000000 
      0.000000000000       0.000000000000       0.000000000000 
      0.000000000000       0.000000000000       0.000000000000 
      0.000000000000       0.000000000000       0.000000000000 
! 0 Step
 0 
! 1 Hamiltonian (MCH) in a.u.
      0.052739175000       0.000000000000       0.000000000000       0.000000000000      -0.000000000000      -0.000000000000 
      0.000000000000       0.000000000000       0.322559449400       0.000000000000      -0.000000000000      -0.000000000000 
     -0.000000000000      -0.000000000000      -0.000000000000      -0.000000000000       0.387147835000       0.000000000000 
! 2 U matrix
0.000000000 0.000000000 0.000000000 0.000000000 0.000000000 0.000000000 
0.000000000 0.000000000 0.000000000 0.000000000 0.000000000 0.000000000 
0.000000000 0.000000000 0.000000000 0.000000000 0.000000000 0.000000000 
! 3 Dipole moments X (MCH) in a.u.
     -0.004227980000       0.000000000000       0.082513000000       0.000000000000       0.007761000000      -0.000000000000 
      0.082513000000       0.000000000000       0.399256750000       0.000000000000       0.041642000000      -0.000000000000 
      0.007761000000      -0.000000000000       0.041642000000      -0.000000000000       0.011804270000       0.000000000000 
! 3 Dipole moments Y (MCH) in a.u.
      0.188525860000       0.000000000000       0.130002000000       0.000000000000      -0.046480000000      -0.000000000000 
      0.130002000000       0.000000000000       0.343858850000       0.000000000000      -0.037352000000      -0.000000000000 
     -0.046480000000      -0.000000000000      -0.037352000000      -0.000000000000       0.199882100000       0.000000000000 
! 3 Dipole moments Z (MCH) in a.u.
      1.610777330000       0.000000000000      -0.101006000000       0.000000000000      -1.185843000000      -0.000000000000 
     -0.101006000000       0.000000000000       1.315815880000       0.000000000000      -0.031552000000      -0.000000000000 
     -1.185843000000      -0.000000000000      -0.031552000000      -0.000000000000       1.560090240000       0.000000000000 
! 5 Coefficients (diag)
0.0000000000 0.0000000000
0.0000000000 0.0000000000
0.0000000000 0.0000000000
! 6 Hopping Probabilities
0.000000000 0.000000000
0.000000000 0.000000000
0.000000000 0.000000000
! 7 Ekin (a.u.)
0.000000000
! 8 states (diag, MCH)
0.000000000 0.000000000
! 9 Random number
0.000000000
! 10 Runtime (sec)
0.000000000
! 11 Geometry in a.u.
     -0.064410558439      -0.039246344952       0.003300344192 
      0.023668813662      -0.028059590160       2.457039103425 
      2.277745152618       0.206711520326      -0.992313741962 
      1.664280992896       0.276533446036       3.548587150888 
     -1.806518330488       0.132255638502       3.624403153604 
     -1.697440055631       0.241674266868      -0.970886868255 
! 12 Velocities in a.u.
0.000000000 0.000000000 0.000000000
0.000000000 0.000000000 0.000000000
0.000000000 0.000000000 0.000000000
0.000000000 0.000000000 0.000000000
0.000000000 0.000000000 0.000000000
0.000000000 0.000000000 0.000000000
! 15 Gradients (MCH) State 1
     -0.160561000000      -0.021926200000      -0.024323200000 
      0.058192400000      -0.019131200000      -0.046754300000 
      0.088721100000       0.014310100000      -0.026078300000 
      0.019118000000       0.013851500000       0.021359900000 
     -0.061831900000       0.008968090000       0.041447900000 
      0.056361300000       0.003927750000       0.034348100000 
! 15 Gradients (MCH) State 2
     -0.042793700000       0.018223300000      -0.029882300000 
     -0.006120880000      -0.005639710000      -0.084098400000 
      0.026624000000       0.001032240000      -0.000719478000 
      0.024510400000      -0.001305720000       0.006984150000 
     -0.048787200000       0.007638810000       0.034252900000 
      0.046567400000      -0.019948900000       0.073463100000 
! 15 Gradients (MCH) State 3
     -0.144622000000       0.004802810000       0.250367000000 
      0.043885900000       0.001879690000      -0.321921000000 
      0.088570300000       0.006625120000      -0.024732200000 
      0.022695200000      -0.001140090000       0.020206700000 
     -0.063142500000       0.001715310000       0.039841500000 
      0.052613400000      -0.013882800000       0.036238900000 
! 16 NACdr matrix element (MCH)  1 1
      0.000000000000       0.000000000000       0.000000000000 
      0.000000000000       0.000000000000       0.000000000000 
      0.000000000000       0.000000000000       0.000000000000 
      0.000000000000       0.000000000000       0.000000000000 
      0.000000000000       0.000000000000       0.000000000000 
      0.000000000000       0.000000000000       0.000000000000 
! 16 NACdr matrix element (MCH) 1 2
     -0.053785590000      -0.168614600000      -0.006960629000 
     -0.020519960000       0.108420800000       0.022965700000 
      0.016562700000      -0.219421600000      -0.017616090000 
      0.008802628000      -0.104810200000       0.010469280000 
      0.006262174000       0.137310200000      -0.008584864000 
      0.018596260000       0.207877400000       0.026865760000 
! 16 NACdr matrix element (MCH) 1 3
      0.022186960000       0.135652300000       0.193011500000 
      0.011431780000      -0.116755800000       0.268710600000 
     -0.009369529000       0.008908494000      -0.015399140000 
     -0.026906620000       0.004070702000      -0.022521490000 
      0.020233490000      -0.005965555000      -0.018493490000 
     -0.012733660000      -0.011820450000      -0.018952750000 
! 16 NACdr matrix element (MCH) 2 1
      0.053785590000       0.168614600000       0.006960629000 
      0.020519960000      -0.108420800000      -0.022965700000 
     -0.016562700000       0.219421600000       0.017616090000 
     -0.008802628000       0.104810200000      -0.010469280000 
     -0.006262174000      -0.137310200000       0.008584864000 
     -0.018596260000      -0.207877400000      -0.026865760000 
! 16 NACdr matrix element (MCH) 2 2
      0.000000000000       0.000000000000       0.000000000000 
      0.000000000000       0.000000000000       0.000000000000 
      0.000000000000       0.000000000000       0.000000000000 
      0.000000000000       0.000000000000       0.000000000000 
      0.000000000000       0.000000000000       0.000000000000 
      0.000000000000       0.000000000000       0.000000000000 
! 16 NACdr matrix element (MCH) 2 3
      0.319759300000      -0.226727800000      -0.182282700000 
     -0.300472400000       0.121149100000       0.090281270000 
     -0.041409730000      -0.165327300000      -0.030851560000 
     -0.003357840000       0.264812100000      -0.036166390000 
      0.035669660000      -0.313504700000       0.058966830000 
     -0.010168210000       0.316388900000       0.098976290000 
! 16 NACdr matrix element (MCH) 3 1
     -0.022186960000      -0.135652300000      -0.193011500000 
     -0.011431780000       0.116755800000      -0.268710600000 
      0.009369529000      -0.008908494000       0.015399140000 
      0.026906620000      -0.004070702000       0.022521490000 
     -0.020233490000       0.005965555000       0.018493490000 
      0.012733660000       0.011820450000       0.018952750000 
! 16 NACdr matrix element (MCH) 3 2
     -0.319759300000       0.226727800000       0.182282700000 
      0.300472400000      -0.121149100000      -0.090281270000 
      0.041409730000       0.165327300000       0.030851560000 
      0.003357840000      -0.264812100000       0.036166390000 
     -0.035669660000       0.313504700000      -0.058966830000 
      0.010168210000      -0.316388900000      -0.098976290000 
! 16 NACdr matrix element (MCH) 3 3
      0.000000000000       0.000000000000       0.000000000000 
      0.000000000000       0.000000000000       0.000000000000 
      0.000000000000       0.000000000000       0.000000000000 
      0.000000000000       0.000000000000       0.000000000000 
      0.000000000000       0.000000000000       0.000000000000 
      0.000000000000       0.000000000000       0.000000000000 
! 0 Step
 0 
! 1 Hamiltonian (MCH) in a.u.
      0.065277234100       0.000000000000       0.000000000000       0.000000000000       0.000000000000       0.000000000000 
      0.000000000000       0.000000000000       0.365868449200       0.000000000000       0.000000000000       0.000000000000 
      0.000000000000       0.000000000000       0.000000000000       0.000000000000       0.393792930300       0.000000000000 
! 2 U matrix
0.000000000 0.000000000 0.000000000 0.000000000 0.000000000 0.000000000 
0.000000000 0.000000000 0.000000000 0.000000000 0.000000000 0.000000000 
0.000000000 0.000000000 0.000000000 0.000000000 0.000000000 0.000000000 
! 3 Dipole moments X (MCH) in a.u.
     -0.014250370000       0.000000000000      -0.026063000000       0.000000000000      -0.001673000000       0.000000000000 
     -0.026063000000       0.000000000000      -0.066204070000       0.000000000000       0.048518000000       0.000000000000 
     -0.001673000000       0.000000000000       0.048518000000       0.000000000000      -0.079304640000       0.000000000000 
! 3 Dipole moments Y (MCH) in a.u.
     -0.074994370000       0.000000000000       0.015443000000       0.000000000000      -0.004138000000       0.000000000000 
      0.015443000000       0.000000000000      -0.104817160000       0.000000000000       0.021628000000       0.000000000000 
     -0.004138000000       0.000000000000       0.021628000000       0.000000000000      -0.102712980000       0.000000000000 
! 3 Dipole moments Z (MCH) in a.u.
      1.476876000000       0.000000000000       0.836174000000       0.000000000000      -0.857769000000       0.000000000000 
      0.836174000000       0.000000000000       1.404317200000       0.000000000000      -0.001990000000       0.000000000000 
     -0.857769000000       0.000000000000      -0.001990000000       0.000000000000       1.369722480000       0.000000000000 
! 5 Coefficients (diag)
0.0000000000 0.0000000000
0.0000000000 0.0000000000
0.0000000000 0.0000000000
! 6 Hopping Probabilities
0.000000000 0.000000000
0.000000000 0.000000000
0.000000000 0.000000000
! 7 Ekin (a.u.)
0.000000000
! 8 states (diag, MCH)
0.000000000 0.000000000
! 9 Random number
0.000000000
! 10 Runtime (sec)
0.000000000
! 11 Geometry in a.u.
      0.065170107380       0.003081945657      -0.028370854646 
     -0.025541100090       0.018959335098       2.514851400287 
      1.309168860201       0.061694085151      -1.281581733379 
      1.731440335035      -0.209253048042       3.476660620594 
     -1.870290555705       0.021527008510       3.252265955998 
     -1.591421455576      -0.174101139325      -0.663719588141 
! 12 Velocities in a.u.
0.000000000 0.000000000 0.000000000
0.000000000 0.000000000 0.000000000
0.000000000 0.000000000 0.000000000
0.000000000 0.000000000 0.000000000
0.000000000 0.000000000 0.000000000
0.000000000 0.000000000 0.000000000
! 15 Gradients (MCH) State 1
      0.030463500000      -0.002557360000      -0.223607000000 
     -0.039668000000       0.008702250000       0.061511200000 
     -0.150147000000      -0.005067810000       0.100259000000 
      0.039131800000      -0.011725600000       0.001484820000 
     -0.031950300000       0.003654820000      -0.004673100000 
      0.152169000000       0.006993670000       0.065024700000 
! 15 Gradients (MCH) State 2
     -0.036385200000      -0.021131100000      -0.112528000000 
     -0.004085310000      -0.014158000000      -0.076200700000 
     -0.134698000000      -0.028235500000       0.126639000000 
      0.032298500000       0.026364000000      -0.001153400000 
     -0.030298000000      -0.019417100000      -0.015927300000 
      0.173168000000       0.056577800000       0.079170600000 
! 15 Gradients (MCH) State 3
     -0.044746900000       0.001121070000      -0.118854000000 
     -0.000481105000       0.010416600000      -0.086673300000 
     -0.136389000000       0.010800300000       0.132229000000 
      0.026198100000      -0.027437700000      -0.004120460000 
     -0.031118400000       0.019765500000      -0.013221800000 
      0.186538000000      -0.014665700000       0.090640900000 
! 16 NACdr matrix element (MCH)  1 1
      0.000000000000       0.000000000000       0.000000000000 
      0.000000000000       0.000000000000       0.000000000000 
      0.000000000000       0.000000000000       0.000000000000 
      0.000000000000       0.000000000000       0.000000000000 
      0.000000000000       0.000000000000       0.000000000000 
      0.000000000000       0.000000000000       0.000000000000 
! 16 NACdr matrix element (MCH) 1 2
     -0.026306320000      -0.052148070000       0.133070300000 
     -0.019415760000       0.106326000000       0.174175700000 
     -0.003789678000       0.176625400000      -0.018625630000 
     -0.006852148000       0.095558660000      -0.013353580000 
      0.021565120000      -0.069984500000      -0.014810420000 
      0.025390600000      -0.252490600000      -0.014859800000 
! 16 NACdr matrix element (MCH) 1 3
     -0.011470150000      -0.032099940000      -0.156095300000 
     -0.019658730000       0.069141710000      -0.172032400000 
     -0.017088860000       0.187049700000       0.012077820000 
      0.034093600000       0.101768800000       0.016919810000 
     -0.023233730000      -0.058225220000       0.008162307000 
      0.037776180000      -0.270288200000       0.014003420000 
! 16 NACdr matrix element (MCH) 2 1
      0.026306320000       0.052148070000      -0.133070300000 
      0.019415760000      -0.106326000000      -0.174175700000 
      0.003789678000      -0.176625400000       0.018625630000 
      0.006852148000      -0.095558660000       0.013353580000 
     -0.021565120000       0.069984500000       0.014810420000 
     -0.025390600000       0.252490600000       0.014859800000 
! 16 NACdr matrix element (MCH) 2 2
      0.000000000000       0.000000000000       0.000000000000 
      0.000000000000       0.000000000000       0.000000000000 
      0.000000000000       0.000000000000       0.000000000000 
      0.000000000000       0.000000000000       0.000000000000 
      0.000000000000       0.000000000000       0.000000000000 
      0.000000000000       0.000000000000       0.000000000000 
! 16 NACdr matrix element (MCH) 2 3
      2.205432000000       0.350611400000       5.397818000000 
     -1.060067000000       0.091816660000      -4.246505000000 
     -0.389167500000      -0.092033980000      -0.973320800000 
      0.479060100000      -0.099128590000       0.083158610000 
     -0.143973700000      -0.058101980000       0.248779500000 
     -1.089733000000      -0.189528100000      -0.510507700000 
! 16 NACdr matrix element (MCH) 3 1
      0.011470150000       0.032099940000       0.156095300000 
      0.019658730000      -0.069141710000       0.172032400000 
      0.017088860000      -0.187049700000      -0.012077820000 
     -0.034093600000      -0.101768800000      -0.016919810000 
      0.023233730000       0.058225220000      -0.008162307000 
     -0.037776180000       0.270288200000      -0.014003420000 
! 16 NACdr matrix element (MCH) 3 2
     -2.205432000000      -0.350611400000      -5.397818000000 
      1.060067000000      -0.091816660000       4.246505000000 
      0.389167500000       0.092033980000       0.973320800000 
     -0.479060100000       0.099128590000      -0.083158610000 
      0.143973700000       0.058101980000      -0.248779500000 
      1.089733000000       0.189528100000       0.510507700000 
! 16 NACdr matrix element (MCH) 3 3
      0.000000000000       0.000000000000       0.000000000000 
      0.000000000000       0.000000000000       0.000000000000 
      0.000000000000       0.000000000000       0.000000000000 
      0.000000000000       0.000000000000       0.000000000000 
      0.000000000000       0.000000000000       0.000000000000 
      0.000000000000       0.000000000000       0.000000000000 
! 0 Step
 0 
! 1 Hamiltonian (MCH) in a.u.
      0.070590915400       0.000000000000       0.000000000000       0.000000000000      -0.000000000000      -0.000000000000 
      0.000000000000       0.000000000000       0.314417012600       0.000000000000      -0.000000000000      -0.000000000000 
     -0.000000000000      -0.000000000000      -0.000000000000      -0.000000000000       0.354965604500       0.000000000000 
! 2 U matrix
0.000000000 0.000000000 0.000000000 0.000000000 0.000000000 0.000000000 
0.000000000 0.000000000 0.000000000 0.000000000 0.000000000 0.000000000 
0.000000000 0.000000000 0.000000000 0.000000000 0.000000000 0.000000000 
! 3 Dipole moments X (MCH) in a.u.
      0.075957830000       0.000000000000      -0.015334000000       0.000000000000       0.000688000000      -0.000000000000 
     -0.015334000000       0.000000000000       0.070756210000       0.000000000000       0.030743000000      -0.000000000000 
      0.000688000000      -0.000000000000       0.030743000000      -0.000000000000      -0.022646020000       0.000000000000 
! 3 Dipole moments Y (MCH) in a.u.
     -0.206598300000       0.000000000000       0.088494000000       0.000000000000      -0.088531000000      -0.000000000000 
      0.088494000000       0.000000000000      -0.236560110000       0.000000000000       0.001618000000      -0.000000000000 
     -0.088531000000      -0.000000000000       0.001618000000      -0.000000000000      -0.274211500000       0.000000000000 
! 3 Dipole moments Z (MCH) in a.u.
      1.156809770000       0.000000000000       1.102976000000       0.000000000000      -0.354685000000      -0.000000000000 
      1.102976000000       0.000000000000       1.041745020000       0.000000000000      -0.063707000000      -0.000000000000 
     -0.354685000000      -0.000000000000      -0.063707000000      -0.000000000000       1.207674170000       0.000000000000 
! 5 Coefficients (diag)
0.0000000000 0.0000000000
0.0000000000 0.0000000000
0.0000000000 0.0000000000
! 6 Hopping Probabilities
0.000000000 0.000000000
0.000000000 0.000000000
0.000000000 0.000000000
! 7 Ekin (a.u.)
0.000000000
! 8 states (diag, MCH)
0.000000000 0.000000000
! 9 Random number
0.000000000
! 10 Runtime (sec)
0.000000000
! 11 Geometry in a.u.
      0.040641242762      -0.035913158368      -0.162743022124 
     -0.052998886680       0.072705309842       2.655447621937 
      1.938124153058       0.090417576226      -1.094526348067 
      1.706230772557      -0.396982353337       2.960769810813 
     -1.534091705279      -0.201099514443       3.480085011410 
     -1.857783747355      -0.074909155855      -0.916252571401 
! 12 Velocities in a.u.
0.000000000 0.000000000 0.000000000
0.000000000 0.000000000 0.000000000
0.000000000 0.000000000 0.000000000
0.000000000 0.000000000 0.000000000
0.000000000 0.000000000 0.000000000
0.000000000 0.000000000 0.000000000
! 15 Gradients (MCH) State 1
      0.019016700000      -0.015930300000      -0.137660000000 
     -0.119361000000      -0.012848000000       0.252651000000 
      0.019542000000       0.003804870000      -0.007818850000 
     -0.032381600000       0.003984070000      -0.052483200000 
      0.112584000000       0.022748200000      -0.074070100000 
      0.000600102000      -0.001758880000       0.019381500000 
! 15 Gradients (MCH) State 2
     -0.001302360000      -0.026062800000       0.070057400000 
     -0.106889000000      -0.047580000000       0.048530500000 
      0.021874700000       0.000595600000      -0.005887070000 
     -0.026325600000       0.030246300000      -0.052816700000 
      0.107671000000       0.024621200000      -0.078362700000 
      0.004971920000       0.018179800000       0.018478600000 
! 15 Gradients (MCH) State 3
     -0.103094000000       0.023381100000       0.028149900000 
     -0.021855900000      -0.044864600000       0.054714000000 
      0.027344800000      -0.000285096000      -0.003964930000 
     -0.062607000000       0.008889030000      -0.008602140000 
      0.110874000000       0.029144900000      -0.069161400000 
      0.049337700000      -0.016265300000      -0.001135460000 
! 16 NACdr matrix element (MCH)  1 1
      0.000000000000       0.000000000000       0.000000000000 
      0.000000000000       0.000000000000       0.000000000000 
      0.000000000000       0.000000000000       0.000000000000 
      0.000000000000       0.000000000000       0.000000000000 
      0.000000000000       0.000000000000       0.000000000000 
      0.000000000000       0.000000000000       0.000000000000 
! 16 NACdr matrix element (MCH) 1 2
     -0.010313870000      -0.039927790000       0.218386600000 
      0.006732729000       0.165620800000       0.150831600000 
      0.011323680000      -0.006170011000      -0.025463050000 
     -0.028940010000       0.028110670000      -0.004374921000 
      0.030236050000      -0.033048520000      -0.041990290000 
     -0.014858690000      -0.092126960000      -0.030552910000 
! 16 NACdr matrix element (MCH) 1 3
      0.001429449000       0.188917700000       0.022863630000 
      0.056591640000      -0.217488000000       0.086200340000 
      0.001108828000       0.005886215000      -0.012411000000 
     -0.067233760000      -0.137183100000       0.012259250000 
      0.018377690000      -0.038384970000      -0.000917836200 
     -0.010338030000       0.225668800000      -0.006502392000 
! 16 NACdr matrix element (MCH) 2 1
      0.010313870000       0.039927790000      -0.218386600000 
     -0.006732729000      -0.165620800000      -0.150831600000 
     -0.011323680000       0.006170011000       0.025463050000 
      0.028940010000      -0.028110670000       0.004374921000 
     -0.030236050000       0.033048520000       0.041990290000 
      0.014858690000       0.092126960000       0.030552910000 
! 16 NACdr matrix element (MCH) 2 2
      0.000000000000       0.000000000000       0.000000000000 
      0.000000000000       0.000000000000       0.000000000000 
      0.000000000000       0.000000000000       0.000000000000 
      0.000000000000       0.000000000000       0.000000000000 
      0.000000000000       0.000000000000       0.000000000000 
      0.000000000000       0.000000000000       0.000000000000 
! 16 NACdr matrix element (MCH) 2 3
     -1.069341000000      -0.577567900000      -0.628549700000 
      0.797845600000      -0.764930700000       0.527659000000 
      0.043173920000       0.067734510000       0.001239700000 
     -0.128349500000       0.651155500000       0.417131000000 
     -0.063148170000       0.113943800000      -0.082537990000 
      0.418881100000       0.497082400000      -0.231587000000 
! 16 NACdr matrix element (MCH) 3 1
     -0.001429449000      -0.188917700000      -0.022863630000 
     -0.056591640000       0.217488000000      -0.086200340000 
     -0.001108828000      -0.005886215000       0.012411000000 
      0.067233760000       0.137183100000      -0.012259250000 
     -0.018377690000       0.038384970000       0.000917836200 
      0.010338030000      -0.225668800000       0.006502392000 
! 16 NACdr matrix element (MCH) 3 2
      1.069341000000       0.577567900000       0.628549700000 
     -0.797845600000       0.764930700000      -0.527659000000 
     -0.043173920000      -0.067734510000      -0.001239700000 
      0.128349500000      -0.651155500000      -0.417131000000 
      0.063148170000      -0.113943800000       0.082537990000 
     -0.418881100000      -0.497082400000       0.231587000000 
! 16 NACdr matrix element (MCH) 3 3
      0.000000000000       0.000000000000       0.000000000000 
      0.000000000000       0.000000000000       0.000000000000 
      0.000000000000       0.000000000000       0.000000000000 
      0.000000000000       0.000000000000       0.000000000000 
      0.000000000000       0.000000000000       0.000000000000 
      0.000000000000       0.000000000000       0.000000000000 
! 0 Step
 0 
! 1 Hamiltonian (MCH) in a.u.
      0.166922352500       0.000000000000       0.000000000000       0.000000000000       0.000000000000       0.000000000000 
      0.000000000000       0.000000000000       0.328695318000       0.000000000000       0.000000000000       0.000000000000 
      0.000000000000       0.000000000000       0.000000000000       0.000000000000       0.344290402300       0.000000000000 
! 2 U matrix
0.000000000 0.000000000 0.000000000 0.000000000 0.000000000 0.000000000 
0.000000000 0.000000000 0.000000000 0.000000000 0.000000000 0.000000000 
0.000000000 0.000000000 0.000000000 0.000000000 0.000000000 0.000000000 
! 3 Dipole moments X (MCH) in a.u.
      0.006334990000       0.000000000000      -0.029498000000       0.000000000000       0.005043000000       0.000000000000 
     -0.029498000000       0.000000000000       0.021298420000       0.000000000000       0.001442000000       0.000000000000 
      0.005043000000       0.000000000000       0.001442000000       0.000000000000       0.004391340000       0.000000000000 
! 3 Dipole moments Y (MCH) in a.u.
     -0.254657350000       0.000000000000       0.139544000000       0.000000000000      -0.051868000000       0.000000000000 
      0.139544000000       0.000000000000      -0.324217730000       0.000000000000      -0.010964000000       0.000000000000 
     -0.051868000000       0.000000000000      -0.010964000000       0.000000000000      -0.319955980000       0.000000000000 
! 3 Dipole moments Z (MCH) in a.u.
      1.029740680000       0.000000000000       1.086652000000       0.000000000000      -0.277856000000       0.000000000000 
      1.086652000000       0.000000000000       0.718104330000       0.000000000000      -0.172104000000       0.000000000000 
     -0.277856000000       0.000000000000      -0.172104000000       0.000000000000       1.008413970000       0.000000000000 
! 5 Coefficients (diag)
0.0000000000 0.0000000000
0.0000000000 0.0000000000
0.0000000000 0.0000000000
! 6 Hopping Probabilities
0.000000000 0.000000000
0.000000000 0.000000000
0.000000000 0.000000000
! 7 Ekin (a.u.)
0.000000000
! 8 states (diag, MCH)
0.000000000 0.000000000
! 9 Random number
0.000000000
! 10 Runtime (sec)
0.000000000
! 11 Geometry in a.u.
      0.074835536199      -0.099522187310      -0.395007286546 
     -0.069204723744       0.121171218937       2.904272041180 
      1.981072018723       0.306939790364      -1.456128066132 
      1.938022173057      -0.536168955800       2.804753180519 
     -1.912258668373      -0.422178465635       3.669006070724 
     -1.932992855229       0.151198763721      -1.236816438140 
! 12 Velocities in a.u.
0.000000000 0.000000000 0.000000000
0.000000000 0.000000000 0.000000000
0.000000000 0.000000000 0.000000000
0.000000000 0.000000000 0.000000000
0.000000000 0.000000000 0.000000000
0.000000000 0.000000000 0.000000000
! 15 Gradients (MCH) State 1
      0.040649100000      -0.041477200000      -0.102109000000 
     -0.044340400000       0.033656300000       0.175409000000 
      0.034982500000       0.012038400000      -0.028144700000 
      0.059115100000      -0.010560100000      -0.047516400000 
     -0.051737900000      -0.003378700000       0.010551500000 
     -0.038668400000       0.009721290000      -0.008191060000 
! 15 Gradients (MCH) State 2
      0.038422400000      -0.018472000000       0.037306000000 
     -0.048136600000       0.020365400000       0.026300500000 
      0.036303000000       0.007088070000      -0.024676600000 
      0.063546500000      -0.011753700000      -0.050742600000 
     -0.051085800000      -0.001696490000       0.016546800000 
     -0.039049500000       0.004468720000      -0.004734140000 
! 15 Gradients (MCH) State 3
     -0.018306100000      -0.018588000000       0.042698300000 
      0.002687060000      -0.024572200000       0.023876100000 
      0.030288000000       0.010896900000      -0.039474500000 
      0.051992700000       0.011441500000      -0.009904670000 
     -0.053305400000       0.011011900000       0.015291300000 
     -0.013356300000       0.009809880000      -0.032486600000 
! 16 NACdr matrix element (MCH)  1 1
      0.000000000000       0.000000000000       0.000000000000 
      0.000000000000       0.000000000000       0.000000000000 
      0.000000000000       0.000000000000       0.000000000000 
      0.000000000000       0.000000000000       0.000000000000 
      0.000000000000       0.000000000000       0.000000000000 
      0.000000000000       0.000000000000       0.000000000000 
! 16 NACdr matrix element (MCH) 1 2
     -0.022976570000       0.151558400000       0.229455300000 
      0.066619130000       0.103475100000       0.104720600000 
      0.003677399000      -0.039988310000      -0.059595080000 
     -0.080270520000      -0.073589190000       0.022921730000 
      0.039506000000      -0.097592080000      -0.057139320000 
     -0.013617410000      -0.018096360000      -0.060159850000 
! 16 NACdr matrix element (MCH) 1 3
      0.001704745000       0.070577270000      -0.168857600000 
      0.028264840000      -0.226458500000       0.040832190000 
     -0.023397880000       0.079851710000      -0.002069617000 
     -0.045734000000      -0.112506800000       0.027423030000 
      0.013638590000      -0.022843400000       0.036658110000 
      0.027754680000       0.198309300000       0.015449040000 
! 16 NACdr matrix element (MCH) 2 1
      0.022976570000      -0.151558400000      -0.229455300000 
     -0.066619130000      -0.103475100000      -0.104720600000 
     -0.003677399000       0.039988310000       0.059595080000 
      0.080270520000       0.073589190000      -0.022921730000 
     -0.039506000000       0.097592080000       0.057139320000 
      0.013617410000       0.018096360000       0.060159850000 
! 16 NACdr matrix element (MCH) 2 2
      0.000000000000       0.000000000000       0.000000000000 
      0.000000000000       0.000000000000       0.000000000000 
      0.000000000000       0.000000000000       0.000000000000 
      0.000000000000       0.000000000000       0.000000000000 
      0.000000000000       0.000000000000       0.000000000000 
      0.000000000000       0.000000000000       0.000000000000 
! 16 NACdr matrix element (MCH) 2 3
      0.504209900000      -3.063161000000      -0.584681000000 
     -0.471709400000      -0.095783920000       1.941865000000 
     -0.212581300000       0.804600100000      -0.058451480000 
      0.356388600000       0.777952200000      -0.942279500000 
     -0.274523300000       0.169470500000      -0.510003500000 
      0.098765080000       1.394371000000       0.150939900000 
! 16 NACdr matrix element (MCH) 3 1
     -0.001704745000      -0.070577270000       0.168857600000 
     -0.028264840000       0.226458500000      -0.040832190000 
      0.023397880000      -0.079851710000       0.002069617000 
      0.045734000000       0.112506800000      -0.027423030000 
     -0.013638590000       0.022843400000      -0.036658110000 
     -0.027754680000      -0.198309300000      -0.015449040000 
! 16 NACdr matrix element (MCH) 3 2
     -0.504209900000       3.063161000000       0.584681000000 
      0.471709400000       0.095783920000      -1.941865000000 
      0.212581300000      -0.804600100000       0.058451480000 
     -0.356388600000      -0.777952200000       0.942279500000 
      0.274523300000      -0.169470500000       0.510003500000 
     -0.098765080000      -1.394371000000      -0.150939900000 
! 16 NACdr matrix element (MCH) 3 3
      0.000000000000       0.000000000000       0.000000000000 
      0.000000000000       0.000000000000       0.000000000000 
      0.000000000000       0.000000000000       0.000000000000 
      0.000000000000       0.000000000000       0.000000000000 
      0.000000000000       0.000000000000       0.000000000000 
      0.000000000000       0.000000000000       0.000000000000 
! 0 Step
 0 
! 1 Hamiltonian (MCH) in a.u.
      0.026996245800       0.000000000000       0.000000000000       0.000000000000       0.000000000000       0.000000000000 
      0.000000000000       0.000000000000       0.314199073700       0.000000000000       0.000000000000       0.000000000000 
      0.000000000000       0.000000000000       0.000000000000       0.000000000000       0.358507981800       0.000000000000 
! 2 U matrix
0.000000000 0.000000000 0.000000000 0.000000000 0.000000000 0.000000000 
0.000000000 0.000000000 0.000000000 0.000000000 0.000000000 0.000000000 
0.000000000 0.000000000 0.000000000 0.000000000 0.000000000 0.000000000 
! 3 Dipole moments X (MCH) in a.u.
      0.134630150000       0.000000000000      -0.037858000000       0.000000000000      -0.026593000000       0.000000000000 
     -0.037858000000       0.000000000000       0.197244100000       0.000000000000      -0.002543000000       0.000000000000 
     -0.026593000000       0.000000000000      -0.002543000000       0.000000000000       0.158535060000       0.000000000000 
! 3 Dipole moments Y (MCH) in a.u.
     -0.082963100000       0.000000000000      -0.018646000000       0.000000000000       0.054937000000       0.000000000000 
     -0.018646000000       0.000000000000      -0.186091880000       0.000000000000       0.053016000000       0.000000000000 
      0.054937000000       0.000000000000       0.053016000000       0.000000000000      -0.110587010000       0.000000000000 
! 3 Dipole moments Z (MCH) in a.u.
      1.446658770000       0.000000000000       0.324328000000       0.000000000000      -1.141861000000       0.000000000000 
      0.324328000000       0.000000000000       1.174282860000       0.000000000000       0.136145000000       0.000000000000 
     -1.141861000000       0.000000000000       0.136145000000       0.000000000000       1.378695980000       0.000000000000 
! 5 Coefficients (diag)
0.0000000000 0.0000000000
0.0000000000 0.0000000000
0.0000000000 0.0000000000
! 6 Hopping Probabilities
0.000000000 0.000000000
0.000000000 0.000000000
0.000000000 0.000000000
! 7 Ekin (a.u.)
0.000000000
! 8 states (diag, MCH)
0.000000000 0.000000000
! 9 Random number
0.000000000
! 10 Runtime (sec)
0.000000000
! 11 Geometry in a.u.
     -0.012078604813       0.038709574941       0.006364434992 
     -0.035353677234       0.003600358128       2.490267250382 
      1.897599164686      -0.078711706852      -0.901644003638 
      1.909674970581      -0.240682363873       3.302152391540 
     -1.429283926785       0.121587126460       3.528956950246 
     -1.742955931934      -0.313135422946      -1.217848273629 
! 12 Velocities in a.u.
0.000000000 0.000000000 0.000000000
0.000000000 0.000000000 0.000000000
0.000000000 0.000000000 0.000000000
0.000000000 0.000000000 0.000000000
0.000000000 0.000000000 0.000000000
0.000000000 0.000000000 0.000000000
! 15 Gradients (MCH) State 1
      0.003006910000       0.028964000000      -0.002585080000 
     -0.164527000000       0.012230000000       0.084289000000 
      0.018641900000      -0.004497120000      -0.006481170000 
      0.065194000000      -0.014961200000       0.012627900000 
      0.094147600000      -0.003280600000      -0.066694800000 
     -0.016463300000      -0.018455100000      -0.021155900000 
! 15 Gradients (MCH) State 2
      0.001360140000      -0.017160900000      -0.018159400000 
     -0.127763000000       0.020446100000       0.035233500000 
     -0.009789850000      -0.007982940000       0.036309200000 
      0.051088200000       0.008297300000       0.008726870000 
      0.086685500000      -0.023454500000      -0.081570400000 
     -0.001581440000       0.019855000000       0.019460200000 
! 15 Gradients (MCH) State 3
      0.007457670000      -0.000716015000       0.231667000000 
     -0.166993000000       0.011317100000      -0.164595000000 
      0.015867900000       0.008245960000       0.001065840000 
      0.066122400000      -0.013956200000       0.008320690000 
      0.092465100000       0.004176760000      -0.068522500000 
     -0.014919800000      -0.009067590000      -0.007936190000 
! 16 NACdr matrix element (MCH)  1 1
      0.000000000000       0.000000000000       0.000000000000 
      0.000000000000       0.000000000000       0.000000000000 
      0.000000000000       0.000000000000       0.000000000000 
      0.000000000000       0.000000000000       0.000000000000 
      0.000000000000       0.000000000000       0.000000000000 
      0.000000000000       0.000000000000       0.000000000000 
! 16 NACdr matrix element (MCH) 1 2
      0.051169200000       0.076508080000      -0.023879510000 
      0.017602200000      -0.066713290000      -0.090079150000 
     -0.007178574000      -0.246555800000       0.029259140000 
     -0.011259540000      -0.114912200000       0.009209434000 
     -0.001030598000       0.116538300000       0.006067071000 
     -0.035819310000       0.240353000000      -0.019299050000 
! 16 NACdr matrix element (MCH) 1 3
      0.011837970000      -0.063455700000       0.199325600000 
      0.005891295000       0.016004340000       0.239465700000 
     -0.001595547000      -0.082849730000      -0.006493867000 
     -0.025524600000      -0.028633760000      -0.011970630000 
      0.033419970000       0.039810220000      -0.022109430000 
     -0.016627860000       0.102781700000      -0.027888030000 
! 16 NACdr matrix element (MCH) 2 1
     -0.051169200000      -0.076508080000       0.023879510000 
     -0.017602200000       0.066713290000       0.090079150000 
      0.007178574000       0.246555800000      -0.029259140000 
      0.011259540000       0.114912200000      -0.009209434000 
      0.001030598000      -0.116538300000      -0.006067071000 
      0.035819310000      -0.240353000000       0.019299050000 
! 16 NACdr matrix element (MCH) 2 2
      0.000000000000       0.000000000000       0.000000000000 
      0.000000000000       0.000000000000       0.000000000000 
      0.000000000000       0.000000000000       0.000000000000 
      0.000000000000       0.000000000000       0.000000000000 
      0.000000000000       0.000000000000       0.000000000000 
      0.000000000000       0.000000000000       0.000000000000 
! 16 NACdr matrix element (MCH) 2 3
     -0.108226000000       0.088152740000       2.251094000000 
      0.029895140000       0.109181300000      -1.493535000000 
      0.264921400000      -0.445360900000      -0.328511600000 
      0.111756500000       0.428588800000       0.028526300000 
     -0.049380910000      -0.432217400000       0.043602760000 
     -0.248310600000       0.254901300000      -0.495859000000 
! 16 NACdr matrix element (MCH) 3 1
     -0.011837970000       0.063455700000      -0.199325600000 
     -0.005891295000      -0.016004340000      -0.239465700000 
      0.001595547000       0.082849730000       0.006493867000 
      0.025524600000       0.028633760000       0.011970630000 
     -0.033419970000      -0.039810220000       0.022109430000 
      0.016627860000      -0.102781700000       0.027888030000 
! 16 NACdr matrix element (MCH) 3 2
      0.108226000000      -0.088152740000      -2.251094000000 
     -0.029895140000      -0.109181300000       1.493535000000 
     -0.264921400000       0.445360900000       0.328511600000 
     -0.111756500000      -0.428588800000      -0.028526300000 
      0.049380910000       0.432217400000      -0.043602760000 
      0.248310600000      -0.254901300000       0.495859000000 
! 16 NACdr matrix element (MCH) 3 3
      0.000000000000       0.000000000000       0.000000000000 
      0.000000000000       0.000000000000       0.000000000000 
      0.000000000000       0.000000000000       0.000000000000 
      0.000000000000       0.000000000000       0.000000000000 
      0.000000000000       0.000000000000       0.000000000000 
      0.000000000000       0.000000000000       0.000000000000 
! 0 Step
 0 
! 1 Hamiltonian (MCH) in a.u.
      0.054009988500       0.000000000000      -0.000000000000      -0.000000000000       0.000000000000       0.000000000000 
     -0.000000000000      -0.000000000000       0.307178902700       0.000000000000      -0.000000000000      -0.000000000000 
      0.000000000000       0.000000000000      -0.000000000000      -0.000000000000       0.346719540000       0.000000000000 
! 2 U matrix
0.000000000 0.000000000 0.000000000 0.000000000 0.000000000 0.000000000 
0.000000000 0.000000000 0.000000000 0.000000000 0.000000000 0.000000000 
0.000000000 0.000000000 0.000000000 0.000000000 0.000000000 0.000000000 
! 3 Dipole moments X (MCH) in a.u.
     -0.044402330000       0.000000000000       0.008901000000      -0.000000000000      -0.026277000000       0.000000000000 
      0.008901000000      -0.000000000000      -0.037246860000       0.000000000000      -0.026993000000      -0.000000000000 
     -0.026277000000       0.000000000000      -0.026993000000      -0.000000000000       0.235851590000       0.000000000000 
! 3 Dipole moments Y (MCH) in a.u.
     -0.229874880000       0.000000000000      -0.059078000000      -0.000000000000       0.083994000000       0.000000000000 
     -0.059078000000      -0.000000000000      -0.268082670000       0.000000000000      -0.024026000000      -0.000000000000 
      0.083994000000       0.000000000000      -0.024026000000      -0.000000000000      -0.301931960000       0.000000000000 
! 3 Dipole moments Z (MCH) in a.u.
      1.352880310000       0.000000000000      -1.180954000000      -0.000000000000       0.069421000000       0.000000000000 
     -1.180954000000      -0.000000000000       1.190027920000       0.000000000000      -0.009464000000      -0.000000000000 
      0.069421000000       0.000000000000      -0.009464000000      -0.000000000000       1.082441100000       0.000000000000 
! 5 Coefficients (diag)
0.0000000000 0.0000000000
0.0000000000 0.0000000000
0.0000000000 0.0000000000
! 6 Hopping Probabilities
0.000000000 0.000000000
0.000000000 0.000000000
0.000000000 0.000000000
! 7 Ekin (a.u.)
0.000000000
! 8 states (diag, MCH)
0.000000000 0.000000000
! 9 Random number
0.000000000
! 10 Runtime (sec)
0.000000000
! 11 Geometry in a.u.
     -0.014398496498      -0.010916165193      -0.168435387704 
      0.006318322460       0.064247955290       2.606584614521 
      2.075436263633      -0.015869096087      -0.916279355267 
      1.473341289009      -0.336583946619       3.416584211984 
     -1.593339081322      -0.312522004847       3.731474076970 
     -1.871776432741      -0.097737658902      -1.055010513691 
! 12 Velocities in a.u.
0.000000000 0.000000000 0.000000000
0.000000000 0.000000000 0.000000000
0.000000000 0.000000000 0.000000000
0.000000000 0.000000000 0.000000000
0.000000000 0.000000000 0.000000000
0.000000000 0.000000000 0.000000000
! 15 Gradients (MCH) State 1
     -0.048759000000      -0.000354020000      -0.138259000000 
      0.135921000000       0.002259390000       0.169026000000 
      0.050580600000      -0.001483860000      -0.003860400000 
     -0.120277000000       0.017798200000      -0.057800100000 
     -0.013554200000      -0.013297900000       0.024099600000 
     -0.003911960000      -0.004921810000       0.006793790000 
! 15 Gradients (MCH) State 2
     -0.045387100000      -0.008507780000       0.089403800000 
      0.131675000000      -0.034608600000      -0.064065800000 
      0.050217400000       0.003102550000      -0.002305850000 
     -0.113506000000       0.036592500000      -0.055956100000 
     -0.017728600000      -0.005146690000       0.025163800000 
     -0.005271120000       0.008568080000       0.007760150000 
! 15 Gradients (MCH) State 3
      0.060205400000       0.001646060000      -0.172705000000 
      0.065917400000      -0.035511100000       0.166879000000 
     -0.023844700000      -0.001629920000       0.021731600000 
     -0.110809000000       0.032509900000      -0.079109900000 
      0.004446040000       0.002816390000       0.012350000000 
      0.004084480000       0.000168642000       0.050854700000 
! 16 NACdr matrix element (MCH)  1 1
      0.000000000000       0.000000000000       0.000000000000 
      0.000000000000       0.000000000000       0.000000000000 
      0.000000000000       0.000000000000       0.000000000000 
      0.000000000000       0.000000000000       0.000000000000 
      0.000000000000       0.000000000000       0.000000000000 
      0.000000000000       0.000000000000       0.000000000000 
! 16 NACdr matrix element (MCH) 1 2
     -0.010260240000       0.074121280000      -0.241453900000 
      0.004947683000      -0.156135000000      -0.185103600000 
     -0.009351033000       0.012117550000       0.028025230000 
      0.032449410000       0.009560435000       0.035723200000 
     -0.027519120000       0.015417220000       0.039823930000 
      0.009932481000       0.027557660000       0.028779300000 
! 16 NACdr matrix element (MCH) 1 3
     -0.008877199000       0.120207600000       0.004976067000 
     -0.036075460000      -0.124355800000       0.014100560000 
     -0.003857191000       0.274956300000      -0.004305241000 
      0.010600640000       0.071588260000       0.025385550000 
      0.023769920000      -0.139590800000      -0.017202510000 
      0.006392901000      -0.172483800000      -0.000838975700 
! 16 NACdr matrix element (MCH) 2 1
      0.010260240000      -0.074121280000       0.241453900000 
     -0.004947683000       0.156135000000       0.185103600000 
      0.009351033000      -0.012117550000      -0.028025230000 
     -0.032449410000      -0.009560435000      -0.035723200000 
      0.027519120000      -0.015417220000      -0.039823930000 
     -0.009932481000      -0.027557660000      -0.028779300000 
! 16 NACdr matrix element (MCH) 2 2
      0.000000000000       0.000000000000       0.000000000000 
      0.000000000000       0.000000000000       0.000000000000 
      0.000000000000       0.000000000000       0.000000000000 
      0.000000000000       0.000000000000       0.000000000000 
      0.000000000000       0.000000000000       0.000000000000 
      0.000000000000       0.000000000000       0.000000000000 
! 16 NACdr matrix element (MCH) 2 3
     -0.479737000000       0.007679146000      -0.375905300000 
      0.205121900000       0.328250100000       0.324771400000 
      0.111618600000      -0.535877300000       0.160449100000 
      0.053130140000       0.450184000000       0.085259060000 
     -0.000658607600      -0.634361900000      -0.204804400000 
      0.106700700000       0.387832400000       0.011063380000 
! 16 NACdr matrix element (MCH) 3 1
      0.008877199000      -0.120207600000      -0.004976067000 
      0.036075460000       0.124355800000      -0.014100560000 
      0.003857191000      -0.274956300000       0.004305241000 
     -0.010600640000      -0.071588260000      -0.025385550000 
     -0.023769920000       0.139590800000       0.017202510000 
     -0.006392901000       0.172483800000       0.000838975700 
! 16 NACdr matrix element (MCH) 3 2
      0.479737000000      -0.007679146000       0.375905300000 
     -0.205121900000      -0.328250100000      -0.324771400000 
     -0.111618600000       0.535877300000      -0.160449100000 
     -0.053130140000      -0.450184000000      -0.085259060000 
      0.000658607600       0.634361900000       0.204804400000 
     -0.106700700000      -0.387832400000      -0.011063380000 
! 16 NACdr matrix element (MCH) 3 3
      0.000000000000       0.000000000000       0.000000000000 
      0.000000000000       0.000000000000       0.000000000000 
      0.000000000000       0.000000000000       0.000000000000 
      0.000000000000       0.000000000000       0.000000000000 
      0.000000000000       0.000000000000       0.000000000000 
      0.000000000000       0.000000000000       0.000000000000 
! 0 Step
 0 
! 1 Hamiltonian (MCH) in a.u.
      0.106700957500       0.000000000000      -0.000000000000      -0.000000000000       0.000000000000       0.000000000000 
     -0.000000000000      -0.000000000000       0.332077557900       0.000000000000      -0.000000000000      -0.000000000000 
      0.000000000000       0.000000000000      -0.000000000000      -0.000000000000       0.335158016600       0.000000000000 
! 2 U matrix
0.000000000 0.000000000 0.000000000 0.000000000 0.000000000 0.000000000 
0.000000000 0.000000000 0.000000000 0.000000000 0.000000000 0.000000000 
0.000000000 0.000000000 0.000000000 0.000000000 0.000000000 0.000000000 
! 3 Dipole moments X (MCH) in a.u.
     -0.082230930000       0.000000000000       0.031979000000      -0.000000000000      -0.069079000000       0.000000000000 
      0.031979000000      -0.000000000000      -0.068638590000       0.000000000000      -0.035280000000      -0.000000000000 
     -0.069079000000       0.000000000000      -0.035280000000      -0.000000000000      -0.191649810000       0.000000000000 
! 3 Dipole moments Y (MCH) in a.u.
      0.022750520000       0.000000000000      -0.112620000000      -0.000000000000      -0.103352000000       0.000000000000 
     -0.112620000000      -0.000000000000       0.029973340000       0.000000000000      -0.031602000000      -0.000000000000 
     -0.103352000000       0.000000000000      -0.031602000000      -0.000000000000      -0.173833740000       0.000000000000 
! 3 Dipole moments Z (MCH) in a.u.
      1.161087880000       0.000000000000       1.212732000000      -0.000000000000       0.003295000000       0.000000000000 
      1.212732000000      -0.000000000000       1.035186480000       0.000000000000      -0.026174000000      -0.000000000000 
      0.003295000000       0.000000000000      -0.026174000000      -0.000000000000       0.407230820000       0.000000000000 
! 5 Coefficients (diag)
0.0000000000 0.0000000000
0.0000000000 0.0000000000
0.0000000000 0.0000000000
! 6 Hopping Probabilities
0.000000000 0.000000000
0.000000000 0.000000000
0.000000000 0.000000000
! 7 Ekin (a.u.)
0.000000000
! 8 states (diag, MCH)
0.000000000 0.000000000
! 9 Random number
0.000000000
! 10 Runtime (sec)
0.000000000
! 11 Geometry in a.u.
     -0.044348218159       0.093311959924      -0.185401883318 
      0.046873549517      -0.052540085207       2.704584785959 
      1.774329400027      -0.254782480065      -1.303266689951 
      1.530195093593       0.084438662949       3.604317452259 
     -1.619387365522       0.253759985237       3.635840160956 
     -1.808355373121      -0.464465712644      -1.919738994222 
! 12 Velocities in a.u.
0.000000000 0.000000000 0.000000000
0.000000000 0.000000000 0.000000000
0.000000000 0.000000000 0.000000000
0.000000000 0.000000000 0.000000000
0.000000000 0.000000000 0.000000000
0.000000000 0.000000000 0.000000000
! 15 Gradients (MCH) State 1
      0.005173220000       0.058322000000      -0.056418400000 
      0.130745000000      -0.007364350000       0.215210000000 
      0.012569900000      -0.015599700000      -0.031399100000 
     -0.106454000000      -0.010623900000      -0.051410400000 
     -0.003085610000       0.004597420000       0.002720340000 
     -0.038947900000      -0.029331400000      -0.078702500000 
! 15 Gradients (MCH) State 2
      0.013299000000       0.022244900000       0.139583000000 
      0.123382000000      -0.000289312000       0.012646300000 
      0.014013200000      -0.010227000000      -0.029259200000 
     -0.104142000000      -0.000905974000      -0.051025500000 
     -0.005724430000       0.004594020000       0.003525820000 
     -0.040828200000      -0.015416600000      -0.075470500000 
! 15 Gradients (MCH) State 3
      0.015027800000      -0.007171510000      -0.130957000000 
      0.131330000000       0.015847400000       0.179370000000 
     -0.002550030000       0.007625680000       0.026934100000 
     -0.104129000000      -0.012767300000      -0.051496700000 
     -0.005346530000      -0.002643100000       0.002941340000 
     -0.034333200000      -0.000891139000      -0.026791800000 
! 16 NACdr matrix element (MCH)  1 1
      0.000000000000       0.000000000000       0.000000000000 
      0.000000000000       0.000000000000       0.000000000000 
      0.000000000000       0.000000000000       0.000000000000 
      0.000000000000       0.000000000000       0.000000000000 
      0.000000000000       0.000000000000       0.000000000000 
      0.000000000000       0.000000000000       0.000000000000 
! 16 NACdr matrix element (MCH) 1 2
      0.008722361000      -0.147595400000       0.218194200000 
     -0.012695070000      -0.010130150000       0.185928000000 
      0.011859440000       0.019857020000      -0.024994710000 
     -0.030304970000       0.026839120000      -0.045347820000 
      0.039698860000       0.030039300000      -0.036887030000 
     -0.010208380000       0.053088600000      -0.028000660000 
! 16 NACdr matrix element (MCH) 1 3
     -0.080211940000      -0.092497650000      -0.014646780000 
      0.003024361000      -0.016808790000       0.019442220000 
      0.034496200000       0.292788000000      -0.049607280000 
     -0.003872547000       0.095366630000      -0.015261490000 
     -0.011201990000      -0.081109960000       0.009871042000 
      0.037776400000      -0.221967900000       0.049221320000 
! 16 NACdr matrix element (MCH) 2 1
     -0.008722361000       0.147595400000      -0.218194200000 
      0.012695070000       0.010130150000      -0.185928000000 
     -0.011859440000      -0.019857020000       0.024994710000 
      0.030304970000      -0.026839120000       0.045347820000 
     -0.039698860000      -0.030039300000       0.036887030000 
      0.010208380000      -0.053088600000       0.028000660000 
! 16 NACdr matrix element (MCH) 2 2
      0.000000000000       0.000000000000       0.000000000000 
      0.000000000000       0.000000000000       0.000000000000 
      0.000000000000       0.000000000000       0.000000000000 
      0.000000000000       0.000000000000       0.000000000000 
      0.000000000000       0.000000000000       0.000000000000 
      0.000000000000       0.000000000000       0.000000000000 
! 16 NACdr matrix element (MCH) 2 3
     -1.475278000000      -4.716312000000      -4.916011000000 
     -3.370295000000       1.085106000000       2.006517000000 
      1.288170000000       5.933111000000      -0.817095800000 
      0.736903700000      -4.835447000000       0.350638800000 
      1.189667000000       4.372093000000      -0.093075780000 
      1.634952000000      -1.838522000000       3.468186000000 
! 16 NACdr matrix element (MCH) 3 1
      0.080211940000       0.092497650000       0.014646780000 
     -0.003024361000       0.016808790000      -0.019442220000 
     -0.034496200000      -0.292788000000       0.049607280000 
      0.003872547000      -0.095366630000       0.015261490000 
      0.011201990000       0.081109960000      -0.009871042000 
     -0.037776400000       0.221967900000      -0.049221320000 
! 16 NACdr matrix element (MCH) 3 2
      1.475278000000       4.716312000000       4.916011000000 
      3.370295000000      -1.085106000000      -2.006517000000 
     -1.288170000000      -5.933111000000       0.817095800000 
     -0.736903700000       4.835447000000      -0.350638800000 
     -1.189667000000      -4.372093000000       0.093075780000 
     -1.634952000000       1.838522000000      -3.468186000000 
! 16 NACdr matrix element (MCH) 3 3
      0.000000000000       0.000000000000       0.000000000000 
      0.000000000000       0.000000000000       0.000000000000 
      0.000000000000       0.000000000000       0.000000000000 
      0.000000000000       0.000000000000       0.000000000000 
      0.000000000000       0.000000000000       0.000000000000 
      0.000000000000       0.000000000000       0.000000000000 
! 0 Step
 0 
! 1 Hamiltonian (MCH) in a.u.
      0.054714542100       0.000000000000       0.000000000000       0.000000000000       0.000000000000       0.000000000000 
      0.000000000000       0.000000000000       0.327184363100       0.000000000000       0.000000000000       0.000000000000 
      0.000000000000       0.000000000000       0.000000000000       0.000000000000       0.359249202900       0.000000000000 
! 2 U matrix
0.000000000 0.000000000 0.000000000 0.000000000 0.000000000 0.000000000 
0.000000000 0.000000000 0.000000000 0.000000000 0.000000000 0.000000000 
0.000000000 0.000000000 0.000000000 0.000000000 0.000000000 0.000000000 
! 3 Dipole moments X (MCH) in a.u.
      0.139396030000       0.000000000000      -0.012236000000       0.000000000000      -0.021650000000       0.000000000000 
     -0.012236000000       0.000000000000      -0.021983020000       0.000000000000       0.082189000000       0.000000000000 
     -0.021650000000       0.000000000000       0.082189000000       0.000000000000       0.113111670000       0.000000000000 
! 3 Dipole moments Y (MCH) in a.u.
      0.124692360000       0.000000000000      -0.075670000000       0.000000000000       0.050897000000       0.000000000000 
     -0.075670000000       0.000000000000       0.120464020000       0.000000000000       0.049736000000       0.000000000000 
      0.050897000000       0.000000000000       0.049736000000       0.000000000000       0.118733300000       0.000000000000 
! 3 Dipole moments Z (MCH) in a.u.
      1.478149000000       0.000000000000       0.239454000000       0.000000000000      -1.184650000000       0.000000000000 
      0.239454000000       0.000000000000       1.231278230000       0.000000000000       0.062038000000       0.000000000000 
     -1.184650000000       0.000000000000       0.062038000000       0.000000000000       1.372930790000       0.000000000000 
! 5 Coefficients (diag)
0.0000000000 0.0000000000
0.0000000000 0.0000000000
0.0000000000 0.0000000000
! 6 Hopping Probabilities
0.000000000 0.000000000
0.000000000 0.000000000
0.000000000 0.000000000
! 7 Ekin (a.u.)
0.000000000
! 8 states (diag, MCH)
0.000000000 0.000000000
! 9 Random number
0.000000000
! 10 Runtime (sec)
0.000000000
! 11 Geometry in a.u.
      0.026152937027       0.034423482715      -0.055008654761 
     -0.038651337791      -0.048671521088       2.525359865148 
      1.905810346901       0.025492652365      -1.036818932234 
      1.984072636825       0.117275796278       3.640898831498 
     -1.540567461760       0.305000725128       3.473745236830 
     -2.123673227625      -0.181395489312      -1.123039250986 
! 12 Velocities in a.u.
0.000000000 0.000000000 0.000000000
0.000000000 0.000000000 0.000000000
0.000000000 0.000000000 0.000000000
0.000000000 0.000000000 0.000000000
0.000000000 0.000000000 0.000000000
0.000000000 0.000000000 0.000000000
! 15 Gradients (MCH) State 1
      0.062155200000       0.019690500000      -0.043499400000 
     -0.150939000000      -0.013511300000       0.071030600000 
      0.020454900000       0.001389700000      -0.007574250000 
      0.086566300000       0.007896150000       0.043763500000 
      0.055392600000      -0.003059720000      -0.033176300000 
     -0.073630400000      -0.012405300000      -0.030544100000 
! 15 Gradients (MCH) State 2
     -0.008956590000      -0.003654340000      -0.053759500000 
     -0.089376600000       0.015724300000       0.034479600000 
      0.011201700000      -0.005023690000       0.030128800000 
      0.067798000000       0.009990200000       0.036854000000 
      0.046367600000      -0.024687700000      -0.047441100000 
     -0.027034200000       0.007651160000      -0.000261791000 
! 15 Gradients (MCH) State 3
      0.042519200000       0.003104120000       0.198228000000 
     -0.137004000000       0.018084000000      -0.174894000000 
      0.023331500000       0.001822330000      -0.004895490000 
      0.087540700000       0.000538355000       0.042909500000 
      0.050666200000      -0.012564000000      -0.035180000000 
     -0.067053500000      -0.010984900000      -0.026167600000 
! 16 NACdr matrix element (MCH)  1 1
      0.000000000000       0.000000000000       0.000000000000 
      0.000000000000       0.000000000000       0.000000000000 
      0.000000000000       0.000000000000       0.000000000000 
      0.000000000000       0.000000000000       0.000000000000 
      0.000000000000       0.000000000000       0.000000000000 
      0.000000000000       0.000000000000       0.000000000000 
! 16 NACdr matrix element (MCH) 1 2
      0.037451340000       0.122484800000      -0.019546810000 
     -0.020205490000      -0.091165410000      -0.056277390000 
      0.001789292000      -0.210273900000       0.015391020000 
      0.006383560000      -0.121602100000       0.013262920000 
      0.006662684000       0.094163020000      -0.013263130000 
     -0.025371080000       0.230481200000      -0.002304113000 
! 16 NACdr matrix element (MCH) 1 3
      0.005031639000      -0.032671670000      -0.202793000000 
      0.008820951000       0.116739000000      -0.229270700000 
     -0.008324232000       0.020735900000       0.015056840000 
      0.021351290000       0.011189830000       0.018402710000 
     -0.035401670000      -0.028602510000       0.026855750000 
      0.006207726000      -0.071781890000       0.019255930000 
! 16 NACdr matrix element (MCH) 2 1
     -0.037451340000      -0.122484800000       0.019546810000 
      0.020205490000       0.091165410000       0.056277390000 
     -0.001789292000       0.210273900000      -0.015391020000 
     -0.006383560000       0.121602100000      -0.013262920000 
     -0.006662684000      -0.094163020000       0.013263130000 
      0.025371080000      -0.230481200000       0.002304113000 
! 16 NACdr matrix element (MCH) 2 2
      0.000000000000       0.000000000000       0.000000000000 
      0.000000000000       0.000000000000       0.000000000000 
      0.000000000000       0.000000000000       0.000000000000 
      0.000000000000       0.000000000000       0.000000000000 
      0.000000000000       0.000000000000       0.000000000000 
      0.000000000000       0.000000000000       0.000000000000 
! 16 NACdr matrix element (MCH) 2 3
     -1.080499000000      -0.228871600000      -1.606989000000 
      0.455328300000       0.023760530000       1.186591000000 
      0.054855430000       0.537199100000       0.228383400000 
     -0.094856110000      -0.567409300000       0.082320920000 
      0.050650320000       0.565536000000      -0.152983000000 
      0.613821300000      -0.333511500000       0.261291300000 
! 16 NACdr matrix element (MCH) 3 1
     -0.005031639000       0.032671670000       0.202793000000 
     -0.008820951000      -0.116739000000       0.229270700000 
      0.008324232000      -0.020735900000      -0.015056840000 
     -0.021351290000      -0.011189830000      -0.018402710000 
      0.035401670000       0.028602510000      -0.026855750000 
     -0.006207726000       0.071781890000      -0.019255930000 
! 16 NACdr matrix element (MCH) 3 2
      1.080499000000       0.228871600000       1.606989000000 
     -0.455328300000      -0.023760530000      -1.186591000000 
     -0.054855430000      -0.537199100000      -0.228383400000 
      0.094856110000       0.567409300000      -0.082320920000 
     -0.050650320000      -0.565536000000       0.152983000000 
     -0.613821300000       0.333511500000      -0.261291300000 
! 16 NACdr matrix element (MCH) 3 3
      0.000000000000       0.000000000000       0.000000000000 
      0.000000000000       0.000000000000       0.000000000000 
      0.000000000000       0.000000000000       0.000000000000 
      0.000000000000       0.000000000000       0.000000000000 
      0.000000000000       0.000000000000       0.000000000000 
      0.000000000000       0.000000000000       0.000000000000 
! 0 Step
 0 
! 1 Hamiltonian (MCH) in a.u.
      0.044718540100       0.000000000000       0.000000000000       0.000000000000       0.000000000000       0.000000000000 
      0.000000000000       0.000000000000       0.302803715800       0.000000000000       0.000000000000       0.000000000000 
      0.000000000000       0.000000000000       0.000000000000       0.000000000000       0.321244892700       0.000000000000 
! 2 U matrix
0.000000000 0.000000000 0.000000000 0.000000000 0.000000000 0.000000000 
0.000000000 0.000000000 0.000000000 0.000000000 0.000000000 0.000000000 
0.000000000 0.000000000 0.000000000 0.000000000 0.000000000 0.000000000 
! 3 Dipole moments X (MCH) in a.u.
      0.085533580000       0.000000000000      -0.039198000000       0.000000000000      -0.029788000000       0.000000000000 
     -0.039198000000       0.000000000000       0.008372000000       0.000000000000       0.070835000000       0.000000000000 
     -0.029788000000       0.000000000000       0.070835000000       0.000000000000       0.033577380000       0.000000000000 
! 3 Dipole moments Y (MCH) in a.u.
     -0.136728150000       0.000000000000      -0.028190000000       0.000000000000       0.001244000000       0.000000000000 
     -0.028190000000       0.000000000000      -0.208723490000       0.000000000000       0.058141000000       0.000000000000 
      0.001244000000       0.000000000000       0.058141000000       0.000000000000      -0.206786210000       0.000000000000 
! 3 Dipole moments Z (MCH) in a.u.
      1.324937770000       0.000000000000       0.731321000000       0.000000000000      -0.956368000000       0.000000000000 
      0.731321000000       0.000000000000       1.010006000000       0.000000000000       0.200958000000       0.000000000000 
     -0.956368000000       0.000000000000       0.200958000000       0.000000000000       1.036012860000       0.000000000000 
! 5 Coefficients (diag)
0.0000000000 0.0000000000
0.0000000000 0.0000000000
0.0000000000 0.0000000000
! 6 Hopping Probabilities
0.000000000 0.000000000
0.000000000 0.000000000
0.000000000 0.000000000
! 7 Ekin (a.u.)
0.000000000
! 8 states (diag, MCH)
0.000000000 0.000000000
! 9 Random number
0.000000000
! 10 Runtime (sec)
0.000000000
! 11 Geometry in a.u.
      0.034549369599       0.032855936609      -0.106174990568 
     -0.037017067849       0.018535685456       2.606875108281 
      1.842551391847      -0.082127128545      -1.401226021720 
      1.801335300654      -0.252639116892       3.467724304773 
     -1.608457037588      -0.029270848785       3.560958970557 
     -1.932467966751      -0.284716727585      -1.196037399692 
! 12 Velocities in a.u.
0.000000000 0.000000000 0.000000000
0.000000000 0.000000000 0.000000000
0.000000000 0.000000000 0.000000000
0.000000000 0.000000000 0.000000000
0.000000000 0.000000000 0.000000000
0.000000000 0.000000000 0.000000000
! 15 Gradients (MCH) State 1
      0.036543900000       0.027187400000      -0.058425100000 
     -0.106243000000       0.009231700000       0.143252000000 
      0.030330100000      -0.006847200000      -0.041798400000 
      0.046294600000      -0.013017200000       0.010189900000 
      0.038753300000       0.001212260000      -0.021711600000 
     -0.045678500000      -0.017766900000      -0.031506600000 
! 15 Gradients (MCH) State 2
     -0.008055720000      -0.006674260000       0.007932490000 
     -0.072677200000      -0.002709560000       0.029682400000 
      0.029103100000      -0.012768100000      -0.010934200000 
      0.041837800000       0.016564600000       0.011770200000 
      0.033808200000      -0.012672000000      -0.030015500000 
     -0.024016200000       0.018259200000      -0.008435270000 
! 15 Gradients (MCH) State 3
      0.014415300000       0.004225710000       0.056079700000 
     -0.097089400000       0.004270150000      -0.015311600000 
      0.027750700000       0.012778800000      -0.020623800000 
      0.044945200000      -0.021147600000       0.006860930000 
      0.035948700000       0.017573100000      -0.023559900000 
     -0.025970600000      -0.017700200000      -0.003445340000 
! 16 NACdr matrix element (MCH)  1 1
      0.000000000000       0.000000000000       0.000000000000 
      0.000000000000       0.000000000000       0.000000000000 
      0.000000000000       0.000000000000       0.000000000000 
      0.000000000000       0.000000000000       0.000000000000 
      0.000000000000       0.000000000000       0.000000000000 
      0.000000000000       0.000000000000       0.000000000000 
! 16 NACdr matrix element (MCH) 1 2
     -0.050555820000      -0.110598500000       0.107532300000 
     -0.014833460000       0.112015100000       0.143026300000 
      0.003782325000       0.177535800000      -0.028162700000 
     -0.003525543000       0.091719790000      -0.014789590000 
      0.020166730000      -0.072223330000      -0.023450790000 
      0.031876820000      -0.206537500000      -0.001280039000 
! 16 NACdr matrix element (MCH) 1 3
      0.016749850000      -0.030703770000       0.170539200000 
      0.027384170000       0.006893819000       0.159019500000 
      0.001399588000      -0.144350700000      -0.001681172000 
     -0.034339490000      -0.065892740000      -0.017923770000 
      0.024217770000       0.050039450000      -0.020162060000 
     -0.027957820000       0.186517900000      -0.029881350000 
! 16 NACdr matrix element (MCH) 2 1
      0.050555820000       0.110598500000      -0.107532300000 
      0.014833460000      -0.112015100000      -0.143026300000 
     -0.003782325000      -0.177535800000       0.028162700000 
      0.003525543000      -0.091719790000       0.014789590000 
     -0.020166730000       0.072223330000       0.023450790000 
     -0.031876820000       0.206537500000       0.001280039000 
! 16 NACdr matrix element (MCH) 2 2
      0.000000000000       0.000000000000       0.000000000000 
      0.000000000000       0.000000000000       0.000000000000 
      0.000000000000       0.000000000000       0.000000000000 
      0.000000000000       0.000000000000       0.000000000000 
      0.000000000000       0.000000000000       0.000000000000 
      0.000000000000       0.000000000000       0.000000000000 
! 16 NACdr matrix element (MCH) 2 3
     -1.433982000000      -0.269307300000      -7.776913000000 
      0.763337400000       0.137066400000       5.361731000000 
     -0.223499000000       0.266604900000       1.323263000000 
     -0.358365100000      -0.341719800000      -0.009548125000 
     -0.010197190000       0.163849300000      -0.196395600000 
      1.259964000000       0.040061380000       1.294251000000 
! 16 NACdr matrix element (MCH) 3 1
     -0.016749850000       0.030703770000      -0.170539200000 
     -0.027384170000      -0.006893819000      -0.159019500000 
     -0.001399588000       0.144350700000       0.001681172000 
      0.034339490000       0.065892740000       0.017923770000 
     -0.024217770000      -0.050039450000       0.020162060000 
      0.027957820000      -0.186517900000       0.029881350000 
! 16 NACdr matrix element (MCH) 3 2
      1.433982000000       0.269307300000       7.776913000000 
     -0.763337400000      -0.137066400000      -5.361731000000 
      0.223499000000      -0.266604900000      -1.323263000000 
      0.358365100000       0.341719800000       0.009548125000 
      0.010197190000      -0.163849300000       0.196395600000 
     -1.259964000000      -0.040061380000      -1.294251000000 
! 16 NACdr matrix element (MCH) 3 3
      0.000000000000       0.000000000000       0.000000000000 
      0.000000000000       0.000000000000       0.000000000000 
      0.000000000000       0.000000000000       0.000000000000 
      0.000000000000       0.000000000000       0.000000000000 
      0.000000000000       0.000000000000       0.000000000000 
      0.000000000000       0.000000000000       0.000000000000 
! 0 Step
 0 
! 1 Hamiltonian (MCH) in a.u.
      0.057244138200       0.000000000000       0.000000000000       0.000000000000       0.000000000000       0.000000000000 
      0.000000000000       0.000000000000       0.327817773400       0.000000000000       0.000000000000       0.000000000000 
      0.000000000000       0.000000000000       0.000000000000       0.000000000000       0.353972560600       0.000000000000 
! 2 U matrix
0.000000000 0.000000000 0.000000000 0.000000000 0.000000000 0.000000000 
0.000000000 0.000000000 0.000000000 0.000000000 0.000000000 0.000000000 
0.000000000 0.000000000 0.000000000 0.000000000 0.000000000 0.000000000 
! 3 Dipole moments X (MCH) in a.u.
      0.018220280000       0.000000000000       0.025561000000       0.000000000000       0.013129000000       0.000000000000 
      0.025561000000       0.000000000000      -0.053998790000       0.000000000000      -0.084814000000       0.000000000000 
      0.013129000000       0.000000000000      -0.084814000000       0.000000000000      -0.089043690000       0.000000000000 
! 3 Dipole moments Y (MCH) in a.u.
      0.105691120000       0.000000000000       0.021556000000       0.000000000000       0.077221000000       0.000000000000 
      0.021556000000       0.000000000000       0.141621280000       0.000000000000      -0.000722000000       0.000000000000 
      0.077221000000       0.000000000000      -0.000722000000       0.000000000000       0.099918210000       0.000000000000 
! 3 Dipole moments Z (MCH) in a.u.
      1.442048160000       0.000000000000      -0.939275000000       0.000000000000      -0.765915000000       0.000000000000 
     -0.939275000000       0.000000000000       1.271685970000       0.000000000000      -0.100849000000       0.000000000000 
     -0.765915000000       0.000000000000      -0.100849000000       0.000000000000       1.161660290000       0.000000000000 
! 5 Coefficients (diag)
0.0000000000 0.0000000000
0.0000000000 0.0000000000
0.0000000000 0.0000000000
! 6 Hopping Probabilities
0.000000000 0.000000000
0.000000000 0.000000000
0.000000000 0.000000000
! 7 Ekin (a.u.)
0.000000000
! 8 states (diag, MCH)
0.000000000 0.000000000
! 9 Random number
0.000000000
! 10 Runtime (sec)
0.000000000
! 11 Geometry in a.u.
      0.063750646492       0.021707784489      -0.102052470601 
     -0.052667743174      -0.040318324242       2.559213697529 
      1.758404964931      -0.117185031274      -1.264439443656 
      1.385745402775       0.269203281497       3.324778514667 
     -1.370485510522       0.060713654478       4.014465515444 
     -1.800952734808       0.089002958763      -1.030256707298 
! 12 Velocities in a.u.
0.000000000 0.000000000 0.000000000
0.000000000 0.000000000 0.000000000
0.000000000 0.000000000 0.000000000
0.000000000 0.000000000 0.000000000
0.000000000 0.000000000 0.000000000
0.000000000 0.000000000 0.000000000
! 15 Gradients (MCH) State 1
      0.060010000000       0.006616790000      -0.101582000000 
      0.123005000000       0.013578100000       0.162784000000 
     -0.010727800000      -0.004620890000      -0.014447400000 
     -0.183886000000      -0.022719600000      -0.082452800000 
      0.019433700000       0.003139630000       0.037044500000 
     -0.007834320000       0.004005970000      -0.001345650000 
! 15 Gradients (MCH) State 2
      0.015606200000       0.007113570000       0.026960100000 
      0.146868000000       0.051770800000       0.014977200000 
     -0.006823290000       0.018540600000       0.002211090000 
     -0.178985000000      -0.072194200000      -0.084748700000 
      0.012375200000       0.021022600000       0.027748900000 
      0.010959400000      -0.026253300000       0.012851400000 
! 15 Gradients (MCH) State 3
      0.009246530000      -0.010305500000      -0.048151700000 
      0.156910000000       0.021096700000       0.052563700000 
     -0.014882500000      -0.012200400000       0.022737900000 
     -0.191742000000      -0.006733530000      -0.090555700000 
      0.013435300000      -0.012914400000       0.031506500000 
      0.027032700000       0.021057100000       0.031899300000 
! 16 NACdr matrix element (MCH)  1 1
      0.000000000000       0.000000000000       0.000000000000 
      0.000000000000       0.000000000000       0.000000000000 
      0.000000000000       0.000000000000       0.000000000000 
      0.000000000000       0.000000000000       0.000000000000 
      0.000000000000       0.000000000000       0.000000000000 
      0.000000000000       0.000000000000       0.000000000000 
! 16 NACdr matrix element (MCH) 1 2
      0.016189990000      -0.031693300000      -0.169025400000 
      0.002815740000       0.070772110000      -0.162107400000 
      0.004470912000       0.131190500000       0.013006960000 
      0.003767340000       0.104645200000       0.011264410000 
     -0.012811920000      -0.076618170000       0.036310840000 
     -0.006458307000      -0.193173800000       0.022238960000 
! 16 NACdr matrix element (MCH) 1 3
     -0.012884790000      -0.046897280000       0.151781700000 
      0.039205980000       0.001794777000       0.139195700000 
      0.018744290000       0.199263800000      -0.018426180000 
     -0.049224890000       0.133420000000      -0.024981060000 
      0.013633940000      -0.069770660000      -0.014946710000 
     -0.014251420000      -0.242400700000      -0.008525842000 
! 16 NACdr matrix element (MCH) 2 1
     -0.016189990000       0.031693300000       0.169025400000 
     -0.002815740000      -0.070772110000       0.162107400000 
     -0.004470912000      -0.131190500000      -0.013006960000 
     -0.003767340000      -0.104645200000      -0.011264410000 
      0.012811920000       0.076618170000      -0.036310840000 
      0.006458307000       0.193173800000      -0.022238960000 
! 16 NACdr matrix element (MCH) 2 2
      0.000000000000       0.000000000000       0.000000000000 
      0.000000000000       0.000000000000       0.000000000000 
      0.000000000000       0.000000000000       0.000000000000 
      0.000000000000       0.000000000000       0.000000000000 
      0.000000000000       0.000000000000       0.000000000000 
      0.000000000000       0.000000000000       0.000000000000 
! 16 NACdr matrix element (MCH) 2 3
      1.459060000000       0.009635224000       5.457978000000 
     -0.871020300000      -0.307435600000      -4.241279000000 
      0.055577300000      -0.191139000000      -0.878766300000 
      0.284172000000       0.361120200000       0.092815860000 
      0.128579000000      -0.039142020000       0.307891900000 
     -1.053280000000       0.165074400000      -0.736349300000 
! 16 NACdr matrix element (MCH) 3 1
      0.012884790000       0.046897280000      -0.151781700000 
     -0.039205980000      -0.001794777000      -0.139195700000 
     -0.018744290000      -0.199263800000       0.018426180000 
      0.049224890000      -0.133420000000       0.024981060000 
     -0.013633940000       0.069770660000       0.014946710000 
      0.014251420000       0.242400700000       0.008525842000 
! 16 NACdr matrix element (MCH) 3 2
     -1.459060000000      -0.009635224000      -5.457978000000 
      0.871020300000       0.307435600000       4.241279000000 
     -0.055577300000       0.191139000000       0.878766300000 
     -0.284172000000      -0.361120200000      -0.092815860000 
     -0.128579000000       0.039142020000      -0.307891900000 
      1.053280000000      -0.165074400000       0.736349300000 
! 16 NACdr matrix element (MCH) 3 3
      0.000000000000       0.000000000000       0.000000000000 
      0.000000000000       0.000000000000       0.000000000000 
      0.000000000000       0.000000000000       0.000000000000 
      0.000000000000       0.000000000000       0.000000000000 
      0.000000000000       0.000000000000       0.000000000000 
      0.000000000000       0.000000000000       0.000000000000 
! 0 Step
 0 
! 1 Hamiltonian (MCH) in a.u.
      0.037314989100       0.000000000000       0.000000000000       0.000000000000       0.000000000000       0.000000000000 
      0.000000000000       0.000000000000       0.307627534900       0.000000000000       0.000000000000       0.000000000000 
      0.000000000000       0.000000000000       0.000000000000       0.000000000000       0.371711608700       0.000000000000 
! 2 U matrix
0.000000000 0.000000000 0.000000000 0.000000000 0.000000000 0.000000000 
0.000000000 0.000000000 0.000000000 0.000000000 0.000000000 0.000000000 
0.000000000 0.000000000 0.000000000 0.000000000 0.000000000 0.000000000 
! 3 Dipole moments X (MCH) in a.u.
     -0.056726870000       0.000000000000      -0.030772000000       0.000000000000       0.010872000000       0.000000000000 
     -0.030772000000       0.000000000000      -0.200522570000       0.000000000000      -0.051554000000       0.000000000000 
      0.010872000000       0.000000000000      -0.051554000000       0.000000000000      -0.057571170000       0.000000000000 
! 3 Dipole moments Y (MCH) in a.u.
     -0.303386740000       0.000000000000      -0.058212000000       0.000000000000      -0.104328000000       0.000000000000 
     -0.058212000000       0.000000000000      -0.315862780000       0.000000000000       0.006220000000       0.000000000000 
     -0.104328000000       0.000000000000       0.006220000000       0.000000000000      -0.290338550000       0.000000000000 
! 3 Dipole moments Z (MCH) in a.u.
      1.560292840000       0.000000000000      -0.034041000000       0.000000000000      -1.185701000000       0.000000000000 
     -0.034041000000       0.000000000000       1.346203640000       0.000000000000      -0.043058000000       0.000000000000 
     -1.185701000000       0.000000000000      -0.043058000000       0.000000000000       1.535185060000       0.000000000000 
! 5 Coefficients (diag)
0.0000000000 0.0000000000
0.0000000000 0.0000000000
0.0000000000 0.0000000000
! 6 Hopping Probabilities
0.000000000 0.000000000
0.000000000 0.000000000
0.000000000 0.000000000
! 7 Ekin (a.u.)
0.000000000
! 8 states (diag, MCH)
0.000000000 0.000000000
! 9 Random number
0.000000000
! 10 Runtime (sec)
0.000000000
! 11 Geometry in a.u.
      0.033456939431      -0.045515344996       0.020290308724 
      0.003062298235       0.096448426939       2.455634459839 
      1.773377350239      -0.025542642712      -1.276620685886 
      1.567213787649      -0.357276435010       3.652765796196 
     -1.784395714563      -0.537773558503       3.620794857381 
     -1.997107339747       0.122443292210      -0.969927303849 
! 12 Velocities in a.u.
0.000000000 0.000000000 0.000000000
0.000000000 0.000000000 0.000000000
0.000000000 0.000000000 0.000000000
0.000000000 0.000000000 0.000000000
0.000000000 0.000000000 0.000000000
0.000000000 0.000000000 0.000000000
! 15 Gradients (MCH) State 1
      0.041187900000      -0.019301700000       0.046599800000 
      0.028970600000       0.067491200000      -0.076066800000 
      0.021319200000       0.000123783000      -0.029804700000 
      0.016303000000      -0.019508400000       0.030187600000 
     -0.056717000000      -0.037302300000       0.050682200000 
     -0.051063700000       0.008497300000      -0.021598200000 
! 15 Gradients (MCH) State 2
     -0.000820727000       0.014141900000       0.014034600000 
      0.039225500000       0.007162600000      -0.090952500000 
      0.013584600000      -0.000858607000       0.013323400000 
      0.015448000000      -0.003257130000       0.013076700000 
     -0.054398600000      -0.012139800000       0.035968300000 
     -0.013038900000      -0.005048920000       0.014549500000 
! 15 Gradients (MCH) State 3
      0.031230900000       0.000982752000       0.313860000000 
      0.033846700000       0.010717500000      -0.338605000000 
      0.023416500000       0.007436330000      -0.029458300000 
      0.018284200000      -0.007767070000       0.027787800000 
     -0.058029800000      -0.018030400000       0.046025600000 
     -0.048748400000       0.006660820000      -0.019610500000 
! 16 NACdr matrix element (MCH)  1 1
      0.000000000000       0.000000000000       0.000000000000 
      0.000000000000       0.000000000000       0.000000000000 
      0.000000000000       0.000000000000       0.000000000000 
      0.000000000000       0.000000000000       0.000000000000 
      0.000000000000       0.000000000000       0.000000000000 
      0.000000000000       0.000000000000       0.000000000000 
! 16 NACdr matrix element (MCH) 1 2
      0.027956560000      -0.029563400000       0.007048537000 
     -0.048555750000      -0.008039059000      -0.032882570000 
      0.002809473000       0.245402000000       0.011925790000 
      0.013956930000       0.133349800000       0.026419290000 
      0.019294360000      -0.104397500000      -0.014593670000 
     -0.020702490000      -0.254563800000      -0.005730422000 
! 16 NACdr matrix element (MCH) 1 3
      0.002422847000      -0.042273970000       0.182614400000 
     -0.007975170000       0.174019000000       0.282834000000 
      0.004022831000      -0.011470600000      -0.015438740000 
     -0.022375720000      -0.011911010000      -0.024465350000 
      0.022244700000      -0.023239380000      -0.023092430000 
     -0.001625358000      -0.048757290000      -0.015435040000 
! 16 NACdr matrix element (MCH) 2 1
     -0.027956560000       0.029563400000      -0.007048537000 
      0.048555750000       0.008039059000       0.032882570000 
     -0.002809473000      -0.245402000000      -0.011925790000 
     -0.013956930000      -0.133349800000      -0.026419290000 
     -0.019294360000       0.104397500000       0.014593670000 
      0.020702490000       0.254563800000       0.005730422000 
! 16 NACdr matrix element (MCH) 2 2
      0.000000000000       0.000000000000       0.000000000000 
      0.000000000000       0.000000000000       0.000000000000 
      0.000000000000       0.000000000000       0.000000000000 
      0.000000000000       0.000000000000       0.000000000000 
      0.000000000000       0.000000000000       0.000000000000 
      0.000000000000       0.000000000000       0.000000000000 
! 16 NACdr matrix element (MCH) 2 3
      0.586404100000      -0.090947580000       0.275118200000 
     -0.201597900000       0.113751800000      -0.163426800000 
     -0.092176980000       0.274606100000      -0.022685020000 
     -0.014076870000      -0.349839500000      -0.102105200000 
     -0.050510680000       0.291839500000       0.079400960000 
     -0.227438000000      -0.239668800000      -0.064276290000 
! 16 NACdr matrix element (MCH) 3 1
     -0.002422847000       0.042273970000      -0.182614400000 
      0.007975170000      -0.174019000000      -0.282834000000 
     -0.004022831000       0.011470600000       0.015438740000 
      0.022375720000       0.011911010000       0.024465350000 
     -0.022244700000       0.023239380000       0.023092430000 
      0.001625358000       0.048757290000       0.015435040000 
! 16 NACdr matrix element (MCH) 3 2
     -0.586404100000       0.090947580000      -0.275118200000 
      0.201597900000      -0.113751800000       0.163426800000 
      0.092176980000      -0.274606100000       0.022685020000 
      0.014076870000       0.349839500000       0.102105200000 
      0.050510680000      -0.291839500000      -0.079400960000 
      0.227438000000       0.239668800000       0.064276290000 
! 16 NACdr matrix element (MCH) 3 3
      0.000000000000       0.000000000000       0.000000000000 
      0.000000000000       0.000000000000       0.000000000000 
      0.000000000000       0.000000000000       0.000000000000 
      0.000000000000       0.000000000000       0.000000000000 
      0.000000000000       0.000000000000       0.000000000000 
      0.000000000000       0.000000000000       0.000000000000 
! 0 Step
 0 
! 1 Hamiltonian (MCH) in a.u.
      0.071861132800       0.000000000000       0.000000000000       0.000000000000       0.000000000000       0.000000000000 
      0.000000000000       0.000000000000       0.299377516200       0.000000000000       0.000000000000       0.000000000000 
      0.000000000000       0.000000000000       0.000000000000       0.000000000000       0.347295313700       0.000000000000 
! 2 U matrix
0.000000000 0.000000000 0.000000000 0.000000000 0.000000000 0.000000000 
0.000000000 0.000000000 0.000000000 0.000000000 0.000000000 0.000000000 
0.000000000 0.000000000 0.000000000 0.000000000 0.000000000 0.000000000 
! 3 Dipole moments X (MCH) in a.u.
      0.005376050000       0.000000000000       0.011121000000       0.000000000000      -0.037453000000       0.000000000000 
      0.011121000000       0.000000000000       0.011849570000       0.000000000000       0.030632000000       0.000000000000 
     -0.037453000000       0.000000000000       0.030632000000       0.000000000000       0.290471600000       0.000000000000 
! 3 Dipole moments Y (MCH) in a.u.
      0.085932090000       0.000000000000      -0.056992000000       0.000000000000      -0.103536000000       0.000000000000 
     -0.056992000000       0.000000000000       0.107779240000       0.000000000000       0.024777000000       0.000000000000 
     -0.103536000000       0.000000000000       0.024777000000       0.000000000000       0.224630070000       0.000000000000 
! 3 Dipole moments Z (MCH) in a.u.
      1.451864720000       0.000000000000      -1.201520000000       0.000000000000      -0.055874000000       0.000000000000 
     -1.201520000000       0.000000000000       1.088921700000       0.000000000000      -0.028427000000       0.000000000000 
     -0.055874000000       0.000000000000      -0.028427000000       0.000000000000       1.066703110000       0.000000000000 
! 5 Coefficients (diag)
0.0000000000 0.0000000000
0.0000000000 0.0000000000
0.0000000000 0.0000000000
! 6 Hopping Probabilities
0.000000000 0.000000000
0.000000000 0.000000000
0.000000000 0.000000000
! 7 Ekin (a.u.)
0.000000000
! 8 states (diag, MCH)
0.000000000 0.000000000
! 9 Random number
0.000000000
! 10 Runtime (sec)
0.000000000
! 11 Geometry in a.u.
     -0.021781982557      -0.050916126814      -0.232888016918 
      0.007918530442       0.001639139269       2.666839216737 
      1.940806475670       0.191889124563      -1.368553355065 
      1.545575201743       0.139539464438       3.818690800782 
     -1.666136694536      -0.023751980228       3.786248296639 
     -1.670905553326       0.275810927590      -1.129368843241 
! 12 Velocities in a.u.
0.000000000 0.000000000 0.000000000
0.000000000 0.000000000 0.000000000
0.000000000 0.000000000 0.000000000
0.000000000 0.000000000 0.000000000
0.000000000 0.000000000 0.000000000
0.000000000 0.000000000 0.000000000
! 15 Gradients (MCH) State 1
     -0.123823000000      -0.018692800000      -0.157744000000 
      0.035941800000      -0.000139027000       0.120015000000 
      0.047203100000       0.013043600000      -0.037989100000 
     -0.012562200000       0.005640760000       0.016110200000 
     -0.019504200000       0.000484372000       0.032517800000 
      0.072744400000      -0.000336836000       0.027089200000 
! 15 Gradients (MCH) State 2
     -0.115032000000       0.006515130000       0.037240800000 
      0.033550600000       0.012985500000      -0.090542000000 
      0.045526700000       0.010318200000      -0.033247500000 
     -0.008391710000      -0.011514400000       0.020601700000 
     -0.023610900000       0.001246490000       0.036112000000 
      0.067957100000      -0.019550900000       0.029835100000 
! 15 Gradients (MCH) State 3
     -0.038579600000       0.021253100000      -0.225107000000 
     -0.019623000000      -0.000597828000       0.125829000000 
     -0.005145630000      -0.007901390000       0.006975430000 
     -0.004093990000       0.004487650000      -0.002863600000 
     -0.003216830000      -0.001472880000       0.017419400000 
      0.070659100000      -0.015768700000       0.077745900000 
! 16 NACdr matrix element (MCH)  1 1
      0.000000000000       0.000000000000       0.000000000000 
      0.000000000000       0.000000000000       0.000000000000 
      0.000000000000       0.000000000000       0.000000000000 
      0.000000000000       0.000000000000       0.000000000000 
      0.000000000000       0.000000000000       0.000000000000 
      0.000000000000       0.000000000000       0.000000000000 
! 16 NACdr matrix element (MCH) 1 2
     -0.012580140000      -0.129643800000      -0.303589600000 
      0.020047060000       0.063299580000      -0.133219000000 
     -0.008221574000       0.044777560000       0.039009260000 
      0.021202800000       0.018251880000       0.047066310000 
     -0.029228160000      -0.007066435000       0.043603280000 
      0.009950556000      -0.001025452000       0.037926640000 
! 16 NACdr matrix element (MCH) 1 3
      0.056266220000       0.119662100000       0.002214107000 
      0.005977114000      -0.081020690000       0.039652190000 
     -0.019522290000       0.270506400000       0.024066160000 
     -0.004704281000       0.077109220000      -0.011389640000 
      0.003970185000      -0.146233500000      -0.009987741000 
     -0.028933670000      -0.206646600000      -0.031952370000 
! 16 NACdr matrix element (MCH) 2 1
      0.012580140000       0.129643800000       0.303589600000 
     -0.020047060000      -0.063299580000       0.133219000000 
      0.008221574000      -0.044777560000      -0.039009260000 
     -0.021202800000      -0.018251880000      -0.047066310000 
      0.029228160000       0.007066435000      -0.043603280000 
     -0.009950556000       0.001025452000      -0.037926640000 
! 16 NACdr matrix element (MCH) 2 2
      0.000000000000       0.000000000000       0.000000000000 
      0.000000000000       0.000000000000       0.000000000000 
      0.000000000000       0.000000000000       0.000000000000 
      0.000000000000       0.000000000000       0.000000000000 
      0.000000000000       0.000000000000       0.000000000000 
      0.000000000000       0.000000000000       0.000000000000 
! 16 NACdr matrix element (MCH) 2 3
     -0.067625020000      -0.014306720000       0.748019200000 
     -0.114649400000       0.291653000000      -0.746902900000 
      0.132203500000      -0.382164400000      -0.194817100000 
     -0.008002895000       0.255555500000       0.068390930000 
      0.042553360000      -0.493699200000       0.114655800000 
      0.015281240000       0.346888700000       0.011450840000 
! 16 NACdr matrix element (MCH) 3 1
     -0.056266220000      -0.119662100000      -0.002214107000 
     -0.005977114000       0.081020690000      -0.039652190000 
      0.019522290000      -0.270506400000      -0.024066160000 
      0.004704281000      -0.077109220000       0.011389640000 
     -0.003970185000       0.146233500000       0.009987741000 
      0.028933670000       0.206646600000       0.031952370000 
! 16 NACdr matrix element (MCH) 3 2
      0.067625020000       0.014306720000      -0.748019200000 
      0.114649400000      -0.291653000000       0.746902900000 
     -0.132203500000       0.382164400000       0.194817100000 
      0.008002895000      -0.255555500000      -0.068390930000 
     -0.042553360000       0.493699200000      -0.114655800000 
     -0.015281240000      -0.346888700000      -0.011450840000 
! 16 NACdr matrix element (MCH) 3 3
      0.000000000000       0.000000000000       0.000000000000 
      0.000000000000       0.000000000000       0.000000000000 
      0.000000000000       0.000000000000       0.000000000000 
      0.000000000000       0.000000000000       0.000000000000 
      0.000000000000       0.000000000000       0.000000000000 
      0.000000000000       0.000000000000       0.000000000000 
! 0 Step
 0 
! 1 Hamiltonian (MCH) in a.u.
      0.096699907400       0.000000000000       0.000000000000       0.000000000000      -0.000000000000      -0.000000000000 
      0.000000000000       0.000000000000       0.324088052200       0.000000000000      -0.000000000000      -0.000000000000 
     -0.000000000000      -0.000000000000      -0.000000000000      -0.000000000000       0.347058056700       0.000000000000 
! 2 U matrix
0.000000000 0.000000000 0.000000000 0.000000000 0.000000000 0.000000000 
0.000000000 0.000000000 0.000000000 0.000000000 0.000000000 0.000000000 
0.000000000 0.000000000 0.000000000 0.000000000 0.000000000 0.000000000 
! 3 Dipole moments X (MCH) in a.u.
      0.063209150000       0.000000000000       0.027044000000       0.000000000000      -0.031563000000      -0.000000000000 
      0.027044000000       0.000000000000       0.097579720000       0.000000000000       0.088524000000      -0.000000000000 
     -0.031563000000      -0.000000000000       0.088524000000      -0.000000000000       0.385408830000       0.000000000000 
! 3 Dipole moments Y (MCH) in a.u.
     -0.108202830000       0.000000000000      -0.079463000000       0.000000000000      -0.117831000000      -0.000000000000 
     -0.079463000000       0.000000000000      -0.119761070000       0.000000000000       0.045051000000      -0.000000000000 
     -0.117831000000      -0.000000000000       0.045051000000      -0.000000000000      -0.049935220000       0.000000000000 
! 3 Dipole moments Z (MCH) in a.u.
      1.311825850000       0.000000000000      -1.207645000000       0.000000000000      -0.240251000000      -0.000000000000 
     -1.207645000000       0.000000000000       1.044625210000       0.000000000000      -0.081795000000      -0.000000000000 
     -0.240251000000      -0.000000000000      -0.081795000000      -0.000000000000       0.739343400000       0.000000000000 
! 5 Coefficients (diag)
0.0000000000 0.0000000000
0.0000000000 0.0000000000
0.0000000000 0.0000000000
! 6 Hopping Probabilities
0.000000000 0.000000000
0.000000000 0.000000000
0.000000000 0.000000000
! 7 Ekin (a.u.)
0.000000000
! 8 states (diag, MCH)
0.000000000 0.000000000
! 9 Random number
0.000000000
! 10 Runtime (sec)
0.000000000
! 11 Geometry in a.u.
     -0.012839292357      -0.055679350502      -0.224830696250 
     -0.023270159072       0.055027234333       2.680459247515 
      2.237355602236       0.143834791327      -1.463124557028 
      1.541529756755      -0.187419047167       3.566328672938 
     -1.484005871597      -0.261864400128       4.012315019432 
     -1.818689217884       0.203844545977      -1.293699545287 
! 12 Velocities in a.u.
0.000000000 0.000000000 0.000000000
0.000000000 0.000000000 0.000000000
0.000000000 0.000000000 0.000000000
0.000000000 0.000000000 0.000000000
0.000000000 0.000000000 0.000000000
0.000000000 0.000000000 0.000000000
! 15 Gradients (MCH) State 1
     -0.059485900000      -0.026426800000      -0.100095000000 
      0.056815100000       0.014787300000       0.145985000000 
      0.079948900000       0.010099700000      -0.052339100000 
     -0.064043600000       0.003451090000      -0.016702400000 
     -0.002185400000      -0.009343590000       0.038486100000 
     -0.011049100000       0.007432320000      -0.015334400000 
! 15 Gradients (MCH) State 2
     -0.050426400000      -0.008423090000       0.086756700000 
      0.055260700000      -0.006103540000      -0.049185100000 
      0.075320800000       0.013430500000      -0.048170500000 
     -0.060285200000      -0.000727179000      -0.017625500000 
     -0.006095780000       0.002707050000       0.041434100000 
     -0.013774200000      -0.000883719000      -0.013209800000 
! 15 Gradients (MCH) State 3
     -0.000466621000       0.007055140000      -0.148509000000 
      0.032078400000      -0.007865660000       0.119032000000 
      0.032670000000      -0.006927470000      -0.010162800000 
     -0.060123500000       0.014339400000      -0.025011900000 
      0.000378210000      -0.005882990000       0.032842000000 
     -0.004536530000      -0.000718397000       0.031809800000 
! 16 NACdr matrix element (MCH)  1 1
      0.000000000000       0.000000000000       0.000000000000 
      0.000000000000       0.000000000000       0.000000000000 
      0.000000000000       0.000000000000       0.000000000000 
      0.000000000000       0.000000000000       0.000000000000 
      0.000000000000       0.000000000000       0.000000000000 
      0.000000000000       0.000000000000       0.000000000000 
! 16 NACdr matrix element (MCH) 1 2
     -0.007067201000      -0.025336730000      -0.252189100000 
     -0.012875160000      -0.090794470000      -0.154125500000 
     -0.004411671000       0.068263450000       0.029225910000 
      0.034986180000       0.039104400000       0.039934450000 
     -0.016856380000       0.002645885000       0.042709270000 
      0.010544640000      -0.012126530000       0.023955660000 
! 16 NACdr matrix element (MCH) 1 3
     -0.054574920000      -0.116271000000      -0.050228370000 
      0.021153450000       0.038910570000      -0.042483890000 
      0.015306430000      -0.223367700000      -0.015850170000 
     -0.003055118000      -0.088952860000      -0.007679020000 
     -0.015242560000       0.120652000000       0.023897380000 
      0.026166310000       0.236034500000       0.033176890000 
! 16 NACdr matrix element (MCH) 2 1
      0.007067201000       0.025336730000       0.252189100000 
      0.012875160000       0.090794470000       0.154125500000 
      0.004411671000      -0.068263450000      -0.029225910000 
     -0.034986180000      -0.039104400000      -0.039934450000 
      0.016856380000      -0.002645885000      -0.042709270000 
     -0.010544640000       0.012126530000      -0.023955660000 
! 16 NACdr matrix element (MCH) 2 2
      0.000000000000       0.000000000000       0.000000000000 
      0.000000000000       0.000000000000       0.000000000000 
      0.000000000000       0.000000000000       0.000000000000 
      0.000000000000       0.000000000000       0.000000000000 
      0.000000000000       0.000000000000       0.000000000000 
      0.000000000000       0.000000000000       0.000000000000 
! 16 NACdr matrix element (MCH) 2 3
      1.022402000000       0.636865000000      -2.106208000000 
     -0.079042810000      -0.342110400000       1.581567000000 
     -0.662317000000       0.318853200000       0.436311700000 
     -0.081636040000      -0.597565100000      -0.172396700000 
     -0.041114420000       0.738283300000       0.049367610000 
     -0.155223000000      -0.755512000000       0.209429700000 
! 16 NACdr matrix element (MCH) 3 1
      0.054574920000       0.116271000000       0.050228370000 
     -0.021153450000      -0.038910570000       0.042483890000 
     -0.015306430000       0.223367700000       0.015850170000 
      0.003055118000       0.088952860000       0.007679020000 
      0.015242560000      -0.120652000000      -0.023897380000 
     -0.026166310000      -0.236034500000      -0.033176890000 
! 16 NACdr matrix element (MCH) 3 2
     -1.022402000000      -0.636865000000       2.106208000000 
      0.079042810000       0.342110400000      -1.581567000000 
      0.662317000000      -0.318853200000      -0.436311700000 
      0.081636040000       0.597565100000       0.172396700000 
      0.041114420000      -0.738283300000      -0.049367610000 
      0.155223000000       0.755512000000      -0.209429700000 
! 16 NACdr matrix element (MCH) 3 3
      0.000000000000       0.000000000000       0.000000000000 
      0.000000000000       0.000000000000       0.000000000000 
      0.000000000000       0.000000000000       0.000000000000 
      0.000000000000       0.000000000000       0.000000000000 
      0.000000000000       0.000000000000       0.000000000000 
      0.000000000000       0.000000000000       0.000000000000 
! 0 Step
 0 
! 1 Hamiltonian (MCH) in a.u.
      0.048818885200       0.000000000000      -0.000000000000      -0.000000000000      -0.000000000000      -0.000000000000 
     -0.000000000000      -0.000000000000       0.307475159500       0.000000000000       0.000000000000       0.000000000000 
     -0.000000000000      -0.000000000000       0.000000000000       0.000000000000       0.344058697400       0.000000000000 
! 2 U matrix
0.000000000 0.000000000 0.000000000 0.000000000 0.000000000 0.000000000 
0.000000000 0.000000000 0.000000000 0.000000000 0.000000000 0.000000000 
0.000000000 0.000000000 0.000000000 0.000000000 0.000000000 0.000000000 
! 3 Dipole moments X (MCH) in a.u.
      0.016145490000       0.000000000000      -0.002868000000      -0.000000000000       0.007701000000      -0.000000000000 
     -0.002868000000      -0.000000000000      -0.006116740000       0.000000000000      -0.011355000000       0.000000000000 
      0.007701000000      -0.000000000000      -0.011355000000       0.000000000000       0.001027730000       0.000000000000 
! 3 Dipole moments Y (MCH) in a.u.
     -0.024910890000       0.000000000000       0.142155000000      -0.000000000000      -0.154110000000      -0.000000000000 
      0.142155000000      -0.000000000000       0.146457240000       0.000000000000      -0.144095000000       0.000000000000 
     -0.154110000000      -0.000000000000      -0.144095000000       0.000000000000       0.041611520000       0.000000000000 
! 3 Dipole moments Z (MCH) in a.u.
      1.609347120000       0.000000000000       0.572864000000      -0.000000000000      -1.039361000000      -0.000000000000 
      0.572864000000      -0.000000000000       1.387286300000       0.000000000000       0.018183000000       0.000000000000 
     -1.039361000000      -0.000000000000       0.018183000000       0.000000000000       1.332779680000       0.000000000000 
! 5 Coefficients (diag)
0.0000000000 0.0000000000
0.0000000000 0.0000000000
0.0000000000 0.0000000000
! 6 Hopping Probabilities
0.000000000 0.000000000
0.000000000 0.000000000
0.000000000 0.000000000
! 7 Ekin (a.u.)
0.000000000
! 8 states (diag, MCH)
0.000000000 0.000000000
! 9 Random number
0.000000000
! 10 Runtime (sec)
0.000000000
! 11 Geometry in a.u.
      0.006296944571      -0.126380433540      -0.066852427646 
     -0.007330024799       0.063683696262       2.527454393559 
      1.500876520562       0.643550621664      -1.074321591829 
      1.745888305881      -0.367124674222       3.607657819880 
     -1.668612310109       0.049856058674       3.648214266928 
     -1.551273878630       0.293665109911      -1.114840395600 
! 12 Velocities in a.u.
0.000000000 0.000000000 0.000000000
0.000000000 0.000000000 0.000000000
0.000000000 0.000000000 0.000000000
0.000000000 0.000000000 0.000000000
0.000000000 0.000000000 0.000000000
0.000000000 0.000000000 0.000000000
! 15 Gradients (MCH) State 1
     -0.005977550000      -0.042581400000      -0.124237000000 
     -0.029334400000       0.039280700000       0.030758400000 
     -0.062698600000       0.012291500000       0.015084200000 
      0.046980400000      -0.021191600000       0.033142200000 
     -0.020929900000       0.005010700000       0.023605500000 
      0.071960000000       0.007190090000       0.021647200000 
! 15 Gradients (MCH) State 2
     -0.023245600000       0.051497600000      -0.114762000000 
     -0.042999100000       0.009953400000      -0.025688100000 
     -0.047571600000      -0.050846800000       0.037446800000 
      0.049826000000       0.009593860000       0.023997000000 
     -0.016507400000      -0.017775900000       0.010489400000 
      0.080497600000      -0.002422200000       0.068516800000 
! 15 Gradients (MCH) State 3
     -0.018170000000       0.034030300000       0.024012000000 
     -0.005122210000       0.014854300000      -0.155985000000 
     -0.062642500000      -0.005811500000       0.045709100000 
      0.041863200000      -0.027656900000       0.030214800000 
     -0.026112700000       0.012062300000       0.022305600000 
      0.070184300000      -0.027478600000       0.033743800000 
! 16 NACdr matrix element (MCH)  1 1
      0.000000000000       0.000000000000       0.000000000000 
      0.000000000000       0.000000000000       0.000000000000 
      0.000000000000       0.000000000000       0.000000000000 
      0.000000000000       0.000000000000       0.000000000000 
      0.000000000000       0.000000000000       0.000000000000 
      0.000000000000       0.000000000000       0.000000000000 
! 16 NACdr matrix element (MCH) 1 2
      0.090003590000       0.145963500000       0.107563900000 
      0.004743745000       0.013989290000       0.103495900000 
     -0.069145740000       0.182661000000       0.048878500000 
      0.006038815000       0.093623250000      -0.001643508000 
      0.006256696000      -0.134263700000      -0.028376470000 
     -0.034850690000      -0.263511600000      -0.085461790000 
! 16 NACdr matrix element (MCH) 1 3
     -0.084115160000       0.141563900000       0.240885700000 
      0.014634040000      -0.015455400000       0.157224700000 
      0.071549670000      -0.172437200000      -0.073796380000 
     -0.041158640000      -0.072028590000      -0.025584690000 
      0.023368100000       0.037181320000      -0.018780770000 
      0.010294140000       0.125204000000       0.020702460000 
! 16 NACdr matrix element (MCH) 2 1
     -0.090003590000      -0.145963500000      -0.107563900000 
     -0.004743745000      -0.013989290000      -0.103495900000 
      0.069145740000      -0.182661000000      -0.048878500000 
     -0.006038815000      -0.093623250000       0.001643508000 
     -0.006256696000       0.134263700000       0.028376470000 
      0.034850690000       0.263511600000       0.085461790000 
! 16 NACdr matrix element (MCH) 2 2
      0.000000000000       0.000000000000       0.000000000000 
      0.000000000000       0.000000000000       0.000000000000 
      0.000000000000       0.000000000000       0.000000000000 
      0.000000000000       0.000000000000       0.000000000000 
      0.000000000000       0.000000000000       0.000000000000 
      0.000000000000       0.000000000000       0.000000000000 
! 16 NACdr matrix element (MCH) 2 3
     -0.133261900000       1.075910000000      -3.600668000000 
      0.407260800000      -0.292871600000       2.643161000000 
     -0.159587600000      -0.232821300000       0.734462800000 
     -0.237496800000      -0.155287600000      -0.159926300000 
      0.022839020000       0.422951500000      -0.155407000000 
      0.100618300000      -0.811478500000       0.537965100000 
! 16 NACdr matrix element (MCH) 3 1
      0.084115160000      -0.141563900000      -0.240885700000 
     -0.014634040000       0.015455400000      -0.157224700000 
     -0.071549670000       0.172437200000       0.073796380000 
      0.041158640000       0.072028590000       0.025584690000 
     -0.023368100000      -0.037181320000       0.018780770000 
     -0.010294140000      -0.125204000000      -0.020702460000 
! 16 NACdr matrix element (MCH) 3 2
      0.133261900000      -1.075910000000       3.600668000000 
     -0.407260800000       0.292871600000      -2.643161000000 
      0.159587600000       0.232821300000      -0.734462800000 
      0.237496800000       0.155287600000       0.159926300000 
     -0.022839020000      -0.422951500000       0.155407000000 
     -0.100618300000       0.811478500000      -0.537965100000 
! 16 NACdr matrix element (MCH) 3 3
      0.000000000000       0.000000000000       0.000000000000 
      0.000000000000       0.000000000000       0.000000000000 
      0.000000000000       0.000000000000       0.000000000000 
      0.000000000000       0.000000000000       0.000000000000 
      0.000000000000       0.000000000000       0.000000000000 
      0.000000000000       0.000000000000       0.000000000000 
! 0 Step
 0 
! 1 Hamiltonian (MCH) in a.u.
      0.082350908600       0.000000000000       0.000000000000       0.000000000000       0.000000000000       0.000000000000 
      0.000000000000       0.000000000000       0.343573044600       0.000000000000       0.000000000000       0.000000000000 
      0.000000000000       0.000000000000       0.000000000000       0.000000000000       0.347406927500       0.000000000000 
! 2 U matrix
0.000000000 0.000000000 0.000000000 0.000000000 0.000000000 0.000000000 
0.000000000 0.000000000 0.000000000 0.000000000 0.000000000 0.000000000 
0.000000000 0.000000000 0.000000000 0.000000000 0.000000000 0.000000000 
! 3 Dipole moments X (MCH) in a.u.
      0.142723080000       0.000000000000      -0.003092000000       0.000000000000      -0.059274000000       0.000000000000 
     -0.003092000000       0.000000000000       0.165502360000       0.000000000000      -0.017113000000       0.000000000000 
     -0.059274000000       0.000000000000      -0.017113000000       0.000000000000       0.104763420000       0.000000000000 
! 3 Dipole moments Y (MCH) in a.u.
     -0.116185670000       0.000000000000       0.073814000000       0.000000000000      -0.021197000000       0.000000000000 
      0.073814000000       0.000000000000      -0.137726150000       0.000000000000       0.029513000000       0.000000000000 
     -0.021197000000       0.000000000000       0.029513000000       0.000000000000      -0.315212490000       0.000000000000 
! 3 Dipole moments Z (MCH) in a.u.
      1.195342750000       0.000000000000      -1.137042000000       0.000000000000       0.042515000000       0.000000000000 
     -1.137042000000       0.000000000000       1.103634390000       0.000000000000       0.085114000000       0.000000000000 
      0.042515000000       0.000000000000       0.085114000000       0.000000000000       0.621147010000       0.000000000000 
! 5 Coefficients (diag)
0.0000000000 0.0000000000
0.0000000000 0.0000000000
0.0000000000 0.0000000000
! 6 Hopping Probabilities
0.000000000 0.000000000
0.000000000 0.000000000
0.000000000 0.000000000
! 7 Ekin (a.u.)
0.000000000
! 8 states (diag, MCH)
0.000000000 0.000000000
! 9 Random number
0.000000000
! 10 Runtime (sec)
0.000000000
! 11 Geometry in a.u.
     -0.006449530464       0.066673881495      -0.105556399010 
     -0.048706177791      -0.001633763587       2.633723787687 
      1.968091490413      -0.304358020007      -1.015530979192 
      1.884257896366      -0.036243481317       3.003187672474 
     -1.371424495880      -0.124363137026       3.576486352206 
     -1.727375493897      -0.306208744009      -1.513150827059 
! 12 Velocities in a.u.
0.000000000 0.000000000 0.000000000
0.000000000 0.000000000 0.000000000
0.000000000 0.000000000 0.000000000
0.000000000 0.000000000 0.000000000
0.000000000 0.000000000 0.000000000
0.000000000 0.000000000 0.000000000
! 15 Gradients (MCH) State 1
      0.014834100000       0.047884000000      -0.060872500000 
     -0.231634000000      -0.020429300000       0.295596000000 
      0.033813500000      -0.019880900000      -0.021729600000 
      0.028529100000      -0.000761786000      -0.031700900000 
      0.185011000000       0.012641200000      -0.137730000000 
     -0.030553300000      -0.019453300000      -0.043562700000 
! 15 Gradients (MCH) State 2
      0.013988400000       0.009661350000       0.171568000000 
     -0.230082000000      -0.031382400000       0.061890800000 
      0.037146500000      -0.003230000000      -0.020395100000 
      0.030600700000       0.003890650000      -0.035788800000 
      0.181470000000       0.029244800000      -0.136686000000 
     -0.033123200000      -0.008184430000      -0.040588200000 
! 15 Gradients (MCH) State 3
     -0.010416200000      -0.013399400000      -0.128190000000 
     -0.184564000000      -0.016792900000       0.258567000000 
      0.012191300000       0.002872340000       0.028284100000 
      0.013752200000       0.003082820000      -0.024028800000 
      0.175022000000       0.013946100000      -0.146739000000 
     -0.005985460000       0.010291000000       0.012106800000 
! 16 NACdr matrix element (MCH)  1 1
      0.000000000000       0.000000000000       0.000000000000 
      0.000000000000       0.000000000000       0.000000000000 
      0.000000000000       0.000000000000       0.000000000000 
      0.000000000000       0.000000000000       0.000000000000 
      0.000000000000       0.000000000000       0.000000000000 
      0.000000000000       0.000000000000       0.000000000000 
! 16 NACdr matrix element (MCH) 1 2
      0.018763230000       0.174994400000      -0.187225200000 
     -0.037508370000      -0.096408040000      -0.192697400000 
      0.003052796000       0.014171420000       0.020630090000 
      0.040364430000      -0.011124220000       0.000275735900 
     -0.025371090000      -0.022860250000       0.038955210000 
      0.000690416600      -0.039842310000       0.031699790000 
! 16 NACdr matrix element (MCH) 1 3
      0.087918030000       0.079000270000       0.011044160000 
      0.012155980000      -0.074846010000      -0.020986040000 
     -0.041334140000      -0.236586500000       0.033541490000 
      0.000176728400      -0.111730100000       0.002446586000 
     -0.006806412000       0.084237000000       0.005130051000 
     -0.034299500000       0.267399400000      -0.037611700000 
! 16 NACdr matrix element (MCH) 2 1
     -0.018763230000      -0.174994400000       0.187225200000 
      0.037508370000       0.096408040000       0.192697400000 
     -0.003052796000      -0.014171420000      -0.020630090000 
     -0.040364430000       0.011124220000      -0.000275735900 
      0.025371090000       0.022860250000      -0.038955210000 
     -0.000690416600       0.039842310000      -0.031699790000 
! 16 NACdr matrix element (MCH) 2 2
      0.000000000000       0.000000000000       0.000000000000 
      0.000000000000       0.000000000000       0.000000000000 
      0.000000000000       0.000000000000       0.000000000000 
      0.000000000000       0.000000000000       0.000000000000 
      0.000000000000       0.000000000000       0.000000000000 
      0.000000000000       0.000000000000       0.000000000000 
! 16 NACdr matrix element (MCH) 2 3
      2.285755000000       1.700124000000      -7.843278000000 
     -3.486792000000      -0.709318400000       5.979388000000 
     -0.182083800000       4.346954000000      -0.354975300000 
      0.431752000000      -5.295463000000      -1.132890000000 
      0.166630000000       4.121790000000       0.335161900000 
      0.787185900000      -4.161832000000       3.016495000000 
! 16 NACdr matrix element (MCH) 3 1
     -0.087918030000      -0.079000270000      -0.011044160000 
     -0.012155980000       0.074846010000       0.020986040000 
      0.041334140000       0.236586500000      -0.033541490000 
     -0.000176728400       0.111730100000      -0.002446586000 
      0.006806412000      -0.084237000000      -0.005130051000 
      0.034299500000      -0.267399400000       0.037611700000 
! 16 NACdr matrix element (MCH) 3 2
     -2.285755000000      -1.700124000000       7.843278000000 
      3.486792000000       0.709318400000      -5.979388000000 
      0.182083800000      -4.346954000000       0.354975300000 
     -0.431752000000       5.295463000000       1.132890000000 
     -0.166630000000      -4.121790000000      -0.335161900000 
     -0.787185900000       4.161832000000      -3.016495000000 
! 16 NACdr matrix element (MCH) 3 3
      0.000000000000       0.000000000000       0.000000000000 
      0.000000000000       0.000000000000       0.000000000000 
      0.000000000000       0.000000000000       0.000000000000 
      0.000000000000       0.000000000000       0.000000000000 
      0.000000000000       0.000000000000       0.000000000000 
      0.000000000000       0.000000000000       0.000000000000 
! 0 Step
 0 
! 1 Hamiltonian (MCH) in a.u.
      0.058107323300       0.000000000000      -0.000000000000      -0.000000000000      -0.000000000000      -0.000000000000 
     -0.000000000000      -0.000000000000       0.333887877800       0.000000000000       0.000000000000       0.000000000000 
     -0.000000000000      -0.000000000000       0.000000000000       0.000000000000       0.340263402200       0.000000000000 
! 2 U matrix
0.000000000 0.000000000 0.000000000 0.000000000 0.000000000 0.000000000 
0.000000000 0.000000000 0.000000000 0.000000000 0.000000000 0.000000000 
0.000000000 0.000000000 0.000000000 0.000000000 0.000000000 0.000000000 
! 3 Dipole moments X (MCH) in a.u.
      0.083386690000       0.000000000000      -0.028390000000      -0.000000000000       0.016943000000      -0.000000000000 
     -0.028390000000      -0.000000000000      -0.001818830000       0.000000000000       0.051268000000       0.000000000000 
      0.016943000000      -0.000000000000       0.051268000000       0.000000000000       0.059268260000       0.000000000000 
! 3 Dipole moments Y (MCH) in a.u.
     -0.159866060000       0.000000000000      -0.005048000000      -0.000000000000      -0.094915000000      -0.000000000000 
     -0.005048000000      -0.000000000000      -0.155385040000       0.000000000000       0.004188000000       0.000000000000 
     -0.094915000000      -0.000000000000       0.004188000000       0.000000000000      -0.191117760000       0.000000000000 
! 3 Dipole moments Z (MCH) in a.u.
      1.571891670000       0.000000000000       0.676577000000      -0.000000000000      -0.981308000000      -0.000000000000 
      0.676577000000      -0.000000000000       1.561404240000       0.000000000000      -0.154075000000       0.000000000000 
     -0.981308000000      -0.000000000000      -0.154075000000       0.000000000000       1.436801840000       0.000000000000 
! 5 Coefficients (diag)
0.0000000000 0.0000000000
0.0000000000 0.0000000000
0.0000000000 0.0000000000
! 6 Hopping Probabilities
0.000000000 0.000000000
0.000000000 0.000000000
0.000000000 0.000000000
! 7 Ekin (a.u.)
0.000000000
! 8 states (diag, MCH)
0.000000000 0.000000000
! 9 Random number
0.000000000
! 10 Runtime (sec)
0.000000000
! 11 Geometry in a.u.
      0.065665503873      -0.035341912062      -0.139362892375 
     -0.067552198214       0.058319840319       2.546934315362 
      2.015423998585       0.023193112767      -1.142232450859 
      1.826541106993      -0.230738056052       3.460097148439 
     -1.732931961277      -0.257162660027       3.850758315294 
     -1.952313669890       0.075193152174      -0.509188657100 
! 12 Velocities in a.u.
0.000000000 0.000000000 0.000000000
0.000000000 0.000000000 0.000000000
0.000000000 0.000000000 0.000000000
0.000000000 0.000000000 0.000000000
0.000000000 0.000000000 0.000000000
0.000000000 0.000000000 0.000000000
! 15 Gradients (MCH) State 1
      0.012343900000      -0.013469600000      -0.128127000000 
     -0.065592400000       0.038465200000       0.028476800000 
      0.042197900000       0.001564450000      -0.015407100000 
      0.060723900000      -0.014225600000       0.018082900000 
     -0.046930500000      -0.014581900000       0.052389300000 
     -0.002742780000       0.002247490000       0.044584900000 
! 15 Gradients (MCH) State 2
     -0.090149200000      -0.001825620000       0.001079290000 
      0.019685400000      -0.018245500000      -0.083809100000 
      0.045667200000      -0.009305110000      -0.002521280000 
      0.038562400000       0.024173900000       0.020041700000 
     -0.053313500000      -0.014477600000       0.039137800000 
      0.039547800000       0.019680000000       0.026071600000 
! 15 Gradients (MCH) State 3
     -0.029686400000       0.012141000000       0.031916800000 
     -0.018271100000       0.026502400000      -0.131810000000 
      0.040495700000       0.013045700000      -0.003336240000 
      0.045807100000      -0.032430800000       0.011452400000 
     -0.053362500000       0.007032840000       0.048758200000 
      0.015017200000      -0.026291200000       0.043019100000 
! 16 NACdr matrix element (MCH)  1 1
      0.000000000000       0.000000000000       0.000000000000 
      0.000000000000       0.000000000000       0.000000000000 
      0.000000000000       0.000000000000       0.000000000000 
      0.000000000000       0.000000000000       0.000000000000 
      0.000000000000       0.000000000000       0.000000000000 
      0.000000000000       0.000000000000       0.000000000000 
! 16 NACdr matrix element (MCH) 1 2
      0.016111840000      -0.115071600000       0.150336400000 
     -0.019415850000       0.198505900000       0.085596840000 
      0.005083773000       0.080419390000      -0.005208863000 
     -0.000300155000       0.127990200000      -0.004707710000 
      0.013967870000      -0.064229340000      -0.032075530000 
     -0.023621930000      -0.231484300000      -0.010299260000 
! 16 NACdr matrix element (MCH) 1 3
      0.019841490000      -0.075294300000      -0.175945600000 
     -0.018352540000       0.021211240000      -0.167057100000 
     -0.007651464000       0.090529560000       0.020590180000 
      0.036185070000       0.108765100000       0.023895540000 
     -0.019844510000      -0.026399300000       0.016440680000 
     -0.001958434000      -0.148848600000       0.007884692000 
! 16 NACdr matrix element (MCH) 2 1
     -0.016111840000       0.115071600000      -0.150336400000 
      0.019415850000      -0.198505900000      -0.085596840000 
     -0.005083773000      -0.080419390000       0.005208863000 
      0.000300155000      -0.127990200000       0.004707710000 
     -0.013967870000       0.064229340000       0.032075530000 
      0.023621930000       0.231484300000       0.010299260000 
! 16 NACdr matrix element (MCH) 2 2
      0.000000000000       0.000000000000       0.000000000000 
      0.000000000000       0.000000000000       0.000000000000 
      0.000000000000       0.000000000000       0.000000000000 
      0.000000000000       0.000000000000       0.000000000000 
      0.000000000000       0.000000000000       0.000000000000 
      0.000000000000       0.000000000000       0.000000000000 
! 16 NACdr matrix element (MCH) 2 3
      8.510456000000      -1.452266000000      13.444790000000 
     -8.331612000000      -0.262156200000     -15.209260000000 
      0.031286270000      -0.028380540000      -1.679661000000 
      3.447828000000       0.435392000000       0.369934100000 
      0.509404100000      -0.469208600000       1.300995000000 
     -4.165760000000       1.781475000000       1.772755000000 
! 16 NACdr matrix element (MCH) 3 1
     -0.019841490000       0.075294300000       0.175945600000 
      0.018352540000      -0.021211240000       0.167057100000 
      0.007651464000      -0.090529560000      -0.020590180000 
     -0.036185070000      -0.108765100000      -0.023895540000 
      0.019844510000       0.026399300000      -0.016440680000 
      0.001958434000       0.148848600000      -0.007884692000 
! 16 NACdr matrix element (MCH) 3 2
     -8.510456000000       1.452266000000     -13.444790000000 
      8.331612000000       0.262156200000      15.209260000000 
     -0.031286270000       0.028380540000       1.679661000000 
     -3.447828000000      -0.435392000000      -0.369934100000 
     -0.509404100000       0.469208600000      -1.300995000000 
      4.165760000000      -1.781475000000      -1.772755000000 
! 16 NACdr matrix element (MCH) 3 3
      0.000000000000       0.000000000000       0.000000000000 
      0.000000000000       0.000000000000       0.000000000000 
      0.000000000000       0.000000000000       0.000000000000 
      0.000000000000       0.000000000000       0.000000000000 
      0.000000000000       0.000000000000       0.000000000000 
      0.000000000000       0.000000000000       0.000000000000 
! 0 Step
 0 
! 1 Hamiltonian (MCH) in a.u.
      0.055676481500       0.000000000000       0.000000000000       0.000000000000      -0.000000000000      -0.000000000000 
      0.000000000000       0.000000000000       0.291040322000       0.000000000000      -0.000000000000      -0.000000000000 
     -0.000000000000      -0.000000000000      -0.000000000000      -0.000000000000       0.340774178300       0.000000000000 
! 2 U matrix
0.000000000 0.000000000 0.000000000 0.000000000 0.000000000 0.000000000 
0.000000000 0.000000000 0.000000000 0.000000000 0.000000000 0.000000000 
0.000000000 0.000000000 0.000000000 0.000000000 0.000000000 0.000000000 
! 3 Dipole moments X (MCH) in a.u.
      0.023399620000       0.000000000000      -0.006889000000       0.000000000000       0.016093000000      -0.000000000000 
     -0.006889000000       0.000000000000       0.012795660000       0.000000000000      -0.006118000000      -0.000000000000 
      0.016093000000      -0.000000000000      -0.006118000000      -0.000000000000       0.068530370000       0.000000000000 
! 3 Dipole moments Y (MCH) in a.u.
     -0.069791860000       0.000000000000       0.066044000000       0.000000000000       0.008870000000      -0.000000000000 
      0.066044000000       0.000000000000      -0.088232000000       0.000000000000      -0.010137000000      -0.000000000000 
      0.008870000000      -0.000000000000      -0.010137000000      -0.000000000000      -0.021513520000       0.000000000000 
! 3 Dipole moments Z (MCH) in a.u.
      1.420137770000       0.000000000000       1.076310000000       0.000000000000      -0.525586000000      -0.000000000000 
      1.076310000000       0.000000000000       1.196159930000       0.000000000000       0.020947000000      -0.000000000000 
     -0.525586000000      -0.000000000000       0.020947000000      -0.000000000000       1.063475220000       0.000000000000 
! 5 Coefficients (diag)
0.0000000000 0.0000000000
0.0000000000 0.0000000000
0.0000000000 0.0000000000
! 6 Hopping Probabilities
0.000000000 0.000000000
0.000000000 0.000000000
0.000000000 0.000000000
! 7 Ekin (a.u.)
0.000000000
! 8 states (diag, MCH)
0.000000000 0.000000000
! 9 Random number
0.000000000
! 10 Runtime (sec)
0.000000000
! 11 Geometry in a.u.
      0.010481931885      -0.035643553946      -0.177005125642 
     -0.025317260128       0.037066066775       2.637472782040 
      1.961706060619       0.331739041448      -1.217142817716 
      1.797966607804      -0.435798064995       3.431648436504 
     -1.715353818833       0.139614051647       3.836571640157 
     -1.817351974712      -0.126163394851      -1.201445154747 
! 12 Velocities in a.u.
0.000000000 0.000000000 0.000000000
0.000000000 0.000000000 0.000000000
0.000000000 0.000000000 0.000000000
0.000000000 0.000000000 0.000000000
0.000000000 0.000000000 0.000000000
0.000000000 0.000000000 0.000000000
! 15 Gradients (MCH) State 1
     -0.018348700000      -0.021494600000      -0.110221000000 
     -0.014651200000       0.019350000000       0.102943000000 
      0.042490100000       0.018252700000      -0.028863600000 
      0.041785100000      -0.020419300000       0.008527780000 
     -0.041563300000       0.008594370000       0.036503200000 
     -0.009711960000      -0.004283230000      -0.008889330000 
! 15 Gradients (MCH) State 2
     -0.027639900000      -0.018970400000       0.050093700000 
     -0.013802400000       0.006680990000      -0.066244200000 
      0.045272200000      -0.006858010000      -0.023064300000 
      0.049446800000       0.010620400000       0.007292890000 
     -0.045985600000      -0.013081300000       0.032810300000 
     -0.007290990000       0.021608300000      -0.000888448000 
! 15 Gradients (MCH) State 3
     -0.012404300000       0.010114500000      -0.134134000000 
     -0.006387680000       0.003598920000       0.051198000000 
      0.009544610000       0.007404470000       0.016815600000 
      0.033905900000      -0.020333200000       0.001316360000 
     -0.040073000000       0.016140000000       0.028828200000 
      0.015414500000      -0.016924700000       0.035975800000 
! 16 NACdr matrix element (MCH)  1 1
      0.000000000000       0.000000000000       0.000000000000 
      0.000000000000       0.000000000000       0.000000000000 
      0.000000000000       0.000000000000       0.000000000000 
      0.000000000000       0.000000000000       0.000000000000 
      0.000000000000       0.000000000000       0.000000000000 
      0.000000000000       0.000000000000       0.000000000000 
! 16 NACdr matrix element (MCH) 1 2
     -0.013281190000       0.038483470000       0.223806200000 
      0.015606830000       0.045285750000       0.138549500000 
     -0.005315767000       0.067059790000      -0.020412720000 
     -0.019352900000       0.045893240000      -0.020990510000 
      0.016582220000      -0.060398350000      -0.038295840000 
      0.004514040000      -0.119563300000      -0.033913880000 
! 16 NACdr matrix element (MCH) 1 3
     -0.047417590000       0.002001778000       0.133794000000 
      0.042305770000      -0.015808800000       0.056234630000 
      0.050760160000      -0.225808300000      -0.022206520000 
     -0.047517650000      -0.099447740000      -0.011893320000 
      0.017847110000       0.082238450000      -0.008394153000 
     -0.022045080000       0.253427500000       0.001681534000 
! 16 NACdr matrix element (MCH) 2 1
      0.013281190000      -0.038483470000      -0.223806200000 
     -0.015606830000      -0.045285750000      -0.138549500000 
      0.005315767000      -0.067059790000       0.020412720000 
      0.019352900000      -0.045893240000       0.020990510000 
     -0.016582220000       0.060398350000       0.038295840000 
     -0.004514040000       0.119563300000       0.033913880000 
! 16 NACdr matrix element (MCH) 2 2
      0.000000000000       0.000000000000       0.000000000000 
      0.000000000000       0.000000000000       0.000000000000 
      0.000000000000       0.000000000000       0.000000000000 
      0.000000000000       0.000000000000       0.000000000000 
      0.000000000000       0.000000000000       0.000000000000 
      0.000000000000       0.000000000000       0.000000000000 
! 16 NACdr matrix element (MCH) 2 3
     -0.108275300000      -0.028797470000      -2.015831000000 
      0.047611360000      -0.078404980000       1.666482000000 
     -0.137469600000      -0.260640200000       0.224944900000 
     -0.057383030000       0.287218700000      -0.037809770000 
      0.035784140000      -0.165415900000      -0.130319100000 
      0.219349100000       0.245775900000       0.292931200000 
! 16 NACdr matrix element (MCH) 3 1
      0.047417590000      -0.002001778000      -0.133794000000 
     -0.042305770000       0.015808800000      -0.056234630000 
     -0.050760160000       0.225808300000       0.022206520000 
      0.047517650000       0.099447740000       0.011893320000 
     -0.017847110000      -0.082238450000       0.008394153000 
      0.022045080000      -0.253427500000      -0.001681534000 
! 16 NACdr matrix element (MCH) 3 2
      0.108275300000       0.028797470000       2.015831000000 
     -0.047611360000       0.078404980000      -1.666482000000 
      0.137469600000       0.260640200000      -0.224944900000 
      0.057383030000      -0.287218700000       0.037809770000 
     -0.035784140000       0.165415900000       0.130319100000 
     -0.219349100000      -0.245775900000      -0.292931200000 
! 16 NACdr matrix element (MCH) 3 3
      0.000000000000       0.000000000000       0.000000000000 
      0.000000000000       0.000000000000       0.000000000000 
      0.000000000000       0.000000000000       0.000000000000 
      0.000000000000       0.000000000000       0.000000000000 
      0.000000000000       0.000000000000       0.000000000000 
      0.000000000000       0.000000000000       0.000000000000 
! 0 Step
 0 
! 1 Hamiltonian (MCH) in a.u.
      0.043911969000       0.000000000000      -0.000000000000      -0.000000000000       0.000000000000       0.000000000000 
     -0.000000000000      -0.000000000000       0.315762693000       0.000000000000      -0.000000000000      -0.000000000000 
      0.000000000000       0.000000000000      -0.000000000000      -0.000000000000       0.331895608600       0.000000000000 
! 2 U matrix
0.000000000 0.000000000 0.000000000 0.000000000 0.000000000 0.000000000 
0.000000000 0.000000000 0.000000000 0.000000000 0.000000000 0.000000000 
0.000000000 0.000000000 0.000000000 0.000000000 0.000000000 0.000000000 
! 3 Dipole moments X (MCH) in a.u.
      0.088090110000       0.000000000000       0.018694000000      -0.000000000000       0.037863000000       0.000000000000 
      0.018694000000      -0.000000000000       0.080767460000       0.000000000000      -0.049986000000      -0.000000000000 
      0.037863000000       0.000000000000      -0.049986000000      -0.000000000000      -0.108918300000       0.000000000000 
! 3 Dipole moments Y (MCH) in a.u.
     -0.106198870000       0.000000000000      -0.107789000000      -0.000000000000      -0.093279000000       0.000000000000 
     -0.107789000000      -0.000000000000      -0.123043780000       0.000000000000       0.017196000000      -0.000000000000 
     -0.093279000000       0.000000000000       0.017196000000      -0.000000000000      -0.042729060000       0.000000000000 
! 3 Dipole moments Z (MCH) in a.u.
      1.433612200000       0.000000000000      -1.175653000000      -0.000000000000      -0.194244000000       0.000000000000 
     -1.175653000000      -0.000000000000       1.241736130000       0.000000000000       0.013959000000      -0.000000000000 
     -0.194244000000       0.000000000000       0.013959000000      -0.000000000000       1.240096250000       0.000000000000 
! 5 Coefficients (diag)
0.0000000000 0.0000000000
0.0000000000 0.0000000000
0.0000000000 0.0000000000
! 6 Hopping Probabilities
0.000000000 0.000000000
0.000000000 0.000000000
0.000000000 0.000000000
! 7 Ekin (a.u.)
0.000000000
! 8 states (diag, MCH)
0.000000000 0.000000000
! 9 Random number
0.000000000
! 10 Runtime (sec)
0.000000000
! 11 Geometry in a.u.
      0.044268887271      -0.064024616823      -0.139527226405 
     -0.059011036407       0.059484400273       2.571218492621 
      2.069337859375       0.181138110756      -0.996134300898 
      1.630971340648      -0.220450373214       3.266198906493 
     -1.451003978782      -0.212426825372       3.832716012073 
     -1.956478701295       0.187574135852      -0.778796946995 
! 12 Velocities in a.u.
0.000000000 0.000000000 0.000000000
0.000000000 0.000000000 0.000000000
0.000000000 0.000000000 0.000000000
0.000000000 0.000000000 0.000000000
0.000000000 0.000000000 0.000000000
0.000000000 0.000000000 0.000000000
! 15 Gradients (MCH) State 1
      0.016884900000      -0.034129500000      -0.119400000000 
     -0.027194600000       0.019281400000       0.129206000000 
      0.046820500000       0.010731500000      -0.010726100000 
     -0.035726500000      -0.001695490000      -0.025894100000 
      0.023481400000      -0.002580560000       0.006106210000 
     -0.024265700000       0.008392640000       0.020707900000 
! 15 Gradients (MCH) State 2
      0.002592060000      -0.014037400000       0.106400000000 
     -0.019700300000      -0.013152300000      -0.098658800000 
      0.047873100000       0.003974730000      -0.009299570000 
     -0.030739700000       0.012020100000      -0.027255700000 
      0.020102900000      -0.000037591600       0.006245810000 
     -0.020128100000       0.011232500000       0.022568100000 
! 15 Gradients (MCH) State 3
     -0.095867900000       0.020118000000      -0.112825000000 
      0.075621500000      -0.014633000000       0.092718200000 
      0.036760700000       0.000727155000       0.023436000000 
     -0.067476500000       0.004778520000      -0.022712700000 
      0.010408500000       0.009918740000      -0.007806680000 
      0.040553600000      -0.020909400000       0.027189800000 
! 16 NACdr matrix element (MCH)  1 1
      0.000000000000       0.000000000000       0.000000000000 
      0.000000000000       0.000000000000       0.000000000000 
      0.000000000000       0.000000000000       0.000000000000 
      0.000000000000       0.000000000000       0.000000000000 
      0.000000000000       0.000000000000       0.000000000000 
      0.000000000000       0.000000000000       0.000000000000 
! 16 NACdr matrix element (MCH) 1 2
      0.010371770000      -0.034555000000      -0.246970700000 
     -0.021123630000      -0.099177940000      -0.175136800000 
     -0.011281530000       0.015149790000       0.020695060000 
      0.031930230000      -0.013028720000       0.017507350000 
     -0.023024740000       0.031857330000       0.041934500000 
      0.019451530000       0.070532710000       0.026291570000 
! 16 NACdr matrix element (MCH) 1 3
      0.069160720000      -0.134754400000      -0.012082760000 
     -0.032603060000       0.119301800000      -0.058118810000 
     -0.014860320000       0.142103100000       0.024506590000 
      0.034141690000       0.172918200000       0.014332990000 
     -0.004755765000      -0.060864490000      -0.009891656000 
     -0.037192410000      -0.270645500000      -0.014405030000 
! 16 NACdr matrix element (MCH) 2 1
     -0.010371770000       0.034555000000       0.246970700000 
      0.021123630000       0.099177940000       0.175136800000 
      0.011281530000      -0.015149790000      -0.020695060000 
     -0.031930230000       0.013028720000      -0.017507350000 
      0.023024740000      -0.031857330000      -0.041934500000 
     -0.019451530000      -0.070532710000      -0.026291570000 
! 16 NACdr matrix element (MCH) 2 2
      0.000000000000       0.000000000000       0.000000000000 
      0.000000000000       0.000000000000       0.000000000000 
      0.000000000000       0.000000000000       0.000000000000 
      0.000000000000       0.000000000000       0.000000000000 
      0.000000000000       0.000000000000       0.000000000000 
      0.000000000000       0.000000000000       0.000000000000 
! 16 NACdr matrix element (MCH) 2 3
     -2.118162000000      -0.397999100000      -1.526582000000 
      0.849034600000      -1.402449000000       1.696223000000 
      0.260857900000      -0.743389200000      -0.034365760000 
     -0.087860440000       2.003475000000       0.289884800000 
     -0.043992220000      -0.695671600000      -0.316854700000 
      1.137791000000       1.231408000000      -0.108701700000 
! 16 NACdr matrix element (MCH) 3 1
     -0.069160720000       0.134754400000       0.012082760000 
      0.032603060000      -0.119301800000       0.058118810000 
      0.014860320000      -0.142103100000      -0.024506590000 
     -0.034141690000      -0.172918200000      -0.014332990000 
      0.004755765000       0.060864490000       0.009891656000 
      0.037192410000       0.270645500000       0.014405030000 
! 16 NACdr matrix element (MCH) 3 2
      2.118162000000       0.397999100000       1.526582000000 
     -0.849034600000       1.402449000000      -1.696223000000 
     -0.260857900000       0.743389200000       0.034365760000 
      0.087860440000      -2.003475000000      -0.289884800000 
      0.043992220000       0.695671600000       0.316854700000 
     -1.137791000000      -1.231408000000       0.108701700000 
! 16 NACdr matrix element (MCH) 3 3
      0.000000000000       0.000000000000       0.000000000000 
      0.000000000000       0.000000000000       0.000000000000 
      0.000000000000       0.000000000000       0.000000000000 
      0.000000000000       0.000000000000       0.000000000000 
      0.000000000000       0.000000000000       0.000000000000 
      0.000000000000       0.000000000000       0.000000000000 
! 0 Step
 0 
! 1 Hamiltonian (MCH) in a.u.
      0.097073454900       0.000000000000      -0.000000000000      -0.000000000000       0.000000000000       0.000000000000 
     -0.000000000000      -0.000000000000       0.316819625200       0.000000000000      -0.000000000000      -0.000000000000 
      0.000000000000       0.000000000000      -0.000000000000      -0.000000000000       0.339097996900       0.000000000000 
! 2 U matrix
0.000000000 0.000000000 0.000000000 0.000000000 0.000000000 0.000000000 
0.000000000 0.000000000 0.000000000 0.000000000 0.000000000 0.000000000 
0.000000000 0.000000000 0.000000000 0.000000000 0.000000000 0.000000000 
! 3 Dipole moments X (MCH) in a.u.
      0.015937540000       0.000000000000      -0.016081000000      -0.000000000000       0.122001000000       0.000000000000 
     -0.016081000000      -0.000000000000       0.018826140000       0.000000000000       0.094236000000      -0.000000000000 
      0.122001000000       0.000000000000       0.094236000000      -0.000000000000       0.444366570000       0.000000000000 
! 3 Dipole moments Y (MCH) in a.u.
     -0.114085860000       0.000000000000       0.105520000000      -0.000000000000      -0.115605000000       0.000000000000 
      0.105520000000      -0.000000000000      -0.104571650000       0.000000000000      -0.024625000000      -0.000000000000 
     -0.115605000000       0.000000000000      -0.024625000000      -0.000000000000      -0.310210670000       0.000000000000 
! 3 Dipole moments Z (MCH) in a.u.
      1.271473660000       0.000000000000      -1.082939000000      -0.000000000000      -0.417861000000       0.000000000000 
     -1.082939000000      -0.000000000000       1.039785410000       0.000000000000      -0.062406000000      -0.000000000000 
     -0.417861000000       0.000000000000      -0.062406000000      -0.000000000000       0.694119860000       0.000000000000 
! 5 Coefficients (diag)
0.0000000000 0.0000000000
0.0000000000 0.0000000000
0.0000000000 0.0000000000
! 6 Hopping Probabilities
0.000000000 0.000000000
0.000000000 0.000000000
0.000000000 0.000000000
! 7 Ekin (a.u.)
0.000000000
! 8 states (diag, MCH)
0.000000000 0.000000000
! 9 Random number
0.000000000
! 10 Runtime (sec)
0.000000000
! 11 Geometry in a.u.
     -0.057615502003       0.085647968039      -0.221802495817 
      0.018515756683      -0.017485518768       2.699385006081 
      2.307234830689      -0.463800515576      -1.129181765421 
      1.722416580868       0.042506937574       3.516968593920 
     -1.701853047865      -0.124589044817       3.503669108869 
     -1.899042049133      -0.230947558742      -1.368644014518 
! 12 Velocities in a.u.
0.000000000 0.000000000 0.000000000
0.000000000 0.000000000 0.000000000
0.000000000 0.000000000 0.000000000
0.000000000 0.000000000 0.000000000
0.000000000 0.000000000 0.000000000
0.000000000 0.000000000 0.000000000
! 15 Gradients (MCH) State 1
     -0.077474300000       0.052946900000      -0.104048000000 
      0.025662500000      -0.005341380000       0.187362000000 
      0.087489600000      -0.029762600000      -0.027169000000 
     -0.009007850000      -0.000797354000      -0.012580300000 
      0.002468310000      -0.004068980000      -0.016873400000 
     -0.029138200000      -0.012976700000      -0.026691100000 
! 15 Gradients (MCH) State 2
     -0.064521100000       0.021380000000       0.080874500000 
      0.012068000000      -0.019335000000      -0.009646920000 
      0.087529900000      -0.010704700000      -0.025284100000 
     -0.004705310000      -0.000000019790      -0.012378000000 
      0.000706071000       0.016680400000      -0.013880700000 
     -0.031077600000      -0.008020690000      -0.019684800000 
! 15 Gradients (MCH) State 3
      0.036113100000      -0.001372550000      -0.101302000000 
     -0.029128500000       0.008383640000       0.126657000000 
      0.022038500000      -0.005085440000      -0.003552570000 
     -0.001909770000       0.003016440000      -0.017502000000 
      0.011781800000      -0.011489200000      -0.008801760000 
     -0.038895100000       0.006547140000       0.004501190000 
! 16 NACdr matrix element (MCH)  1 1
      0.000000000000       0.000000000000       0.000000000000 
      0.000000000000       0.000000000000       0.000000000000 
      0.000000000000       0.000000000000       0.000000000000 
      0.000000000000       0.000000000000       0.000000000000 
      0.000000000000       0.000000000000       0.000000000000 
      0.000000000000       0.000000000000       0.000000000000 
! 16 NACdr matrix element (MCH) 1 2
     -0.020442600000       0.218079300000      -0.227032200000 
     -0.005237094000      -0.092318220000      -0.142852100000 
      0.003338668000       0.029238190000       0.025050150000 
      0.034536140000      -0.008023804000       0.033022220000 
     -0.030107300000      -0.057054630000       0.037956230000 
      0.009716296000      -0.063590540000       0.042270910000 
! 16 NACdr matrix element (MCH) 1 3
      0.094968270000      -0.126748700000      -0.098834760000 
      0.014501340000       0.096158030000      -0.020160370000 
     -0.060925530000      -0.218395300000       0.023734050000 
      0.013160700000      -0.039249720000       0.010274960000 
     -0.022405300000       0.119051200000       0.004259150000 
     -0.005183806000       0.133478400000      -0.024783020000 
! 16 NACdr matrix element (MCH) 2 1
      0.020442600000      -0.218079300000       0.227032200000 
      0.005237094000       0.092318220000       0.142852100000 
     -0.003338668000      -0.029238190000      -0.025050150000 
     -0.034536140000       0.008023804000      -0.033022220000 
      0.030107300000       0.057054630000      -0.037956230000 
     -0.009716296000       0.063590540000      -0.042270910000 
! 16 NACdr matrix element (MCH) 2 2
      0.000000000000       0.000000000000       0.000000000000 
      0.000000000000       0.000000000000       0.000000000000 
      0.000000000000       0.000000000000       0.000000000000 
      0.000000000000       0.000000000000       0.000000000000 
      0.000000000000       0.000000000000       0.000000000000 
      0.000000000000       0.000000000000       0.000000000000 
! 16 NACdr matrix element (MCH) 2 3
      1.144272000000      -0.290325400000      -2.218538000000 
     -1.064049000000      -0.532734200000       1.474698000000 
     -0.340789900000       0.689970300000      -0.024742390000 
      0.077451260000      -0.258170200000      -0.067599800000 
      0.265152300000       0.640896100000       0.239039400000 
     -0.079066780000      -0.255339600000       0.597099000000 
! 16 NACdr matrix element (MCH) 3 1
     -0.094968270000       0.126748700000       0.098834760000 
     -0.014501340000      -0.096158030000       0.020160370000 
      0.060925530000       0.218395300000      -0.023734050000 
     -0.013160700000       0.039249720000      -0.010274960000 
      0.022405300000      -0.119051200000      -0.004259150000 
      0.005183806000      -0.133478400000       0.024783020000 
! 16 NACdr matrix element (MCH) 3 2
     -1.144272000000       0.290325400000       2.218538000000 
      1.064049000000       0.532734200000      -1.474698000000 
      0.340789900000      -0.689970300000       0.024742390000 
     -0.077451260000       0.258170200000       0.067599800000 
     -0.265152300000      -0.640896100000      -0.239039400000 
      0.079066780000       0.255339600000      -0.597099000000 
! 16 NACdr matrix element (MCH) 3 3
      0.000000000000       0.000000000000       0.000000000000 
      0.000000000000       0.000000000000       0.000000000000 
      0.000000000000       0.000000000000       0.000000000000 
      0.000000000000       0.000000000000       0.000000000000 
      0.000000000000       0.000000000000       0.000000000000 
      0.000000000000       0.000000000000       0.000000000000 
! 0 Step
 0 
! 1 Hamiltonian (MCH) in a.u.
      0.048478421800       0.000000000000      -0.000000000000      -0.000000000000      -0.000000000000      -0.000000000000 
     -0.000000000000      -0.000000000000       0.310119282100       0.000000000000       0.000000000000       0.000000000000 
     -0.000000000000      -0.000000000000       0.000000000000       0.000000000000       0.332531096500       0.000000000000 
! 2 U matrix
0.000000000 0.000000000 0.000000000 0.000000000 0.000000000 0.000000000 
0.000000000 0.000000000 0.000000000 0.000000000 0.000000000 0.000000000 
0.000000000 0.000000000 0.000000000 0.000000000 0.000000000 0.000000000 
! 3 Dipole moments X (MCH) in a.u.
      0.121403790000       0.000000000000      -0.026391000000      -0.000000000000       0.019610000000      -0.000000000000 
     -0.026391000000      -0.000000000000       0.124983610000       0.000000000000      -0.023142000000       0.000000000000 
      0.019610000000      -0.000000000000      -0.023142000000       0.000000000000       0.024595560000       0.000000000000 
! 3 Dipole moments Y (MCH) in a.u.
     -0.183818360000       0.000000000000      -0.001187000000      -0.000000000000       0.072739000000      -0.000000000000 
     -0.001187000000      -0.000000000000      -0.217683190000       0.000000000000      -0.015657000000       0.000000000000 
      0.072739000000      -0.000000000000      -0.015657000000       0.000000000000      -0.278247160000       0.000000000000 
! 3 Dipole moments Z (MCH) in a.u.
      1.520464970000       0.000000000000       1.157510000000      -0.000000000000       0.288507000000      -0.000000000000 
      1.157510000000      -0.000000000000       1.254381330000       0.000000000000       0.086338000000       0.000000000000 
      0.288507000000      -0.000000000000       0.086338000000       0.000000000000       1.568918220000       0.000000000000 
! 5 Coefficients (diag)
0.0000000000 0.0000000000
0.0000000000 0.0000000000
0.0000000000 0.0000000000
! 6 Hopping Probabilities
0.000000000 0.000000000
0.000000000 0.000000000
0.000000000 0.000000000
! 7 Ekin (a.u.)
0.000000000
! 8 states (diag, MCH)
0.000000000 0.000000000
! 9 Random number
0.000000000
! 10 Runtime (sec)
0.000000000
! 11 Geometry in a.u.
      0.056900996658       0.012632697124      -0.169456842773 
     -0.083680480983       0.039238959544       2.577376479717 
      1.948129270998      -0.116202028409      -0.965406673297 
      1.711553492501      -0.210873469274       3.365237743673 
     -1.291722240098      -0.272935451572       4.078595484140 
     -1.882781351128      -0.095608730891      -0.883644444253 
! 12 Velocities in a.u.
0.000000000 0.000000000 0.000000000
0.000000000 0.000000000 0.000000000
0.000000000 0.000000000 0.000000000
0.000000000 0.000000000 0.000000000
0.000000000 0.000000000 0.000000000
0.000000000 0.000000000 0.000000000
! 15 Gradients (MCH) State 1
      0.050892700000       0.009325160000      -0.150478000000 
     -0.078513100000       0.019906000000       0.087253700000 
      0.002160860000      -0.005493480000       0.004718650000 
      0.013232700000      -0.010755900000       0.009427370000 
      0.022922800000      -0.008305690000       0.029348400000 
     -0.010695900000      -0.004676130000       0.019730100000 
! 15 Gradients (MCH) State 2
      0.030886100000      -0.003275190000       0.065273000000 
     -0.061333300000      -0.016082200000      -0.137448000000 
      0.003773610000      -0.000825283000       0.009396130000 
      0.016246000000       0.007620150000       0.010560200000 
      0.018776800000       0.001442150000       0.031127900000 
     -0.008349120000       0.011120400000       0.021091300000 
! 15 Gradients (MCH) State 3
     -0.050657100000       0.001974690000      -0.119791000000 
      0.034166200000      -0.004261460000       0.058865800000 
     -0.001208460000       0.009139110000       0.029360600000 
     -0.028652700000      -0.009794360000      -0.003458610000 
      0.003904160000       0.009794990000       0.010503500000 
      0.042447900000      -0.006852970000       0.024519300000 
! 16 NACdr matrix element (MCH)  1 1
      0.000000000000       0.000000000000       0.000000000000 
      0.000000000000       0.000000000000       0.000000000000 
      0.000000000000       0.000000000000       0.000000000000 
      0.000000000000       0.000000000000       0.000000000000 
      0.000000000000       0.000000000000       0.000000000000 
      0.000000000000       0.000000000000       0.000000000000 
! 16 NACdr matrix element (MCH) 1 2
     -0.020303160000      -0.108218600000       0.265568500000 
      0.022493060000       0.129937500000       0.152699800000 
      0.011673860000       0.026979050000      -0.026011080000 
     -0.024907820000       0.039998750000      -0.020602680000 
      0.011598190000      -0.032865240000      -0.049023990000 
     -0.010252910000      -0.055037410000      -0.024018820000 
! 16 NACdr matrix element (MCH) 1 3
      0.028993890000       0.092059010000       0.055176470000 
      0.020347510000      -0.082242030000       0.039081790000 
     -0.006219905000      -0.144928700000       0.001075632000 
     -0.029091710000      -0.189007800000      -0.015047890000 
      0.007394583000       0.083057520000       0.011271780000 
     -0.015620110000       0.265178300000      -0.009122893000 
! 16 NACdr matrix element (MCH) 2 1
      0.020303160000       0.108218600000      -0.265568500000 
     -0.022493060000      -0.129937500000      -0.152699800000 
     -0.011673860000      -0.026979050000       0.026011080000 
      0.024907820000      -0.039998750000       0.020602680000 
     -0.011598190000       0.032865240000       0.049023990000 
      0.010252910000       0.055037410000       0.024018820000 
! 16 NACdr matrix element (MCH) 2 2
      0.000000000000       0.000000000000       0.000000000000 
      0.000000000000       0.000000000000       0.000000000000 
      0.000000000000       0.000000000000       0.000000000000 
      0.000000000000       0.000000000000       0.000000000000 
      0.000000000000       0.000000000000       0.000000000000 
      0.000000000000       0.000000000000       0.000000000000 
! 16 NACdr matrix element (MCH) 2 3
     -1.293928000000      -0.486316900000      -1.430147000000 
      1.311115000000      -0.882438200000       1.510048000000 
      0.008595911000      -0.600246800000       0.243017200000 
     -0.383965400000       1.483631000000       0.229796100000 
     -0.121766700000      -0.597197600000      -0.302704700000 
      0.477840300000       1.077161000000      -0.248989300000 
! 16 NACdr matrix element (MCH) 3 1
     -0.028993890000      -0.092059010000      -0.055176470000 
     -0.020347510000       0.082242030000      -0.039081790000 
      0.006219905000       0.144928700000      -0.001075632000 
      0.029091710000       0.189007800000       0.015047890000 
     -0.007394583000      -0.083057520000      -0.011271780000 
      0.015620110000      -0.265178300000       0.009122893000 
! 16 NACdr matrix element (MCH) 3 2
      1.293928000000       0.486316900000       1.430147000000 
     -1.311115000000       0.882438200000      -1.510048000000 
     -0.008595911000       0.600246800000      -0.243017200000 
      0.383965400000      -1.483631000000      -0.229796100000 
      0.121766700000       0.597197600000       0.302704700000 
     -0.477840300000      -1.077161000000       0.248989300000 
! 16 NACdr matrix element (MCH) 3 3
      0.000000000000       0.000000000000       0.000000000000 
      0.000000000000       0.000000000000       0.000000000000 
      0.000000000000       0.000000000000       0.000000000000 
      0.000000000000       0.000000000000       0.000000000000 
      0.000000000000       0.000000000000       0.000000000000 
      0.000000000000       0.000000000000       0.000000000000 
! 0 Step
 0 
! 1 Hamiltonian (MCH) in a.u.
      0.140279710300       0.000000000000      -0.000000000000      -0.000000000000      -0.000000000000      -0.000000000000 
     -0.000000000000      -0.000000000000       0.301468102800       0.000000000000       0.000000000000       0.000000000000 
     -0.000000000000      -0.000000000000       0.000000000000       0.000000000000       0.345962328300       0.000000000000 
! 2 U matrix
0.000000000 0.000000000 0.000000000 0.000000000 0.000000000 0.000000000 
0.000000000 0.000000000 0.000000000 0.000000000 0.000000000 0.000000000 
0.000000000 0.000000000 0.000000000 0.000000000 0.000000000 0.000000000 
! 3 Dipole moments X (MCH) in a.u.
     -0.029681030000       0.000000000000       0.028244000000      -0.000000000000       0.006499000000      -0.000000000000 
      0.028244000000      -0.000000000000      -0.024439880000       0.000000000000      -0.008701000000       0.000000000000 
      0.006499000000      -0.000000000000      -0.008701000000       0.000000000000       0.047727800000       0.000000000000 
! 3 Dipole moments Y (MCH) in a.u.
     -0.114535400000       0.000000000000      -0.105539000000      -0.000000000000       0.011705000000      -0.000000000000 
     -0.105539000000      -0.000000000000      -0.081045300000       0.000000000000      -0.027304000000       0.000000000000 
      0.011705000000      -0.000000000000      -0.027304000000       0.000000000000      -0.158435790000       0.000000000000 
! 3 Dipole moments Z (MCH) in a.u.
      1.391294310000       0.000000000000       1.022316000000      -0.000000000000       0.278002000000      -0.000000000000 
      1.022316000000      -0.000000000000       0.743495660000       0.000000000000       0.207208000000       0.000000000000 
      0.278002000000      -0.000000000000       0.207208000000       0.000000000000       1.142068890000       0.000000000000 
! 5 Coefficients (diag)
0.0000000000 0.0000000000
0.0000000000 0.0000000000
0.0000000000 0.0000000000
! 6 Hopping Probabilities
0.000000000 0.000000000
0.000000000 0.000000000
0.000000000 0.000000000
! 7 Ekin (a.u.)
0.000000000
! 8 states (diag, MCH)
0.000000000 0.000000000
! 9 Random number
0.000000000
! 10 Runtime (sec)
0.000000000
! 11 Geometry in a.u.
     -0.108715523830       0.118927380264      -0.384662952465 
      0.084310853108      -0.045898875931       2.828218544810 
      2.014952231942      -0.107810982562      -1.051283572917 
      1.752191946767      -0.338412100473       3.883040039061 
     -1.882603584455       0.363430438531       3.260667737774 
     -1.771577564499      -0.701620912257      -1.428063911803 
! 12 Velocities in a.u.
0.000000000 0.000000000 0.000000000
0.000000000 0.000000000 0.000000000
0.000000000 0.000000000 0.000000000
0.000000000 0.000000000 0.000000000
0.000000000 0.000000000 0.000000000
0.000000000 0.000000000 0.000000000
! 15 Gradients (MCH) State 1
     -0.092033100000       0.044985800000      -0.123893000000 
      0.073023300000      -0.011834800000       0.156000000000 
      0.051600600000      -0.010767200000      -0.004496070000 
      0.024264300000      -0.015659300000       0.012792100000 
     -0.053134800000       0.014972400000      -0.021656300000 
     -0.003720250000      -0.021696800000      -0.018746400000 
! 15 Gradients (MCH) State 2
     -0.070817100000       0.031897600000      -0.002413380000 
      0.066904400000      -0.035899600000       0.009304330000 
      0.047904000000      -0.016604800000       0.003854040000 
      0.029419000000       0.010894800000       0.020326800000 
     -0.060451600000       0.012815200000      -0.020297000000 
     -0.012958600000      -0.003103250000      -0.010774800000 
! 15 Gradients (MCH) State 3
      0.002602910000       0.015486900000      -0.002429030000 
     -0.002778350000       0.013370600000       0.023613300000 
      0.012299200000      -0.008417480000      -0.029384600000 
      0.026953100000      -0.009534750000       0.019746800000 
     -0.030288300000      -0.000475331000       0.012970100000 
     -0.008788570000      -0.010430000000      -0.024516600000 
! 16 NACdr matrix element (MCH)  1 1
      0.000000000000       0.000000000000       0.000000000000 
      0.000000000000       0.000000000000       0.000000000000 
      0.000000000000       0.000000000000       0.000000000000 
      0.000000000000       0.000000000000       0.000000000000 
      0.000000000000       0.000000000000       0.000000000000 
      0.000000000000       0.000000000000       0.000000000000 
! 16 NACdr matrix element (MCH) 1 2
      0.026837420000      -0.292537000000       0.367818300000 
     -0.093160220000       0.097740640000       0.012074730000 
      0.020810380000       0.044094510000      -0.048099080000 
      0.006208734000       0.060375490000      -0.073750540000 
      0.062903330000       0.009092680000      -0.025451480000 
     -0.018418160000       0.061622650000      -0.067089360000 
! 16 NACdr matrix element (MCH) 1 3
      0.045051400000       0.104906600000       0.129366100000 
      0.041912950000      -0.121031500000      -0.066716160000 
      0.016897460000       0.192996700000      -0.019936370000 
     -0.018477980000      -0.021300230000      -0.001845747000 
     -0.040408150000      -0.177474400000      -0.003799534000 
     -0.042119000000       0.025363020000       0.024878430000 
! 16 NACdr matrix element (MCH) 2 1
     -0.026837420000       0.292537000000      -0.367818300000 
      0.093160220000      -0.097740640000      -0.012074730000 
     -0.020810380000      -0.044094510000       0.048099080000 
     -0.006208734000      -0.060375490000       0.073750540000 
     -0.062903330000      -0.009092680000       0.025451480000 
      0.018418160000      -0.061622650000       0.067089360000 
! 16 NACdr matrix element (MCH) 2 2
      0.000000000000       0.000000000000       0.000000000000 
      0.000000000000       0.000000000000       0.000000000000 
      0.000000000000       0.000000000000       0.000000000000 
      0.000000000000       0.000000000000       0.000000000000 
      0.000000000000       0.000000000000       0.000000000000 
      0.000000000000       0.000000000000       0.000000000000 
! 16 NACdr matrix element (MCH) 2 3
      0.073075890000      -0.761334000000       0.592744100000 
     -0.199098000000      -0.391969700000      -0.734195300000 
      0.124941000000       0.552385600000      -0.111789700000 
     -0.085865260000       0.039434260000       0.054558040000 
      0.183896400000       0.403516900000       0.188408900000 
     -0.094868840000       0.146143000000       0.020085540000 
! 16 NACdr matrix element (MCH) 3 1
     -0.045051400000      -0.104906600000      -0.129366100000 
     -0.041912950000       0.121031500000       0.066716160000 
     -0.016897460000      -0.192996700000       0.019936370000 
      0.018477980000       0.021300230000       0.001845747000 
      0.040408150000       0.177474400000       0.003799534000 
      0.042119000000      -0.025363020000      -0.024878430000 
! 16 NACdr matrix element (MCH) 3 2
     -0.073075890000       0.761334000000      -0.592744100000 
      0.199098000000       0.391969700000       0.734195300000 
     -0.124941000000      -0.552385600000       0.111789700000 
      0.085865260000      -0.039434260000      -0.054558040000 
     -0.183896400000      -0.403516900000      -0.188408900000 
      0.094868840000      -0.146143000000      -0.020085540000 
! 16 NACdr matrix element (MCH) 3 3
      0.000000000000       0.000000000000       0.000000000000 
      0.000000000000       0.000000000000       0.000000000000 
      0.000000000000       0.000000000000       0.000000000000 
      0.000000000000       0.000000000000       0.000000000000 
      0.000000000000       0.000000000000       0.000000000000 
      0.000000000000       0.000000000000       0.000000000000 
! 0 Step
 0 
! 1 Hamiltonian (MCH) in a.u.
      0.058530496000       0.000000000000       0.000000000000       0.000000000000      -0.000000000000      -0.000000000000 
      0.000000000000       0.000000000000       0.301648611300       0.000000000000      -0.000000000000      -0.000000000000 
     -0.000000000000      -0.000000000000      -0.000000000000      -0.000000000000       0.331960989300       0.000000000000 
! 2 U matrix
0.000000000 0.000000000 0.000000000 0.000000000 0.000000000 0.000000000 
0.000000000 0.000000000 0.000000000 0.000000000 0.000000000 0.000000000 
0.000000000 0.000000000 0.000000000 0.000000000 0.000000000 0.000000000 
! 3 Dipole moments X (MCH) in a.u.
      0.002975710000       0.000000000000      -0.009981000000       0.000000000000      -0.021509000000      -0.000000000000 
     -0.009981000000       0.000000000000       0.043509380000       0.000000000000       0.096862000000      -0.000000000000 
     -0.021509000000      -0.000000000000       0.096862000000      -0.000000000000       0.328281210000       0.000000000000 
! 3 Dipole moments Y (MCH) in a.u.
     -0.061471630000       0.000000000000      -0.075211000000       0.000000000000      -0.117732000000      -0.000000000000 
     -0.075211000000       0.000000000000      -0.066187570000       0.000000000000       0.025839000000      -0.000000000000 
     -0.117732000000      -0.000000000000       0.025839000000      -0.000000000000       0.000668820000       0.000000000000 
! 3 Dipole moments Z (MCH) in a.u.
      1.404538190000       0.000000000000      -1.156117000000       0.000000000000      -0.355411000000      -0.000000000000 
     -1.156117000000       0.000000000000       1.144236440000       0.000000000000      -0.032208000000      -0.000000000000 
     -0.355411000000      -0.000000000000      -0.032208000000      -0.000000000000       1.050609870000       0.000000000000 
! 5 Coefficients (diag)
0.0000000000 0.0000000000
0.0000000000 0.0000000000
0.0000000000 0.0000000000
! 6 Hopping Probabilities
0.000000000 0.000000000
0.000000000 0.000000000
0.000000000 0.000000000
! 7 Ekin (a.u.)
0.000000000
! 8 states (diag, MCH)
0.000000000 0.000000000
! 9 Random number
0.000000000
! 10 Runtime (sec)
0.000000000
! 11 Geometry in a.u.
     -0.074170027845      -0.051785056903      -0.191637117222 
      0.036158360101       0.040678998333       2.625465747213 
      2.055882142629       0.065460448081      -0.923225980677 
      1.504677454260      -0.062171467094       3.762544714866 
     -1.455167010469      -0.234452946709       3.663749915338 
     -1.724670829590       0.282542263681      -1.312388008853 
! 12 Velocities in a.u.
0.000000000 0.000000000 0.000000000
0.000000000 0.000000000 0.000000000
0.000000000 0.000000000 0.000000000
0.000000000 0.000000000 0.000000000
0.000000000 0.000000000 0.000000000
0.000000000 0.000000000 0.000000000
! 15 Gradients (MCH) State 1
     -0.107417000000      -0.021883400000      -0.142617000000 
      0.024702000000       0.008395950000       0.162857000000 
      0.056081800000       0.005825360000      -0.007396030000 
     -0.045589500000       0.001911500000       0.001857620000 
      0.051904800000      -0.000803479000      -0.014023200000 
      0.020318300000       0.006554080000      -0.000678316000 
! 15 Gradients (MCH) State 2
     -0.083394400000      -0.003363540000       0.046107300000 
      0.016486500000      -0.013383100000      -0.032068500000 
      0.047643100000       0.017717800000      -0.003102620000 
     -0.041833100000      -0.012228900000       0.000042685100 
      0.045603500000       0.022343600000      -0.012664900000 
      0.015494400000      -0.011085900000       0.001685960000 
! 15 Gradients (MCH) State 3
[truncated: 31,225,933 more chars]
